# Supplementary material for: Comparative transcriptome analysis of two Cercospora sojina strains reveals differences in virulence under nitrogen starvation stress
Source: BMC Microbiol. 2020 Jun 16;20:166. doi: 10.1186/s12866-020-01853-0 (PMC7298872; doi:10.1186/s12866-020-01853-0)
Supplement: Supplementary file 1 — Additional file 1: Table S1. Differentially expressed genes in the Race1-LN vs. Race1-CK group. [file 12866_2020_1853_MOESM1_ESM.xls]

	TableS1 Differentially expressed genes in the Race1-LN vs. Race1-CK group
Gene_ID	Race1_LN_24h_fpkm	Race1_CK_24h_fpkm	logFC	PValue	FDR	sig	nr	SwissProt	KEGG	KOG	TCDB	GO	PHI	P450	Secretory_Protein	CAZy	Secondary_Metabolism type
A08493	0.21	58.88	-8.104553458	1.49E-52	1.60E-48	down	gi|631386796|ref|XP_007927778.1|; hypothetical protein [Pseudocercospora fijiensis CIRAD86, MYCFIDRAFT_204004]	P94400; YCIC_BACSU Putative metal chaperone YciC OS=Bacillus subtilis (strain 168) GN=yciC PE=2 SV=1	pfj:MYCFIDRAFT_204004;	NA	gnl|TC-DB|P94400; 9.B.10.1.1 Putative metal chaperone yciC OS=Bacillus subtilis GN=yciC PE=2 SV=1	GO:0003700; sequence-specific DNA binding transcription factor activity; molecular_function GO:0005524; ATP binding; molecular_function GO:0006352; transcription initiation, DNA-dependent; biological_process GO:0070526; threonylcarbamoyladenosine biosynthetic process; biological_process GO:0003677; DNA binding; molecular_function GO:0005525; GTP binding; molecular_function GO:0003924; GTPase acti…	NA	NA	NA	NA	NA
A10261	4.17	249.48	-5.901833427	5.06E-37	2.71E-33	down	NA	NA	NA	NA	NA	GO:0005515; protein binding; molecular_function	NA	NA	NA	NA	NA
A08136	0.04	3.61	-6.300221341	3.29E-32	1.17E-28	down	NA	NA	NA	NA	NA	GO:0015074; DNA integration; biological_process	NA	NA	NA	NA	NA
A08637	229.81	7.8	4.88050445	1.23E-28	3.30E-25	up	NA	NA	NA	NA	NA	NA	NA	NA	NA	NA	NA
A05454	142.26	5.82	4.608608514	1.13E-25	2.43E-22	up	gi|631376096|ref|XP_007922428.1|; hypothetical protein [Pseudocercospora fijiensis CIRAD86, MYCFIDRAFT_40090]	NA	pfj:MYCFIDRAFT_40090;	NA	NA	GO:0003824; NA GO:0016846; carbon-sulfur lyase activity; molecular_function GO:0008152; NA GO:0006281; DNA repair; biological_process	NA	NA	NA	NA	other
A12115	321.18	14.9	4.429493124	6.88E-25	1.23E-21	up	NA	NA	NA	NA	NA	NA	NA	NA	NA	NA	NA
A12122	17.62	0.55	4.973121555	2.94E-24	4.50E-21	up	NA	NA	NA	NA	NA	NA	NA	NA	NA	NA	NA
A09225	57.51	2.6	4.46188668	9.97E-24	1.33E-20	up	gi|398389757|ref|XP_003848339.1|; hypothetical protein [Zymoseptoria tritici IPO323, MYCGRDRAFT_106106]	NA	ztr:MYCGRDRAFT_106106;	NA	NA	NA	NA	NA	YES	NA	NA
A10291	81.88	4.02	4.345574395	1.33E-23	1.58E-20	up	NA	NA	NA	NA	NA	NA	NA	NA	YES	NA	NA
A10158	0.04	1.56	-5.167063927	6.66E-23	7.13E-20	down	NA	NA	NA	NA	NA	GO:0015074; DNA integration; biological_process	NA	NA	NA	NA	NA
A01834	114.37	1971.79	-4.107629056	2.65E-22	2.58E-19	down	gi|453088681|gb|EMF16721.1|; antigen 1 precursor [Sphaerulina musiva SO2202]	P79017; ALL2_ASPFU Major allergen Asp f 2 OS=Neosartorya fumigata (strain ATCC MYA-4609 / Af293 / CBS 101355 / FGSC A1100) GN=AFUA_4G09580 PE=1 SV=2	ztr:MYCGRDRAFT_42164;	NA	NA	GO:0019028; viral capsid; cellular_component	NA	NA	NA	NA	NA
A06922	38.1	1.95	4.28402922	3.88E-22	3.47E-19	up	NA	NA	NA	NA	NA	NA	NA	NA	NA	NA	NA
A12112	37.06	2.14	4.109522428	1.28E-21	1.05E-18	up	gi|629676148|ref|XP_007799571.1|; hypothetical protein [Eutypa lata UCREL1, UCREL1_11739]	NA	bcom:BAUCODRAFT_354925;	NA	NA	NA	NA	NA	NA	NA	nrps
A08208	61.41	3.49	4.132110005	2.16E-21	1.65E-18	up	gi|663137653|ref|WP_030178360.1|; MULTISPECIES: hypothetical protein, partial [Streptomyces]	NA	NA	NA	NA	GO:0019836; hemolysis by symbiont of host erythrocytes; biological_process	NA	NA	NA	NA	NA
A12167	10.37	163.78	-3.981315456	3.62E-21	2.59E-18	down	gi|631388998|ref|XP_007928879.1|; hypothetical protein [Pseudocercospora fijiensis CIRAD86, MYCFIDRAFT_63488]	Q6UEF1; AFLY_ASPPU Oxidoreductase AflY OS=Aspergillus parasiticus (strain ATCC 56775 / NRRL 5862 / SRRC 143 / SU-1) GN=aflY PE=3 SV=1	pfj:MYCFIDRAFT_63488;	NA	NA	NA	NA	NA	NA	NA	NA
A10441	5.35	79.84	-3.899121885	2.18E-20	1.46E-17	down	gi|453085255|gb|EMF13298.1|; tryptophan synthase beta subunit-like PLP-dependent enzyme [Sphaerulina musiva SO2202]	NA	pfj:MYCFIDRAFT_212038; K17989 SDS, SDH, CHA1 L-serine/L-threonine ammonia-lyase 4.3.1.17 4.3.1.19 Metabolism; Amino acid metabolism; Glycine, serine and threonine metabolism [PATH:ko00260] Metabolism; Amino acid metabolism; Cysteine and methionine metabolism [PATH:ko00270] Metabolism; Amino acid metabolism; Valine, leucine and isoleucine biosynthesis [PATH:ko00290] Metabolism; Overview; Carbon me…	NA	NA	GO:0007205; activation of protein kinase C activity by G-protein coupled receptor protein signaling pathway; biological_process GO:0004143; diacylglycerol kinase activity; molecular_function	NA	NA	NA	NA	NA
A10902	601.03	41.71	3.848933654	3.53E-20	2.23E-17	up	NA	NA	NA	NA	NA	NA	NA	NA	NA	NA	NA
A10901	152.14	10.4	3.869298504	3.98E-20	2.37E-17	up	NA	NA	NA	NA	NA	NA	NA	NA	YES	NA	NA
A09037	606.45	43.27	3.808623238	7.65E-20	4.31E-17	up	gi|453082487|gb|EMF10534.1|; hypothetical protein [Sphaerulina musiva SO2202, SEPMUDRAFT_150613]	NA	NA	NA	NA	NA	NA	NA	YES	NA	NA
A12113	60.21	4.32	3.798292781	2.42E-19	1.30E-16	up	gi|630025471|ref|XP_007835476.1|; hypothetical protein [Pestalotiopsis fici W106-1, PFICI_08704]	NA	pfy:PFICI_08704;	NA	NA	GO:0008757; S-adenosylmethionine-dependent methyltransferase activity; molecular_function GO:0008152; NA GO:0009877; nodulation; biological_process GO:0008168; methyltransferase activity; molecular_function GO:0009312; oligosaccharide biosynthetic process; biological_process GO:0008171; O-methyltransferase activity; molecular_function	NA	NA	NA	NA	NA
A07504	240.67	18.27	3.719394714	3.66E-19	1.86E-16	up	gi|631384126|ref|XP_007926443.1|; hypothetical protein [Pseudocercospora fijiensis CIRAD86, MYCFIDRAFT_188262]	NA	pfj:MYCFIDRAFT_188262;	NA	NA	GO:0020037; heme binding; molecular_function GO:0055114; oxidation-reduction process; biological_process GO:0004601; peroxidase activity; molecular_function GO:0006979; response to oxidative stress; biological_process	NA	NA	NA	NA	NA
A11231	15.38	1.03	3.89111627	4.60E-19	2.24E-16	up	gi|684161529|ref|XP_009154642.1|; hypothetical protein [Exophiala dermatitidis NIH/UT8656, HMPREF1120_02356]	NA	vda:VDAG_01316;	NA	NA	NA	NA	NA	YES	NA	NA
A01652	4.67	59.42	-3.668743323	1.78E-18	8.01E-16	down	NA	NA	NA	NA	NA	NA	NA	NA	YES	NA	NA
A08698	4.35	55.64	-3.674597059	1.80E-18	8.01E-16	down	gi|525584662|gb|EPS30912.1|; hypothetical protein [Penicillium oxalicum 114-2, PDE_05865]	P25453; DMC1_YEAST Meiotic recombination protein DMC1 OS=Saccharomyces cerevisiae (strain ATCC 204508 / S288c) GN=DMC1 PE=1 SV=1	pbn:PADG_11744; K10872 DMC1 meiotic recombination protein DMC1 -- Cellular Processes; Cell growth and death; Meiosis - yeast [PATH:ko04113]	YER179w; KOG1434 Meiotic recombination protein Dmc1 DL Cell cycle control, cell division, chromosome partitioning ; Replication, recombination and repair ;	NA	GO:0005524; ATP binding; molecular_function GO:0006260; DNA replication; biological_process GO:0009432; SOS response; biological_process GO:0003697; single-stranded DNA binding; molecular_function GO:0003678; DNA helicase activity; molecular_function GO:0006281; DNA repair; biological_process	NA	NA	NA	NA	NA
A07673	2.18	29.47	-3.7532385	2.09E-18	8.94E-16	down	NA	NA	NA	NA	NA	NA	NA	NA	YES	NA	NA
A06923	44.34	3.62	3.613445441	3.90E-18	1.61E-15	up	NA	NA	NA	NA	NA	GO:0030246; carbohydrate binding; molecular_function GO:0007155; cell adhesion; biological_process	NA	NA	NA	NA	NA
A11062	2.02	25.51	-3.652758617	5.64E-18	2.24E-15	down	gi|557729461|dbj|GAD91976.1|; hypothetical protein [Byssochlamys spectabilis No. 5, SS1G_13391]	NA	ncr:NCU09210;	NA	NA	GO:0055114; oxidation-reduction process; biological_process GO:0020037; heme binding; molecular_function GO:0004601; peroxidase activity; molecular_function	NA	NA	NA	NA	nrps
A03226	161.17	13.84	3.541027903	9.13E-18	3.49E-15	up	gi|380485267|emb|CCF39469.1|; hypothetical protein [Colletotrichum higginsianum, CH063_10294]	NA	psco:LY89DRAFT_629273;	NA	NA	GO:0006606; protein import into nucleus; biological_process GO:0051258; protein polymerization; biological_process GO:0005643; nuclear pore; cellular_component GO:0019028; viral capsid; cellular_component GO:0005102; receptor binding; molecular_function GO:0007165; signal transduction; biological_process GO:0030674; protein binding, bridging; molecular_function GO:0030168; platelet activation; bi…	NA	NA	NA	NA	nrps
A00491	142.12	1635.57	-3.524523494	1.07E-17	3.95E-15	down	gi|453081713|gb|EMF09761.1|; catalase-peroxidase 1 [Sphaerulina musiva SO2202]	B2ASU5; KATG_PODAN Catalase-peroxidase OS=Podospora anserina (strain S / ATCC MYA-4624 / DSM 980 / FGSC 10383) GN=katG PE=3 SV=1	pfj:MYCFIDRAFT_86920; K03782 katG catalase-peroxidase 1.11.1.21 Metabolism; Amino acid metabolism; Phenylalanine metabolism [PATH:ko00360] Metabolism; Amino acid metabolism; Tryptophan metabolism [PATH:ko00380] Metabolism; Biosynthesis of other secondary metabolites; Phenylpropanoid biosynthesis [PATH:ko00940]	NA	NA	GO:0004601; peroxidase activity; molecular_function GO:0055114; oxidation-reduction process; biological_process GO:0020037; heme binding; molecular_function GO:0006979; response to oxidative stress; biological_process	PHI:6089; katG ENV42569 106654 Acinetobacter nosocomialis increased virulence (hypervirulence)	NA	NA	NA	t1pks
A10018	5.41	63.47	-3.549245236	1.88E-17	6.71E-15	down	gi|452844493|gb|EME46427.1|; hypothetical protein [Dothistroma septosporum NZE10, DOTSEDRAFT_86988]	P0CH63; DDI2_YEAST Cyanamide hydratase DDI2 OS=Saccharomyces cerevisiae (strain ATCC 204508 / S288c) GN=DDI2 PE=1 SV=1	pte:PTT_06945; K06035 DDI2_3 cyanamide hydratase 4.2.1.69 Metabolism; Xenobiotics biodegradation and metabolism; Atrazine degradation [PATH:ko00791]	NA	NA	GO:0010333; terpene synthase activity; molecular_function GO:0000287; magnesium ion binding; molecular_function GO:0046872; metal ion binding; molecular_function GO:0016829; lyase activity; molecular_function GO:0008081; phosphoric diester hydrolase activity; molecular_function	NA	NA	NA	NA	NA
A10994	0.01	1.24	-6.382552401	9.19E-17	3.17E-14	down	gi|302898117|ref|XP_003047781.1|; predicted protein [Nectria haematococca mpVI 77-13-4]	NA	nhe:NECHADRAFT_64209; K01613 psd, PISD phosphatidylserine decarboxylase 4.1.1.65 Metabolism; Lipid metabolism; Glycerophospholipid metabolism [PATH:ko00564]	NA	NA	GO:0008654; phospholipid biosynthetic process; biological_process GO:0004609; phosphatidylserine decarboxylase activity; molecular_function	NA	NA	NA	NA	nrps
A07138	21.4	1.94	3.457795766	1.25E-16	4.19E-14	up	gi|398405584|ref|XP_003854258.1|; hypothetical protein [Zymoseptoria tritici IPO323, MYCGRDRAFT_108803]	NA	ztr:MYCGRDRAFT_108803;	NA	NA	GO:0050660; flavin adenine dinucleotide binding; molecular_function GO:0055114; oxidation-reduction process; biological_process GO:0016491; oxidoreductase activity; molecular_function GO:0008762; UDP-N-acetylmuramate dehydrogenase activity; molecular_function	PHI:1046; CTB5 ABK64182 29003 Cercospora nicotianae reduced virulence	NA	YES	NA	NA
A11316	163.55	15.74	3.376158489	1.91E-16	6.20E-14	up	gi|398404380|ref|XP_003853656.1|; hypothetical protein MYCGRDRAFT_38212, partial [Zymoseptoria tritici]	NA	ztr:MYCGRDRAFT_38212;	NA	NA	NA	NA	NA	NA	NA	NA
A10543	3.01	31.89	-3.404925665	2.22E-16	7.00E-14	down	NA	NA	NA	NA	NA	NA	NA	NA	NA	NA	NA
A05390	691.05	69.43	3.314941847	4.37E-16	1.34E-13	up	gi|398396298|ref|XP_003851607.1|; hypothetical protein [Zymoseptoria tritici IPO323, MYCGRDRAFT_94077]	NA	ztr:MYCGRDRAFT_94077;	NA	NA	GO:0016020; membrane; cellular_component	NA	NA	YES	NA	NA
A03488	381.64	39.12	3.285988649	7.18E-16	2.14E-13	up	NA	NA	NA	NA	NA	NA	NA	NA	NA	NA	NA
A11061	1.28	13.11	-3.358421707	7.62E-16	2.20E-13	down	gi|350296194|gb|EGZ77171.1|; putative galactose oxidase precursor [Neurospora tetrasperma FGSC 2509]	P0CS93; GAOA_GIBZA Galactose oxidase OS=Gibberella zeae GN=GAOA PE=1 SV=1	ncr:NCU09209; K04618 GAOA galactose oxidase 1.1.3.9 Metabolism; Carbohydrate metabolism; Galactose metabolism [PATH:ko00052]	NA	NA	GO:0007155; cell adhesion; biological_process GO:0005515; protein binding; molecular_function	NA	NA	NA	CAD79663.1_AA5; NCU09209.1 (B1D14.200);--;Neurospora crassa OR74A;Q870R5 Oxidase with oxygen as acceptor (EC 1.1.3.-); galactose oxidase (EC 1.1.3.9); glyoxal oxidase (EC 1.1.3.-) Family AA5 are copper radical oxidases and the family includes two subfamilies, namely AA5_1 and AA5_2 containing characterized glyoxal oxidase and galactose oxidase enzymes, respectively; CAD79663.1_CBM32; NCU09209.1 (…	nrps
A01284	117.88	1138.69	-3.271854386	9.21E-16	2.60E-13	down	gi|453087690|gb|EMF15731.1|; Redoxin [Sphaerulina musiva SO2202]	O14313; PMP20_SCHPO Putative peroxiredoxin pmp20 OS=Schizosaccharomyces pombe (strain 972 / ATCC 24843) GN=pmp20 PE=2 SV=2	pfj:MYCFIDRAFT_59850; K11187 PRDX5 peroxiredoxin 5, atypical 2-Cys peroxiredoxin 1.11.1.15 Cellular Processes; Transport and catabolism; Peroxisome [PATH:ko04146]	SPCC330.06c; KOG0541 Alkyl hydroperoxide reductase/peroxiredoxin O Posttranslational modification, protein turnover, chaperones ;	NA	GO:0016491; oxidoreductase activity; molecular_function GO:0055114; oxidation-reduction process; biological_process GO:0016209; NA	NA	NA	NA	NA	NA
A08444	104.6	10.7	3.28918301	9.57E-16	2.63E-13	up	gi|453084199|gb|EMF12244.1|; glycoside hydrolase family 16 protein [Sphaerulina musiva SO2202]	NA	ztr:MYCGRDRAFT_74453;	NA	NA	GO:0005975; carbohydrate metabolic process; biological_process GO:0004553; hydrolase activity, hydrolyzing O-glycosyl compounds; molecular_function	NA	NA	YES	AEB47036.1_CBM6; VAB18032_29826;--;Verrucosispora maris AB-18-032;-- Modules of approx. 120 residues. The cellulose-binding function has been demonstrated in one case on amorphous cellulose and &beta;-1,4-xylan. Some of these modules also bind &beta;-1,3-glucan, &beta;-1,3-1,4-glucan, and &beta;-1,4-glucan. Previously known as cellulose-binding domain family VI (CBD VI). ; AEB47036.1_GH16; VAB180…	NA
A01725	51.22	5.24	3.287294573	1.11E-15	2.98E-13	up	gi|662506861|gb|KEQ64471.1|; UDP-Glycosyltransferase/glycogen phosphorylase [Aureobasidium melanogenum CBS 110374]	NA	bcom:BAUCODRAFT_118507;	NA	NA	GO:0008152; NA GO:0030246; carbohydrate binding; molecular_function GO:0045095; keratin filament; cellular_component GO:0030259; lipid glycosylation; biological_process GO:0016758; transferase activity, transferring hexosyl groups; molecular_function GO:0005198; NA GO:0005975; carbohydrate metabolic process; biological_process	NA	NA	NA	NA	NA
A12123	3.52	0.32	3.465547311	2.97E-15	7.75E-13	up	NA	NA	NA	NA	NA	GO:0005777; peroxisome; cellular_component	NA	NA	NA	NA	NA
A09628	2.82	25.91	-3.201411095	3.11E-15	7.93E-13	down	gi|671379486|ref|XP_008719632.1|; hypothetical protein HMPREF1541_07085, partial [Cyphellophora europaea CBS 101466]	NA	NA	NA	NA	GO:0008152; NA GO:0003824; NA	NA	NA	NA	NA	nrps
A02296	61.21	6.6	3.213560257	3.31E-15	8.24E-13	up	gi|452846386|gb|EME48318.1|; hypothetical protein [Dothistroma septosporum NZE10, DOTSEDRAFT_67413]	NA	pfj:MYCFIDRAFT_100904;	NA	NA	GO:0006464; protein modification process; biological_process GO:0008176; tRNA (guanine-N7-)-methyltransferase activity; molecular_function GO:0008610; lipid biosynthetic process; biological_process GO:0008168; methyltransferase activity; molecular_function GO:0008152; NA GO:0006400; tRNA modification; biological_process GO:0008171; O-methyltransferase activity; molecular_function GO:0004719; prot…	NA	NA	NA	NA	NA
A02721	81.59	8.87	3.201372216	4.07E-15	9.90E-13	up	gi|156054134|ref|XP_001592993.1|; hypothetical protein [Sclerotinia sclerotiorum]	Q8N0N3; BGBP_PENMO Beta-1,3-glucan-binding protein OS=Penaeus monodon PE=2 SV=1	ssl:SS1G_05915;	NA	NA	GO:0005975; carbohydrate metabolic process; biological_process GO:0004553; hydrolase activity, hydrolyzing O-glycosyl compounds; molecular_function	NA	NA	NA	CCD33799.1_GH16; glycoside hydrolase family 16 protein (Bofut4_p064010.1);--;Botryotinia fuckeliana T4;-- xyloglucan:xyloglucosyltransferase (EC 2.4.1.207); keratan-sulfate endo-1,4-&beta;-galactosidase (EC 3.2.1.103); endo-1,3-&beta;-glucanase (EC 3.2.1.39); endo-1,3(4)-&beta;-glucanase (EC 3.2.1.6); licheninase (EC 3.2.1.73); &beta;-agarase (EC 3.2.1.81); &kappa;-carrageenase (EC 3.2.1.83); xyl…	NA
A06091	0.48	5.41	-3.491408342	6.49E-15	1.51E-12	down	gi|530471089|gb|EQB51939.1|; 5-methyltetrahydropteroyltriglutamate-homocysteine methyltransferase [Colletotrichum gloeosporioides Cg-14]	NA	npa:UCRNP2_8883;	NA	NA	GO:0003871; 5-methyltetrahydropteroyltriglutamate-homocysteine S-methyltransferase activity; molecular_function GO:0009086; methionine biosynthetic process; biological_process	NA	NA	NA	NA	NA
A11248	2.9	27.02	-3.214577169	6.55E-15	1.51E-12	down	gi|453084984|gb|EMF13028.1|; Metallo-hydrolase/oxidoreductase [Sphaerulina musiva SO2202]	NA	ztr:MYCGRDRAFT_73202;	NA	NA	GO:0016787; hydrolase activity; molecular_function	NA	NA	NA	NA	NA
A02891	166.67	18.39	3.179136647	6.77E-15	1.51E-12	up	gi|662535305|gb|KEQ92622.1|; hypothetical protein [Aureobasidium subglaciale EXF-2481, AUEXF2481DRAFT_42720]	NA	NA	NA	NA	GO:0019836; hemolysis by symbiont of host erythrocytes; biological_process	NA	NA	NA	NA	NA
A02404	24.26	2.53	3.255798223	6.79E-15	1.51E-12	up	gi|453088463|gb|EMF16503.1|; 2-deoxy-D-gluconate 3-dehydrogenase [Sphaerulina musiva SO2202]	P50842; KDUD_BACSU 2-dehydro-3-deoxy-D-gluconate 5-dehydrogenase OS=Bacillus subtilis (strain 168) GN=kduD PE=2 SV=1	pfj:MYCFIDRAFT_28145; K00065 kduD 2-dehydro-3-deoxy-D-gluconate 5-dehydrogenase 1.1.1.127 Metabolism; Carbohydrate metabolism; Pentose and glucuronate interconversions [PATH:ko00040]	NA	NA	GO:0006631; fatty acid metabolic process; biological_process GO:0008831; dTDP-4-dehydrorhamnose reductase activity; molecular_function GO:0016491; oxidoreductase activity; molecular_function GO:0045226; extracellular polysaccharide biosynthetic process; biological_process GO:0043115; precorrin-2 dehydrogenase activity; molecular_function GO:0008677; 2-dehydropantoate 2-reductase activity; molecul…	PHI:2312; THR HM 486909 5530 Metarhizium anisopliae increased virulence (hypervirulence)	NA	NA	NA	NA
A07612	58.8	521.47	-3.148417306	8.07E-15	1.76E-12	down	gi|453086218|gb|EMF14260.1|; hypothetical protein [Sphaerulina musiva SO2202, SEPMUDRAFT_124479]	NA	pfj:MYCFIDRAFT_211255;	NA	NA	NA	NA	NA	NA	NA	NA
A04750	0.42	5.1	-3.592040474	1.25E-14	2.63E-12	down	gi|342869787|gb|EGU73297.1|; hypothetical protein [Fusarium oxysporum]	NA	npa:UCRNP2_8885;	NA	NA	GO:0016787; hydrolase activity; molecular_function	NA	NA	NA	NA	NA
A09646	894.7	103.13	3.116819086	1.25E-14	2.63E-12	up	gi|607362774|gb|EZA57019.1|; hypothetical protein [Cerapachys biroi, X777_01625]	Q9SIH2; DOT1_ARATH Glycine-rich protein DOT1 OS=Arabidopsis thaliana GN=DOT1 PE=2 SV=1	acep:105617714;	7299788; KOG0118 FOG: RRM domain R General function prediction only ;	NA	NA	NA	NA	YES	NA	NA
A10090	692.93	80.4	3.107422536	1.44E-14	2.96E-12	up	gi|628353232|ref|XP_007751366.1|; hypothetical protein [Cladophialophora psammophila CBS 110553, A1O5_12607]	NA	bcom:BAUCODRAFT_149398;	NA	NA	GO:0055114; oxidation-reduction process; biological_process GO:0016491; oxidoreductase activity; molecular_function GO:0005507; copper ion binding; molecular_function	NA	NA	NA	NA	NA
A02403	41.46	4.67	3.147351853	1.47E-14	2.96E-12	up	gi|631372032|ref|XP_007920396.1|; hypothetical protein [Pseudocercospora fijiensis CIRAD86, MYCFIDRAFT_75620]	P0DMQ6; DHSO_CHICK Sorbitol dehydrogenase OS=Gallus gallus GN=SORD PE=1 SV=1	pfj:MYCFIDRAFT_75620; K00008 SORD, gutB L-iditol 2-dehydrogenase 1.1.1.14 Metabolism; Carbohydrate metabolism; Pentose and glucuronate interconversions [PATH:ko00040] Metabolism; Carbohydrate metabolism; Fructose and mannose metabolism [PATH:ko00051]	Hs4507155; KOG0024 Sorbitol dehydrogenase Q Secondary metabolites biosynthesis, transport and catabolism ;	NA	GO:0016491; oxidoreductase activity; molecular_function GO:0055114; oxidation-reduction process; biological_process GO:0016616; oxidoreductase activity, acting on the CH-OH group of donors, NAD or NADP as acceptor; molecular_function GO:0006631; fatty acid metabolic process; biological_process GO:0003857; 3-hydroxyacyl-CoA dehydrogenase activity; molecular_function GO:0051287; NAD binding; molecu…	NA	NA	NA	NA	NA
A02922	311.25	36.18	3.104561354	1.75E-14	3.48E-12	up	NA	NA	NA	NA	NA	NA	NA	NA	YES	NA	NA
A06794	0.56	5.6	-3.293010241	2.71E-14	5.28E-12	down	gi|452843515|gb|EME45450.1|; hypothetical protein [Dothistroma septosporum NZE10, DOTSEDRAFT_170862]	NA	pfj:MYCFIDRAFT_77302;	NA	NA	NA	NA	NA	NA	NA	NA
A12117	0.3	0	7.509757417	4.89E-14	9.34E-12	up	NA	NA	NA	NA	NA	GO:0016758; transferase activity, transferring hexosyl groups; molecular_function GO:0016772; transferase activity, transferring phosphorus-containing groups; molecular_function GO:0016021; integral to membrane; cellular_component	NA	NA	NA	NA	NA
A10726	13.1	1.42	3.194448546	5.17E-14	9.71E-12	up	NA	NA	NA	NA	NA	GO:0003824; NA	NA	NA	YES	NA	NA
A01384	26.81	219.66	-3.034187838	5.29E-14	9.74E-12	down	gi|389633137|ref|XP_003714221.1|; malic acid transport protein [Magnaporthe oryzae]	NA	mgr:MGG_01298;	NA	NA	GO:0055085; transmembrane transport; biological_process GO:0016021; integral to membrane; cellular_component	NA	NA	NA	NA	NA
A12124	0.94	0.06	3.899593761	5.37E-14	9.74E-12	up	NA	NA	NA	NA	NA	GO:0016491; oxidoreductase activity; molecular_function GO:0055114; oxidation-reduction process; biological_process	NA	NA	NA	NA	NA
A02720	20.96	2.44	3.10069771	8.53E-14	1.52E-11	up	gi|453083167|gb|EMF11213.1|; hypothetical protein [Sphaerulina musiva SO2202, SEPMUDRAFT_68602]	NA	bcom:BAUCODRAFT_123025;	NA	NA	GO:0005576; NA GO:0009405; pathogenesis; biological_process GO:0043303; mast cell degranulation; biological_process	NA	NA	NA	NA	NA
A10510	41.38	329.99	-2.995454026	9.25E-14	1.62E-11	down	NA	NA	NA	NA	NA	GO:0030001; metal ion transport; biological_process GO:0016020; membrane; cellular_component GO:0055085; transmembrane transport; biological_process GO:0046873; metal ion transmembrane transporter activity; molecular_function	PHI:3908; ZrfA AAT11930 746128 Aspergillus fumigatus loss of pathogenicity	NA	NA	NA	NA
A01127	10.04	0.95	3.39300923	1.06E-13	1.83E-11	up	NA	NA	NA	NA	NA	NA	NA	NA	NA	NA	NA
A02521	44.72	5.55	3.008595361	1.16E-13	1.97E-11	up	gi|453088172|gb|EMF16212.1|; hypothetical protein [Sphaerulina musiva SO2202, SEPMUDRAFT_75118]	NA	pfj:MYCFIDRAFT_148057;	NA	NA	GO:0006364; rRNA processing; biological_process GO:0008033; tRNA processing; biological_process GO:0003723; RNA binding; molecular_function GO:0038032; NA GO:0008168; methyltransferase activity; molecular_function	NA	NA	NA	NA	NA
A09358	13.53	1.65	3.034647141	1.84E-13	3.08E-11	up	gi|453081567|gb|EMF09616.1|; MFS general substrate transporter [Sphaerulina musiva SO2202]	NA	ztr:MYCGRDRAFT_47943;	NA	NA	GO:0016021; integral to membrane; cellular_component GO:0055085; transmembrane transport; biological_process	NA	NA	NA	NA	NA
A06385	3.86	29.78	-2.94881548	2.70E-13	4.45E-11	down	gi|452843014|gb|EME44949.1|; hypothetical protein [Dothistroma septosporum NZE10, DOTSEDRAFT_70859]	NA	ztr:MYCGRDRAFT_109652; K21989 TMEM63 calcium permeable stress-gated cation channel --	NA	NA	GO:0006367; transcription initiation from RNA polymerase II promoter; biological_process GO:0005674; transcription factor TFIIF complex; cellular_component GO:0016020; membrane; cellular_component GO:0005524; ATP binding; molecular_function GO:0003676; nucleic acid binding; molecular_function	NA	NA	NA	NA	NA
A00093	21.49	163.3	-2.925532904	3.68E-13	5.97E-11	down	gi|453083873|gb|EMF11918.1|; hypothetical protein [Sphaerulina musiva SO2202, SEPMUDRAFT_149755]	NA	psco:LY89DRAFT_606300;	NA	NA	GO:0006914; autophagy; biological_process	NA	NA	NA	NA	NA
A06761	90.48	11.99	2.915271601	3.95E-13	6.31E-11	up	gi|453085667|gb|EMF13710.1|; amino acid permease [Sphaerulina musiva SO2202]	P38090; AGP2_YEAST General amino acid permease AGP2 OS=Saccharomyces cerevisiae (strain ATCC 204508 / S288c) GN=AGP2 PE=1 SV=1	pfj:MYCFIDRAFT_65061; K16261 YAT yeast amino acid transporter -- --	YBR132c; KOG1286 Amino acid transporters E Amino acid transport and metabolism ;	gnl|TC-DB|P38090; 2.A.3.10.19 General amino acid permease AGP2 - Saccharomyces cerevisiae (Baker's yeast).	GO:0015171; amino acid transmembrane transporter activity; molecular_function GO:0042710; biofilm formation; biological_process GO:0006810; transport; biological_process GO:0055085; transmembrane transport; biological_process GO:0016020; membrane; cellular_component GO:0003333; amino acid transmembrane transport; biological_process	NA	ATEG_07313.1; conserved hypothetical protein [Aspergillus terreus]	NA	NA	NA
A06527	300.88	40.52	2.892475437	5.18E-13	8.15E-11	up	NA	NA	NA	NA	NA	NA	NA	NA	NA	NA	NA
A10603	14.46	1.64	3.137962658	5.63E-13	8.73E-11	up	gi|301090819|ref|XP_002895611.1|; conserved hypothetical protein [Phytophthora infestans T30-4]	NA	ani:AN6672.2;	NA	NA	NA	NA	NA	YES	NA	NA
A07327	226.42	30.38	2.897174616	6.08E-13	9.29E-11	up	NA	NA	NA	NA	NA	NA	NA	NA	NA	NA	NA
A08543	10.04	74.1	-2.883687222	7.26E-13	1.09E-10	down	gi|453088346|gb|EMF16386.1|; phosphoglycerate mutase-like protein [Sphaerulina musiva SO2202]	NA	pfj:MYCFIDRAFT_3846;	NA	NA	GO:0003993; acid phosphatase activity; molecular_function	NA	NA	NA	NA	NA
A01912	149.41	20.54	2.86275217	8.54E-13	1.27E-10	up	gi|636771449|ref|XP_008087898.1|; putative Siderophore iron transporter mirB [Glarea lozoyensis 74030]	Q870L2; MIRB_EMENI Siderophore iron transporter mirB OS=Emericella nidulans (strain FGSC A4 / ATCC 38163 / CBS 112.46 / NRRL 194 / M139) GN=mirB PE=3 SV=1	cpw:CPC735_050000;	NA	gnl|TC-DB|Q870L2; 2.A.1.16.7 Siderophore iron transporter mirB OS=Emericella nidulans (strain FGSC A4 / ATCC 38163 / CBS 112.46 / NRRL 194 / M139) GN=mirB PE=3 SV=1	GO:0016021; integral to membrane; cellular_component GO:0006064; glucuronate catabolic process; biological_process GO:0008927; mannonate dehydratase activity; molecular_function GO:0055085; transmembrane transport; biological_process	NA	NA	NA	NA	NA
A12114	17.94	2.4	2.8990162	1.16E-12	1.70E-10	up	gi|627796837|ref|XP_007671766.1|; hypothetical protein [Baudoinia compniacensis UAMH 10762, BAUCODRAFT_144233]	NA	bcom:BAUCODRAFT_144233;	NA	NA	GO:0055085; transmembrane transport; biological_process GO:0016021; integral to membrane; cellular_component	NA	NA	NA	NA	NA
A07532	13.55	96.55	-2.833123726	1.40E-12	2.03E-10	down	gi|453080299|gb|EMF08350.1|; FAD binding domain protein [Sphaerulina musiva SO2202]	NA	ztr:MYCGRDRAFT_97150;	NA	NA	GO:0055114; oxidation-reduction process; biological_process GO:0016491; oxidoreductase activity; molecular_function GO:0008152; NA GO:0016787; hydrolase activity; molecular_function	NA	NA	NA	NA	t1pks
A00520	75.21	532.88	-2.824713916	1.50E-12	2.14E-10	down	gi|453081754|gb|EMF09802.1|; hypothetical protein [Sphaerulina musiva SO2202, SEPMUDRAFT_150939]	NA	pfj:MYCFIDRAFT_210763;	NA	NA	NA	NA	NA	NA	NA	NA
A01883	0.73	0.01	5.676820656	1.71E-12	2.41E-10	up	NA	NA	NA	NA	NA	NA	NA	NA	NA	NA	NA
A07674	4.92	0.42	3.512429984	3.15E-12	4.39E-10	up	gi|452846396|gb|EME48328.1|; hypothetical protein [Dothistroma septosporum NZE10, DOTSEDRAFT_67418]	NA	bcom:BAUCODRAFT_70052;	NA	NA	GO:0016020; membrane; cellular_component GO:0016780; phosphotransferase activity, for other substituted phosphate groups; molecular_function GO:0008654; phospholipid biosynthetic process; biological_process	NA	NA	NA	NA	NA
A11185	9.15	62.44	-2.770366048	3.80E-12	5.21E-10	down	gi|398406671|ref|XP_003854801.1|; Na(+)/Li(+)-exporting P-type ATPase [Zymoseptoria tritici IPO323]	P22189; ATC3_SCHPO Calcium-transporting ATPase 3 OS=Schizosaccharomyces pombe (strain 972 / ATCC 24843) GN=cta3 PE=1 SV=1	ztr:MYCGRDRAFT_84460; K01536 E3.6.3.7 Na+-exporting ATPase 3.6.3.7 --	SPBC839.06; KOG0202 Ca2+ transporting ATPase P Inorganic ion transport and metabolism ;	gnl|TC-DB|B5B9V9; 3.A.3.9.5 Na+ or K+ P-type ATPase OS=Ustilago maydis GN=ena1 PE=3 SV=1	GO:0016020; membrane; cellular_component GO:0046872; metal ion binding; molecular_function GO:0000166; nucleotide binding; molecular_function	PHI:2095; Calcium-transporting ATPase 3 MGG_10730.5 318829 Magnaporthe oryzae reduced virulence	NA	NA	NA	NA
A04279	36.87	5.19	2.827108894	4.28E-12	5.80E-10	up	NA	NA	NA	NA	NA	NA	NA	NA	NA	NA	NA
A09232	3.68	0.4	3.202184973	4.48E-12	5.99E-10	up	gi|631371052|ref|XP_007919906.1|; glycoside hydrolase family 5 protein [Pseudocercospora fijiensis CIRAD86]	A2QPC3; EGLB_ASPNC Probable endo-beta-1,4-glucanase B OS=Aspergillus niger (strain CBS 513.88 / FGSC A1513) GN=eglB PE=3 SV=1	pfj:MYCFIDRAFT_29122; K01179 E3.2.1.4 endoglucanase 3.2.1.4 Metabolism; Carbohydrate metabolism; Starch and sucrose metabolism [PATH:ko00500]	NA	NA	GO:0004553; hydrolase activity, hydrolyzing O-glycosyl compounds; molecular_function GO:0005975; carbohydrate metabolic process; biological_process	NA	NA	NA	AAB51451.1_GH5; endo-&beta;-1,4-glucanase 1 (Egl1);3.2.1.4;;Macrophomina phaseolina;Q12638 endo-&beta;-1,4-glucanase / cellulase (EC 3.2.1.4); endo-&beta;-1,4-xylanase (EC 3.2.1.8); &beta;-glucosidase (EC 3.2.1.21); &beta;-mannosidase (EC 3.2.1.25); &beta;-glucosylceramidase (EC 3.2.1.45); glucan &beta;-1,3-glucosidase (EC 3.2.1.58); licheninase (EC 3.2.1.73); exo-&beta;-1,4-glucanase / cellodext…	NA
A11837	2.18	0.18	3.547023563	5.43E-12	7.18E-10	up	gi|631393804|ref|XP_007931282.1|; hypothetical protein [Pseudocercospora fijiensis CIRAD86, MYCFIDRAFT_44992]	NA	npa:UCRNP2_1606;	NA	NA	GO:0005986; sucrose biosynthetic process; biological_process GO:0016491; oxidoreductase activity; molecular_function GO:0050307; sucrose-phosphate phosphatase activity; molecular_function GO:0050662; coenzyme binding; molecular_function GO:0008152; NA GO:0003824; NA GO:0044237; cellular metabolic process; biological_process	NA	NA	NA	NA	t1pks
A01835	147.22	978.23	-2.732116025	6.26E-12	8.18E-10	down	gi|529277914|gb|AGS80219.1|; zinc transport protein [Cercospora nicotianae]	NA	pfj:MYCFIDRAFT_160766; K14709 SLC39A1_2_3, ZIP1_2_3 solute carrier family 39 (zinc transporter), member 1/2/3 -- --	NA	NA	GO:0016020; membrane; cellular_component GO:0055085; transmembrane transport; biological_process GO:0046873; metal ion transmembrane transporter activity; molecular_function GO:0030001; metal ion transport; biological_process	NA	NA	NA	NA	NA
A06108	0.01	0.29	-4.984794726	6.35E-12	8.19E-10	down	NA	NA	NA	NA	NA	GO:0015074; DNA integration; biological_process	NA	NA	NA	NA	NA
A00823	8.32	55.85	-2.747181432	6.88E-12	8.77E-10	down	gi|453087017|gb|EMF15058.1|; aryl-alcohol dehydrogenase Aad14 [Sphaerulina musiva SO2202]	P42884; AAD14_YEAST Putative aryl-alcohol dehydrogenase AAD14 OS=Saccharomyces cerevisiae (strain ATCC 204508 / S288c) GN=AAD14 PE=1 SV=1	pfj:MYCFIDRAFT_72248;	YNL331c; KOG1575 Voltage-gated shaker-like K+ channel, subunit beta/KCNAB C Energy production and conversion ;	NA	NA	NA	NA	NA	NA	NA
A04381	60.1	8.94	2.747612681	7.02E-12	8.84E-10	up	gi|628286809|ref|XP_007755496.1|; hypothetical protein [Cladophialophora yegresii CBS 114405, A1O7_03283]	NA	ela:UCREL1_4366;	NA	NA	GO:0006508; proteolysis; biological_process GO:0008236; serine-type peptidase activity; molecular_function GO:0004177; aminopeptidase activity; molecular_function	NA	NA	NA	NA	NA
A10825	912.85	138.19	2.723742432	7.17E-12	8.93E-10	up	NA	NA	NA	NA	NA	NA	NA	NA	YES	NA	NA
A05126	0.07	1.3	-4.053572362	9.79E-12	1.21E-09	down	NA	NA	NA	NA	NA	NA	NA	NA	NA	NA	other
A03311	14.17	93.46	-2.720887341	1.19E-11	1.44E-09	down	NA	NA	NA	NA	NA	NA	NA	NA	NA	NA	NA
A04066	5.32	0.72	2.881862915	1.20E-11	1.44E-09	up	NA	NA	NA	NA	NA	NA	NA	NA	NA	NA	NA
A02177	0.59	0.01	5.50518112	1.40E-11	1.67E-09	up	NA	NA	NA	NA	NA	NA	NA	NA	NA	NA	NA
A01515	43.75	280.31	-2.679589434	1.49E-11	1.76E-09	down	gi|453087948|gb|EMF15989.1|; acid phosphatase/Vanadium-dependent haloperoxidase [Sphaerulina musiva SO2202]	NA	pno:SNOG_02140;	NA	NA	GO:0016020; membrane; cellular_component GO:0003824; NA	NA	NA	NA	NA	NA
A02400	85.19	13.19	2.690870802	1.54E-11	1.79E-09	up	gi|453088467|gb|EMF16507.1|; Aldo/keto reductase [Sphaerulina musiva SO2202]	Q3ZFI7; GAR1_HYPJE D-galacturonate reductase OS=Hypocrea jecorina GN=gar1 PE=1 SV=1	pfj:MYCFIDRAFT_85826; K18097 GCY1 glycerol 2-dehydrogenase (NADP+) 1.1.1.156 Metabolism; Lipid metabolism; Glycerolipid metabolism [PATH:ko00561]	YOR120w; KOG1577 Aldo/keto reductase family proteins R General function prediction only ;	NA	NA	NA	NA	NA	NA	NA
A10105	34.06	5.22	2.706375933	1.87E-11	2.15E-09	up	gi|627817794|ref|XP_007681788.1|; hypothetical protein [Baudoinia compniacensis UAMH 10762, BAUCODRAFT_127388]	NA	NA	NA	NA	GO:0008152; NA GO:0008168; methyltransferase activity; molecular_function	NA	NA	NA	NA	NA
A02215	1.92	12.89	-2.745881097	2.35E-11	2.67E-09	down	gi|452847715|gb|EME49647.1|; hypothetical protein [Dothistroma septosporum NZE10, DOTSEDRAFT_164212]	NA	roa:Pd630_LPD04556; K18382 adh1 NAD+-dependent secondary alcohol dehydrogenase Adh1 1.1.1.- Metabolism; Carbohydrate metabolism; Propanoate metabolism [PATH:ko00640]	NA	NA	GO:0055114; oxidation-reduction process; biological_process GO:0009089; lysine biosynthetic process via diaminopimelate; biological_process GO:0008168; methyltransferase activity; molecular_function GO:0008270; zinc ion binding; molecular_function GO:0003857; 3-hydroxyacyl-CoA dehydrogenase activity; molecular_function GO:0008839; dihydrodipicolinate reductase activity; molecular_function GO:0006…	NA	NA	NA	NA	NA
A12453	25.9	162.97	-2.653237045	2.85E-11	3.22E-09	down	NA	NA	NA	NA	NA	NA	NA	NA	YES	NA	NA
A11090	1.66	10.8	-2.69998871	3.13E-11	3.49E-09	down	gi|631387234|ref|XP_007927997.1|; hypothetical protein [Pseudocercospora fijiensis CIRAD86, MYCFIDRAFT_51989]	Q6NUN0; ACSM5_HUMAN Acyl-coenzyme A synthetase ACSM5, mitochondrial OS=Homo sapiens GN=ACSM5 PE=1 SV=2	pfj:MYCFIDRAFT_51989;	Hs8923543; KOG1175 Acyl-CoA synthetase I Lipid transport and metabolism ;	NA	GO:0008152; NA GO:0003824; NA	NA	NA	NA	NA	NA
A11639	6.15	37.99	-2.626024678	4.32E-11	4.76E-09	down	NA	NA	NA	NA	NA	GO:0004190; aspartic-type endopeptidase activity; molecular_function GO:0006811; ion transport; biological_process GO:0016020; membrane; cellular_component GO:0016021; integral to membrane; cellular_component GO:0005215; NA	NA	NA	YES	NA	NA
A09238	19.48	3.11	2.646472305	4.79E-11	5.23E-09	up	NA	NA	NA	NA	NA	GO:0003677; DNA binding; molecular_function GO:0006355; regulation of transcription, DNA-dependent; biological_process	PHI:2971; CspR AAO82613 1351 Enterococcus faecalis reduced virulence	NA	NA	NA	NA
A09504	0.13	1.09	-3.126702693	5.57E-11	0.000000006	down	NA	NA	NA	NA	NA	GO:0046983; protein dimerization activity; molecular_function	NA	NA	NA	NA	NA
A02723	197.38	32.76	2.590971317	5.67E-11	6.07E-09	up	gi|407918757|gb|EKG12023.1|; Glycosyl transferase family 2 [Macrophomina phaseolina MS6]	NA	npa:UCRNP2_9172;	NA	gnl|TC-DB|A7EIH8; 4.D.3.2.1 Putative uncharacterized protein OS=Sclerotinia sclerotiorum (strain ATCC 18683 / 1980 / Ss-1) GN=SS1G_05121 PE=4 SV=1	GO:0016757; transferase activity, transferring glycosyl groups; molecular_function	NA	NA	NA	NA	NA
A09361	2.19	0.18	3.572357788	5.87E-11	6.22E-09	up	gi|682395762|gb|KFY74235.1|; hypothetical protein [Pseudogymnoascus pannorum VKM F-103, V499_05733]	NA	ela:UCREL1_4036;	NA	NA	GO:0008152; NA GO:0016491; oxidoreductase activity; molecular_function	NA	NA	NA	NA	NA
A03902	1.56	0.16	3.277531697	6.02E-11	6.32E-09	up	gi|525579945|gb|EPS26195.1|; hypothetical protein [Penicillium oxalicum 114-2, PDE_01131]	NA	aje:HCAG_04647;	NA	NA	GO:0055114; oxidation-reduction process; biological_process GO:0006099; tricarboxylic acid cycle; biological_process GO:0008924; malate dehydrogenase (quinone) activity; molecular_function GO:0006278; RNA-dependent DNA replication; biological_process GO:0003723; RNA binding; molecular_function GO:0003964; RNA-directed DNA polymerase activity; molecular_function	NA	NA	NA	NA	NA
A04079	62.95	377.83	-2.58542899	6.27E-11	6.52E-09	down	gi|453080000|gb|EMF08052.1|; family A G protein-coupled receptor-like protein [Sphaerulina musiva SO2202]	O74631; FD123_TRAVE Protein FDD123 OS=Trametes versicolor GN=FDD123 PE=2 SV=1	ztr:MYCGRDRAFT_106573;	NA	gnl|TC-DB|O74631; 3.E.1.5.1 PROTEIN FDD123 (CVHSP30/1) - Coriolus versicolor.	GO:0005216; ion channel activity; molecular_function GO:0016020; membrane; cellular_component GO:0006811; ion transport; biological_process	NA	NA	NA	NA	NA
A02718	87.38	14.75	2.566644769	8.17E-11	8.41E-09	up	gi|453083165|gb|EMF11211.1|; hypothetical protein [Sphaerulina musiva SO2202, SEPMUDRAFT_134402]	NA	ztr:MYCGRDRAFT_55428;	NA	NA	GO:0005524; ATP binding; molecular_function GO:0006810; transport; biological_process GO:0003724; RNA helicase activity; molecular_function GO:0008134; transcription factor binding; molecular_function GO:0003723; RNA binding; molecular_function GO:0006614; SRP-dependent cotranslational protein targeting to membrane; biological_process GO:0006355; regulation of transcription, DNA-dependent; biolog…	NA	NA	NA	NA	NA
A07360	779.68	4574.59	-2.552653713	9.78E-11	0.00000001	down	NA	NA	NA	NA	NA	NA	NA	NA	NA	NA	NA
A03877	175.2	29.88	2.55152219	1.10E-10	1.11E-08	up	gi|453080750|gb|EMF08800.1|; hypothetical protein SEPMUDRAFT_92949, partial [Sphaerulina musiva SO2202]	NA	pfj:MYCFIDRAFT_39730;	NA	NA	NA	NA	NA	NA	NA	NA
A11089	0.85	5.62	-2.716610456	1.29E-10	1.29E-08	down	gi|452840314|gb|EME42252.1|; hypothetical protein [Dothistroma septosporum NZE10, DOTSEDRAFT_133358]	P08843; ADH1_EMENI Alcohol dehydrogenase 1 OS=Emericella nidulans (strain FGSC A4 / ATCC 38163 / CBS 112.46 / NRRL 194 / M139) GN=alcA PE=3 SV=2	pfj:MYCFIDRAFT_64530; K13953 adhP alcohol dehydrogenase, propanol-preferring 1.1.1.1 Metabolism; Carbohydrate metabolism; Glycolysis / Gluconeogenesis [PATH:ko00010] Metabolism; Lipid metabolism; Fatty acid degradation [PATH:ko00071] Metabolism; Amino acid metabolism; Tyrosine metabolism [PATH:ko00350] Metabolism; Xenobiotics biodegradation and metabolism; Chloroalkane and chloroalkene degradatio…	SPCC13B11.01; KOG0023 Alcohol dehydrogenase, class V Q Secondary metabolites biosynthesis, transport and catabolism ;	NA	GO:0008152; NA GO:0008270; zinc ion binding; molecular_function GO:0016491; oxidoreductase activity; molecular_function GO:0048037; cofactor binding; molecular_function GO:0055114; oxidation-reduction process; biological_process GO:0016616; oxidoreductase activity, acting on the CH-OH group of donors, NAD or NADP as acceptor; molecular_function	NA	NA	NA	NA	NA
A06741	1.99	0.06	4.730407761	1.46E-10	1.45E-08	up	gi|453085708|gb|EMF13751.1|; hypothetical protein SEPMUDRAFT_42217, partial [Sphaerulina musiva SO2202]	NA	ctp:CTRG_00046;	NA	NA	GO:0003746; translation elongation factor activity; molecular_function GO:0045901; positive regulation of translational elongation; biological_process GO:0043022; ribosome binding; molecular_function GO:0042742; defense response to bacterium; biological_process GO:0045905; positive regulation of translational termination; biological_process GO:0050832; defense response to fungus; biological_proce…	NA	NA	YES	NA	NA
A10619	2.61	16.05	-2.61899057	1.52E-10	1.48E-08	down	NA	NA	NA	NA	NA	NA	NA	NA	NA	NA	NA
A10997	73.16	12.61	2.536120907	1.52E-10	1.48E-08	up	gi|452846544|gb|EME48476.1|; hypothetical protein [Dothistroma septosporum NZE10, DOTSEDRAFT_48945]	NA	NA	NA	NA	NA	NA	NA	YES	NA	nrps
A04287	63.2	10.98	2.52530454	1.72E-10	1.65E-08	up	gi|453083227|gb|EMF11273.1|; tripeptidyl-peptidase 1 precursor [Sphaerulina musiva SO2202]	Q70J59; SED2_ASPFU Tripeptidyl-peptidase sed2 OS=Neosartorya fumigata (strain ATCC MYA-4609 / Af293 / CBS 101355 / FGSC A1100) GN=sed2 PE=1 SV=1	ztr:MYCGRDRAFT_67015; K01279 TPP1, CLN2 tripeptidyl-peptidase I 3.4.14.9 Cellular Processes; Transport and catabolism; Lysosome [PATH:ko04142]	NA	NA	GO:0008236; serine-type peptidase activity; molecular_function GO:0006508; proteolysis; biological_process GO:0004252; serine-type endopeptidase activity; molecular_function	NA	NA	YES	NA	NA
A10932	30.04	171.86	-2.516459549	1.79E-10	1.71E-08	down	gi|453085513|gb|EMF13556.1|; hypothetical protein [Sphaerulina musiva SO2202, SEPMUDRAFT_125300]	NA	pfj:MYCFIDRAFT_163179;	NA	NA	NA	NA	NA	NA	NA	NA
A05465	233.77	40.95	2.513019228	2.09E-10	1.98E-08	up	gi|452841652|gb|EME43589.1|; hypothetical protein [Dothistroma septosporum NZE10, DOTSEDRAFT_72827]	NA	bcom:BAUCODRAFT_115517;	NA	NA	GO:0004386; helicase activity; molecular_function GO:0000184; nuclear-transcribed mRNA catabolic process, nonsense-mediated decay; biological_process GO:0005737; cytoplasm; cellular_component GO:0005524; ATP binding; molecular_function GO:0008270; zinc ion binding; molecular_function GO:0003677; DNA binding; molecular_function	NA	NA	NA	NA	NA
A07243	2.03	12.14	-2.580246371	2.12E-10	1.98E-08	down	gi|398398279|ref|XP_003852597.1|; dialkylglycine decarboxylase [Zymoseptoria tritici]	P16932; DGDA_BURCE 2,2-dialkylglycine decarboxylase OS=Burkholderia cepacia GN=dgdA PE=1 SV=3	ztr:MYCGRDRAFT_86126;	SPAC1039.07c; KOG1404 Alanine-glyoxylate aminotransferase AGT2 E Amino acid transport and metabolism ;	NA	GO:0008483; transaminase activity; molecular_function GO:0030170; pyridoxal phosphate binding; molecular_function	NA	NA	NA	NA	terpene
A07288	8.5	48.69	-2.517336541	2.13E-10	1.98E-08	down	gi|627797731|ref|XP_007672213.1|; hypothetical protein [Baudoinia compniacensis UAMH 10762, BAUCODRAFT_29412]	NA	bcom:BAUCODRAFT_29412; K03549 kup KUP system potassium uptake protein -- --	NA	NA	GO:0071805; potassium ion transmembrane transport; biological_process GO:0016020; membrane; cellular_component GO:0015079; potassium ion transmembrane transporter activity; molecular_function	NA	NA	NA	NA	NA
A07615	33.89	192	-2.502087157	2.24E-10	2.07E-08	down	gi|453086347|gb|EMF14389.1|; MOSC-domain-containing protein [Sphaerulina musiva SO2202]	NA	pfj:MYCFIDRAFT_211257; K07140 K07140 uncharacterized protein -- --	NA	NA	GO:0030151; molybdenum ion binding; molecular_function GO:0030170; pyridoxal phosphate binding; molecular_function GO:0003824; NA	NA	NA	NA	NA	NA
A10597	103.16	18.14	2.50714913	2.30E-10	2.09E-08	up	gi|453085093|gb|EMF13136.1|; polysaccharide lyase family 1 protein [Sphaerulina musiva SO2202]	B0XT32; PLYA_ASPFC Probable pectate lyase A OS=Neosartorya fumigata (strain CEA10 / CBS 144.89 / FGSC A1163) GN=plyA PE=3 SV=1	pfj:MYCFIDRAFT_84159; K01728 pel pectate lyase 4.2.2.2 Metabolism; Carbohydrate metabolism; Pentose and glucuronate interconversions [PATH:ko00040]	NA	NA	NA	NA	NA	YES	CCT64642.1_PL1; FFUJ_04117;--;Fusarium fujikuroi IMI 58289 (Fusfu1);-- pectate lyase (EC 4.2.2.2); exo-pectate lyase (EC 4.2.2.9); pectin lyase (EC 4.2.2.10). NA	NA
A04846	64.64	11.36	2.507585466	2.31E-10	2.09E-08	up	gi|398391150|ref|XP_003849035.1|; hypothetical protein [Zymoseptoria tritici IPO323, MYCGRDRAFT_48331]	NA	ztr:MYCGRDRAFT_48331;	NA	NA	NA	NA	NA	NA	NA	nrps
A04521	68.36	12	2.509557546	2.46E-10	2.21E-08	up	gi|302886761|ref|XP_003042270.1|; hypothetical protein [Nectria haematococca mpVI 77-13-4, NECHADRAFT_94150]	NA	nhe:NECHADRAFT_94150;	NA	NA	GO:0006281; DNA repair; biological_process GO:0006310; DNA recombination; biological_process GO:0009378; four-way junction helicase activity; molecular_function GO:0009379; Holliday junction helicase complex; cellular_component GO:0005524; ATP binding; molecular_function	NA	NA	NA	NA	NA
A04526	20.62	3.45	2.577384006	3.32E-10	2.96E-08	up	gi|631375608|ref|XP_007922184.1|; hypothetical protein [Pseudocercospora fijiensis CIRAD86, MYCFIDRAFT_202013]	NA	pfj:MYCFIDRAFT_202013;	NA	NA	GO:0003700; sequence-specific DNA binding transcription factor activity; molecular_function GO:0000917; barrier septum formation; biological_process GO:0007049; cell cycle; biological_process GO:0005634; nucleus; cellular_component GO:0003677; DNA binding; molecular_function GO:0043565; sequence-specific DNA binding; molecular_function GO:0043093; cytokinesis by binary fission; biological_process…	NA	NA	NA	NA	NA
A09097	76.41	13.75	2.473858071	4.05E-10	3.59E-08	up	gi|631393462|ref|XP_007931111.1|; hypothetical protein [Pseudocercospora fijiensis CIRAD86, MYCFIDRAFT_199952]	NA	NA	NA	NA	NA	NA	NA	NA	NA	NA
A05396	0	1.34	-6.725119606	4.23E-10	3.71E-08	down	NA	NA	NA	NA	NA	NA	NA	NA	YES	NA	NA
A03598	1.49	8.48	-2.507149907	4.35E-10	3.79E-08	down	gi|627798481|ref|XP_007672588.1|; hypothetical protein [Baudoinia compniacensis UAMH 10762, BAUCODRAFT_64234]	NA	bcom:BAUCODRAFT_64234;	NA	NA	NA	NA	NA	NA	NA	NA
A07659	33.48	6.03	2.472416232	4.52E-10	3.89E-08	up	gi|631387838|ref|XP_007928299.1|; hypothetical protein [Pseudocercospora fijiensis CIRAD86, MYCFIDRAFT_197824]	NA	pfj:MYCFIDRAFT_197824;	NA	NA	NA	NA	NA	YES	NA	NA
A04070	5.56	0.89	2.645856591	4.55E-10	3.89E-08	up	gi|300431554|tpe|CBL43313.1|; TPA: arylamine N-acetyltransferase 2 [Parastagonospora nodorum] [other]	NA	pno:SNOG_06959;	NA	NA	GO:0016407; acetyltransferase activity; molecular_function GO:0008152; NA	NA	NA	NA	NA	NA
A04007	161.85	29.58	2.452019216	4.73E-10	4.02E-08	up	gi|453080639|gb|EMF08689.1|; FAD-binding domain-containing protein, partial [Sphaerulina musiva SO2202]	NA	pan:PODANSg2486;	NA	NA	GO:0008762; UDP-N-acetylmuramate dehydrogenase activity; molecular_function GO:0055114; oxidation-reduction process; biological_process GO:0016491; oxidoreductase activity; molecular_function GO:0050660; flavin adenine dinucleotide binding; molecular_function	NA	NA	YES	NA	NA
A11617	12.27	1.82	2.739806663	5.21E-10	4.39E-08	up	gi|453084744|gb|EMF12788.1|; hypothetical protein [Sphaerulina musiva SO2202, SEPMUDRAFT_117344]	NA	NA	NA	NA	NA	NA	NA	YES	NA	NA
A10256	49.4	8.92	2.468124351	6.21E-10	5.19E-08	up	gi|631380204|ref|XP_007924482.1|; hypothetical protein [Pseudocercospora fijiensis CIRAD86, MYCFIDRAFT_84160]	NA	pfj:MYCFIDRAFT_84160;	NA	NA	NA	NA	NA	NA	NA	NA
A10444	9.45	1.68	2.49091874	8.06E-10	6.69E-08	up	gi|631381846|ref|XP_007925303.1|; hypothetical protein [Pseudocercospora fijiensis CIRAD86, MYCFIDRAFT_195665]	NA	pfj:MYCFIDRAFT_195665; K00101 lldD L-lactate dehydrogenase (cytochrome) 1.1.2.3 Metabolism; Carbohydrate metabolism; Pyruvate metabolism [PATH:ko00620]	NA	NA	GO:0016638; oxidoreductase activity, acting on the CH-NH2 group of donors; molecular_function GO:0003824; NA GO:0015930; glutamate synthase activity; molecular_function GO:0020037; heme binding; molecular_function GO:0016491; oxidoreductase activity; molecular_function GO:0000105; histidine biosynthetic process; biological_process GO:0018580; nitronate monooxygenase activity; molecular_function G…	NA	NA	NA	NA	NA
A04749	0.38	3.17	-3.081824236	1.22E-09	1.00E-07	down	gi|629723628|ref|XP_007822450.1|; hypothetical protein [Metarhizium anisopliae|Metarhizium anisopliae,|Metarhizium robertsii,]	NA	ztr:MYCGRDRAFT_45115;	NA	NA	NA	NA	NA	NA	NA	NA
A07148	0.64	5.27	-3.017554723	1.36E-09	1.11E-07	down	NA	NA	NA	NA	NA	NA	NA	NA	NA	NA	NA
A03002	1.38	0.19	2.809290336	1.40E-09	1.14E-07	up	gi|453083460|gb|EMF11506.1|; Peptidase_M36-domain-containing protein [Sphaerulina musiva SO2202]	E3QKL1; MEP_COLGM Extracellular metalloproteinase mep OS=Colletotrichum graminicola (strain M1.001 / M2 / FGSC 10212) GN=mep PE=2 SV=1	ztr:MYCGRDRAFT_111417; K01417 MEP extracellular elastinolytic metalloproteinase 3.4.24.- --	NA	NA	GO:0005615; extracellular space; cellular_component GO:0008270; zinc ion binding; molecular_function GO:0004222; metalloendopeptidase activity; molecular_function	NA	NA	NA	NA	NA
A07984	15.57	2.89	2.427075455	1.90E-09	1.53E-07	up	gi|631389584|ref|XP_007929172.1|; hypothetical protein [Pseudocercospora fijiensis CIRAD86, MYCFIDRAFT_141398]	Q54BF3; FAHD2_DICDI Fumarylacetoacetate hydrolase domain-containing protein 2 homolog OS=Dictyostelium discoideum GN=fahd2 PE=3 SV=1	pfj:MYCFIDRAFT_141398;	NA	NA	GO:0008152; NA GO:0003824; NA	NA	NA	NA	NA	NA
A09305	83.63	425.54	-2.347236732	0.000000002	1.63E-07	down	gi|631392262|ref|XP_007930511.1|; hypothetical protein [Pseudocercospora fijiensis CIRAD86, MYCFIDRAFT_36929]	P18631; RAG1_KLULA Low-affinity glucose transporter OS=Kluyveromyces lactis (strain ATCC 8585 / CBS 2359 / DSM 70799 / NBRC 1267 / NRRL Y-1140 / WM37) GN=RAG1 PE=1 SV=1	ztr:MYCGRDRAFT_110308;	SPCC1235.13; KOG0254 Predicted transporter (major facilitator superfamily) R General function prediction only ;	gnl|TC-DB|Q8J0U9; 2.A.1.1.58 Monosaccharide transporter - Aspergillus niger.	GO:0055085; transmembrane transport; biological_process GO:0022857; transmembrane transporter activity; molecular_function GO:0016021; integral to membrane; cellular_component	NA	NA	NA	NA	NA
A10628	42.43	215.68	-2.345710591	2.14E-09	1.70E-07	down	gi|453082313|gb|EMF10360.1|; hypothetical protein [Sphaerulina musiva SO2202, SEPMUDRAFT_150509]	NA	ztr:MYCGRDRAFT_108857; K07238 TC.ZIP, zupT, ZRT3, ZIP2 zinc transporter, ZIP family -- --	NA	NA	GO:0005315; inorganic phosphate transmembrane transporter activity; molecular_function GO:0006817; phosphate transport; biological_process GO:0030001; metal ion transport; biological_process GO:0016020; membrane; cellular_component GO:0055085; transmembrane transport; biological_process GO:0007267; cell-cell signaling; biological_process GO:0046873; metal ion transmembrane transporter activity; m…	NA	NA	NA	NA	NA
A11227	400.03	79.02	2.339648397	2.34E-09	1.84E-07	up	gi|628342995|ref|XP_007748126.1|; hypothetical protein [Cladophialophora psammophila CBS 110553, A1O5_09357]	D7PI11; GSFK_PENAE Short chain dehydrogenase gsfK OS=Penicillium aethiopicum GN=gsfK PE=1 SV=1	glz:GLAREA_06058;	NA	NA	GO:0008152; NA GO:0016491; oxidoreductase activity; molecular_function	NA	NA	NA	NA	NA
A00521	25.89	130.63	-2.334725724	2.60E-09	2.03E-07	down	gi|453081753|gb|EMF09801.1|; hypothetical protein [Sphaerulina musiva SO2202, SEPMUDRAFT_127576]	NA	NA	NA	NA	NA	NA	NA	NA	NA	NA
A10154	1.01	5.28	-2.380464143	2.64E-09	2.05E-07	down	gi|398399086|ref|XP_003853000.1|; hypothetical protein [Zymoseptoria tritici IPO323, MYCGRDRAFT_71165]	NA	ztr:MYCGRDRAFT_71165;	NA	NA	GO:0016705; oxidoreductase activity, acting on paired donors, with incorporation or reduction of molecular oxygen; molecular_function GO:0004601; peroxidase activity; molecular_function GO:0005506; iron ion binding; molecular_function GO:0055114; oxidation-reduction process; biological_process GO:0020037; heme binding; molecular_function GO:0006979; response to oxidative stress; biological_process	NA	e_gw.5.854.1; [Mycosphaerella graminicola]	YES	NA	NA
A10553	11.32	57.32	-2.340500214	2.66E-09	2.05E-07	down	gi|453082525|gb|EMF10572.1|; phosphoglycerate mutase-like protein [Sphaerulina musiva SO2202]	NA	ztr:MYCGRDRAFT_70454; K01078 PHO acid phosphatase 3.1.3.2 Metabolism; Xenobiotics biodegradation and metabolism; Aminobenzoate degradation [PATH:ko00627] Metabolism; Metabolism of cofactors and vitamins; Riboflavin metabolism [PATH:ko00740] Human Diseases; Infectious diseases; Tuberculosis [PATH:ko05152]	NA	NA	GO:0003993; acid phosphatase activity; molecular_function	PHI:6125; FGSG_03402 ESU09824 5518 Fusarium graminearum unaffected pathogenicity	NA	NA	NA	NA
A03196	22.38	112.29	-2.327257136	3.05E-09	2.33E-07	down	gi|453084261|gb|EMF12306.1|; archaerhodopsin-2 precursor [Sphaerulina musiva SO2202]	NA	pfj:MYCFIDRAFT_211441;	NA	NA	GO:0016020; membrane; cellular_component GO:0006811; ion transport; biological_process GO:0005216; ion channel activity; molecular_function	NA	NA	NA	NA	NA
A00036	2.12	0.32	2.721540183	3.35E-09	2.55E-07	up	NA	NA	NA	NA	NA	NA	NA	NA	NA	NA	NA
A12531	10.24	1.94	2.395286016	3.71E-09	2.80E-07	up	NA	NA	NA	NA	NA	GO:0005515; protein binding; molecular_function	NA	NA	NA	NA	NA
A02893	1.75	9.29	-2.402066221	4.35E-09	3.24E-07	down	gi|453083000|gb|EMF11046.1|; hypothetical protein [Sphaerulina musiva SO2202, SEPMUDRAFT_164633]	NA	pfj:MYCFIDRAFT_213325;	NA	NA	GO:0046999; regulation of conjugation; biological_process GO:0051188; cofactor biosynthetic process; biological_process GO:0000166; nucleotide binding; molecular_function GO:0019867; outer membrane; cellular_component GO:0016021; integral to membrane; cellular_component GO:0009236; cobalamin biosynthetic process; biological_process GO:0043752; adenosylcobinamide kinase activity; molecular_function	NA	NA	NA	NA	NA
A07273	15.43	76.04	-2.300652857	4.35E-09	3.24E-07	down	gi|453082677|gb|EMF10724.1|; catalase-domain-containing protein, partial [Sphaerulina musiva SO2202]	P55306; CATA_SCHPO Catalase OS=Schizosaccharomyces pombe (strain 972 / ATCC 24843) GN=cta1 PE=1 SV=1	ztr:MYCGRDRAFT_42149; K03781 katE, CAT, catB, srpA catalase 1.11.1.6 Metabolism; Amino acid metabolism; Tryptophan metabolism [PATH:ko00380] Metabolism; Carbohydrate metabolism; Glyoxylate and dicarboxylate metabolism [PATH:ko00630] Environmental Information Processing; Signal transduction; FoxO signaling pathway [PATH:ko04068] Cellular Processes; Transport and catabolism; Peroxisome [PATH:ko0414…	SPCC757.07c; KOG0047 Catalase P Inorganic ion transport and metabolism ;	NA	GO:0055114; oxidation-reduction process; biological_process GO:0020037; heme binding; molecular_function GO:0004096; catalase activity; molecular_function	PHI:106; CAT1 AAC39448 5476 Candida albicans reduced virulence	NA	YES	NA	NA
A01860	363.26	74.1	2.293422798	4.40E-09	0.000000325	up	gi|452840569|gb|EME42507.1|; hypothetical protein [Dothistroma septosporum NZE10, DOTSEDRAFT_175624]	NA	psco:LY89DRAFT_594537;	NA	NA	GO:0016020; membrane; cellular_component GO:0015097; mercury ion transmembrane transporter activity; molecular_function GO:0015694; mercury ion transport; biological_process	NA	NA	NA	NA	NA
A09021	42.88	8.64	2.309545214	5.26E-09	3.86E-07	up	gi|452836353|gb|EME38297.1|; hypothetical protein [Dothistroma septosporum NZE10, DOTSEDRAFT_48565]	NA	NA	NA	NA	GO:0006505; GPI anchor metabolic process; biological_process GO:0006886; intracellular protein transport; biological_process GO:0016788; hydrolase activity, acting on ester bonds; molecular_function	NA	NA	NA	NA	NA
A12230	2.38	12.29	-2.362519111	5.47E-09	3.98E-07	down	NA	NA	NA	NA	NA	NA	NA	NA	YES	NA	t1pks-nrps
A03496	32.92	159.96	-2.280365184	5.58E-09	4.04E-07	down	gi|453079909|gb|EMF07961.1|; hypothetical protein [Sphaerulina musiva SO2202, SEPMUDRAFT_136805]	NA	efl:EF62_pC0053;	NA	NA	NA	NA	NA	YES	NA	NA
A00879	21.01	4.27	2.29732768	5.63E-09	4.05E-07	up	gi|453087805|gb|EMF15846.1|; tartrate dehydrogenase/decarboxylase [Sphaerulina musiva SO2202]	P70792; TTUC4_AGRVI Probable tartrate dehydrogenase/decarboxylase TtuC' OS=Agrobacterium vitis GN=ttuC' PE=2 SV=1	pfj:MYCFIDRAFT_210295;	NA	NA	GO:0055114; oxidation-reduction process; biological_process GO:0016616; oxidoreductase activity, acting on the CH-OH group of donors, NAD or NADP as acceptor; molecular_function	NA	NA	NA	NA	NA
A03622	1.17	5.87	-2.321999771	7.19E-09	5.13E-07	down	gi|405974323|gb|EKC38979.1|; Collagen alpha-5(VI) chain [Crassostrea gigas]	NA	NA	NA	NA	NA	NA	NA	NA	NA	NA
A06526	93.25	19.51	2.256769088	7.37E-09	5.23E-07	up	NA	NA	NA	NA	NA	NA	NA	NA	NA	NA	NA
A09542	0.83	4.43	-2.411959105	8.70E-09	6.13E-07	down	gi|631392744|ref|XP_007930752.1|; hypothetical protein [Pseudocercospora fijiensis CIRAD86, MYCFIDRAFT_199582]	NA	ztr:MYCGRDRAFT_101235;	NA	NA	GO:0004601; peroxidase activity; molecular_function	NA	NA	YES	NA	nrps
A04777	29.76	6.2	2.261015827	1.02E-08	7.16E-07	up	gi|631372454|ref|XP_007920607.1|; hypothetical protein [Pseudocercospora fijiensis CIRAD86, MYCFIDRAFT_85679]	A1CFY8; XYL2_ASPCL Probable D-xylulose reductase A OS=Aspergillus clavatus (strain ATCC 1007 / CBS 513.65 / DSM 816 / NCTC 3887 / NRRL 1) GN=xdhA PE=3 SV=2	pfj:MYCFIDRAFT_85679; K05351 E1.1.1.9 D-xylulose reductase 1.1.1.9 Metabolism; Carbohydrate metabolism; Pentose and glucuronate interconversions [PATH:ko00040]	SPBC1773.05c; KOG0024 Sorbitol dehydrogenase Q Secondary metabolites biosynthesis, transport and catabolism ;	NA	GO:0016491; oxidoreductase activity; molecular_function GO:0055114; oxidation-reduction process; biological_process GO:0008270; zinc ion binding; molecular_function	PHI:1130; Xdh1 SNOG_11390 13684 Parastagonospora nodorum unaffected pathogenicity	NA	NA	NA	NA
A07094	123.7	26.26	2.23566549	1.05E-08	7.31E-07	up	gi|627812021|ref|XP_007679358.1|; hypothetical protein [Baudoinia compniacensis UAMH 10762, BAUCODRAFT_75717]	NA	bcom:BAUCODRAFT_75717;	NA	NA	GO:0016787; hydrolase activity; molecular_function	NA	NA	NA	NA	NA
A05774	13.76	64.64	-2.231877958	1.18E-08	8.14E-07	down	gi|453084650|gb|EMF12694.1|; L-ornithine N5-oxygenase sida [Sphaerulina musiva SO2202]	E9QYP0; SIDA_ASPFU L-ornithine N(5)-monooxygenase OS=Neosartorya fumigata (strain ATCC MYA-4609 / Af293 / CBS 101355 / FGSC A1100) GN=sidA PE=1 SV=1	bcom:BAUCODRAFT_59325; K10531 pvdA, SIDA L-ornithine N5-monooxygenase 1.14.13.195 1.14.13.196 --	NA	NA	GO:0016491; oxidoreductase activity; molecular_function GO:0055114; oxidation-reduction process; biological_process	PHI:377; SIDA AAT84594 746128 Aspergillus fumigatus loss of pathogenicity	NA	NA	NA	nrps
A06785	131.12	28.08	2.223211871	1.21E-08	8.31E-07	up	NA	NA	NA	NA	NA	NA	NA	NA	NA	NA	NA
A08528	2.34	0.34	2.741391309	1.22E-08	8.33E-07	up	gi|453084004|gb|EMF12049.1|; hypothetical protein [Sphaerulina musiva SO2202, SEPMUDRAFT_118000]	NA	NA	NA	NA	NA	NA	NA	NA	NA	NA
A03822	20.88	4.45	2.231745801	0.000000013	8.79E-07	up	gi|631379324|ref|XP_007924042.1|; hypothetical protein [Pseudocercospora fijiensis CIRAD86, MYCFIDRAFT_151927]	NA	pfj:MYCFIDRAFT_151927;	NA	NA	GO:0016491; oxidoreductase activity; molecular_function GO:0055114; oxidation-reduction process; biological_process	NA	NA	NA	NA	NA
A00319	12.64	2.64	2.259672802	1.35E-08	9.10E-07	up	gi|453083810|gb|EMF11855.1|; aldehyde dehydrogenase [Sphaerulina musiva SO2202]	P40108; ALDH_DAVTA Aldehyde dehydrogenase OS=Davidiella tassiana GN=CLAH10 PE=1 SV=2	pfj:MYCFIDRAFT_77659; K00128 ALDH aldehyde dehydrogenase (NAD+) 1.2.1.3 Metabolism; Carbohydrate metabolism; Glycolysis / Gluconeogenesis [PATH:ko00010] Metabolism; Carbohydrate metabolism; Pentose and glucuronate interconversions [PATH:ko00040] Metabolism; Carbohydrate metabolism; Ascorbate and aldarate metabolism [PATH:ko00053] Metabolism; Lipid metabolism; Fatty acid degradation [PATH:ko00071]…	At3g48000; KOG2450 Aldehyde dehydrogenase C Energy production and conversion ;	NA	GO:0055114; oxidation-reduction process; biological_process GO:0016491; oxidoreductase activity; molecular_function GO:0008152; NA	NA	NA	NA	NA	NA
A10029	16.26	3.44	2.240107098	1.51E-08	1.01E-06	up	gi|453086472|gb|EMF14514.1|; D-hydantoinase [Sphaerulina musiva SO2202]	NA	pfj:MYCFIDRAFT_36629; K01464 DPYS, dht, hydA dihydropyrimidinase 3.5.2.2 Metabolism; Nucleotide metabolism; Pyrimidine metabolism [PATH:ko00240] Metabolism; Metabolism of other amino acids; beta-Alanine metabolism [PATH:ko00410] Metabolism; Metabolism of cofactors and vitamins; Pantothenate and CoA biosynthesis [PATH:ko00770] Metabolism; Xenobiotics biodegradation and metabolism; Drug metabolism …	NA	NA	GO:0009039; urease activity; molecular_function GO:0016787; hydrolase activity; molecular_function GO:0008152; NA GO:0003824; NA GO:0016151; nickel ion binding; molecular_function GO:0019627; urea metabolic process; biological_process	NA	NA	NA	NA	NA
A06996	2.79	0.39	2.802161876	1.56E-08	1.04E-06	up	gi|628215058|ref|XP_007719423.1|; hypothetical protein [Capronia coronata CBS 617.96, A1O1_00313]	NA	cmt:CCM_08136;	NA	NA	NA	NA	NA	NA	NA	NA
A01640	43.13	198.39	-2.201752255	1.58E-08	1.04E-06	down	NA	NA	NA	NA	NA	GO:0051082; unfolded protein binding; molecular_function	NA	NA	NA	NA	NA
A06494	479.58	2203.34	-2.199790239	0.000000016	1.05E-06	down	gi|452842638|gb|EME44574.1|; hypothetical protein [Dothistroma septosporum NZE10, DOTSEDRAFT_72130]	Q4ING3; CCPR_GIBZE Cytochrome c peroxidase, mitochondrial OS=Gibberella zeae (strain PH-1 / ATCC MYA-4620 / FGSC 9075 / NRRL 31084) GN=CCP1 PE=3 SV=1	npa:UCRNP2_2494; K00428 E1.11.1.5 cytochrome c peroxidase 1.11.1.5 --	NA	NA	GO:0006979; response to oxidative stress; biological_process GO:0004601; peroxidase activity; molecular_function GO:0020037; heme binding; molecular_function GO:0055114; oxidation-reduction process; biological_process	PHI:854; um01947 EAK82380 5270 Ustilago maydis reduced virulence	NA	NA	CCT62050.1_AA2; FFUJ_01439 (fragment);--;Fusarium fujikuroi IMI 58289 (Fusfu1);-- manganese peroxidase (EC 1.11.1.13); versatile peroxidase (EC 1.11.1.16); lignin peroxidase (EC 1.11.1.14); peroxidase (EC 1.11.1.-) Family AA2 contains class II lignin-modifying peroxidases. AA2 enzymes are secreted heme-containing enzymes that use hydrogen peroxide or organic peroxides as electron acceptors to cat…	NA
A04921	1164.67	5337.2	-2.196119995	1.69E-08	1.10E-06	down	gi|453088993|gb|EMF17033.1|; HSP9_HSP12-domain-containing protein [Sphaerulina musiva SO2202]	P43074; WHS11_CANAW White colony protein WHS11 OS=Candida albicans (strain WO-1) GN=WHS11 PE=2 SV=1	cput:CONPUDRAFT_119624;	NA	NA	GO:0006950; response to stress; biological_process	NA	NA	NA	NA	NA
A06921	46.74	10.2	2.19638487	1.82E-08	1.18E-06	up	NA	NA	NA	NA	NA	GO:0006508; proteolysis; biological_process GO:0004252; serine-type endopeptidase activity; molecular_function	NA	NA	NA	NA	NA
A04453	250.64	54.99	2.188548787	1.88E-08	1.21E-06	up	gi|146229317|gb|AAW33731.2|; linoleate diol synthase [Cercospora zeae-maydis]	B0Y6R2; PPOA_ASPFC Psi-producing oxygenase A OS=Neosartorya fumigata (strain CEA10 / CBS 144.89 / FGSC A1163) GN=ppoA PE=3 SV=1	pfj:MYCFIDRAFT_48406;	NA	NA	GO:0004601; peroxidase activity; molecular_function GO:0016705; oxidoreductase activity, acting on paired donors, with incorporation or reduction of molecular oxygen; molecular_function GO:0005506; iron ion binding; molecular_function GO:0055114; oxidation-reduction process; biological_process GO:0020037; heme binding; molecular_function GO:0006979; response to oxidative stress; biological_process	NA	estExt_Genewise1.C_11811; [Mycosphaerella fijiensis]	NA	NA	NA
A10341	16.01	73.85	-2.204689	2.02E-08	1.30E-06	down	gi|453085091|gb|EMF13134.1|; hypothetical protein [Sphaerulina musiva SO2202, SEPMUDRAFT_148513]	NA	pfj:MYCFIDRAFT_187841;	NA	NA	NA	NA	NA	NA	NA	NA
A04071	17.41	3.77	2.205029391	2.08E-08	1.33E-06	up	NA	NA	NA	NA	NA	NA	NA	NA	NA	NA	NA
A05686	3267.92	722.09	2.178142228	2.15E-08	0.000001363	up	gi|398399036|ref|XP_003852975.1|; hypothetical protein [Zymoseptoria tritici IPO323, MYCGRDRAFT_41315]	NA	ztr:MYCGRDRAFT_41315;	NA	NA	NA	NA	NA	YES	NA	NA
A10546	51.12	11.2	2.190837612	2.22E-08	1.40E-06	up	gi|631381464|ref|XP_007925112.1|; hypothetical protein [Pseudocercospora fijiensis CIRAD86, MYCFIDRAFT_135374]	P70792; TTUC4_AGRVI Probable tartrate dehydrogenase/decarboxylase TtuC' OS=Agrobacterium vitis GN=ttuC' PE=2 SV=1	pfj:MYCFIDRAFT_135374;	NA	NA	GO:0055114; oxidation-reduction process; biological_process GO:0016616; oxidoreductase activity, acting on the CH-OH group of donors, NAD or NADP as acceptor; molecular_function	NA	NA	NA	NA	NA
A00092	2.64	13.24	-2.326980681	2.25E-08	1.41E-06	down	NA	NA	NA	NA	NA	GO:0005509; calcium ion binding; molecular_function	NA	NA	YES	NA	NA
A05752	24.1	5.14	2.226342299	2.26E-08	1.41E-06	up	gi|525582218|gb|EPS28468.1|; hypothetical protein [Penicillium oxalicum 114-2, PDE_03414]	Q9UUE3; YNZ6_SCHPO Putative lysine N-acyltransferase C17G9.06c OS=Schizosaccharomyces pombe (strain 972 / ATCC 24843) GN=SPBC17G9.06c PE=3 SV=1	tre:TRIREDRAFT_82628; K22151 SIDF N5-hydroxy-L-ornithine N5-transacylase --	NA	NA	NA	NA	NA	NA	NA	nrps
A07198	0.12	1.5	-3.555544465	2.29E-08	1.42E-06	down	gi|662528985|gb|KEQ86361.1|; P-loop containing nucleoside triphosphate hydrolase protein [Aureobasidium pullulans EXF-150]	NA	pgu:PGUG_05386;	NA	NA	GO:0008152; NA GO:0016301; kinase activity; molecular_function GO:0005524; ATP binding; molecular_function	NA	NA	NA	NA	NA
A07652	4.62	0.95	2.267943079	2.82E-08	0.000001733	up	gi|517326123|emb|CCT75954.1|; related to TRI13-cytochrome P450 [Fusarium fujikuroi IMI 58289]	NA	fvr:FVEG_10550;	NA	NA	GO:0016705; oxidoreductase activity, acting on paired donors, with incorporation or reduction of molecular oxygen; molecular_function GO:0005506; iron ion binding; molecular_function GO:0055114; oxidation-reduction process; biological_process GO:0020037; heme binding; molecular_function	NA	FVEG_10550; conserved hypothetical protein [Fusarium verticillioides]	NA	NA	NA
A00510	45.6	10.19	2.161327022	2.91E-08	1.78E-06	up	NA	NA	NA	NA	NA	NA	NA	NA	YES	NA	NA
A01027	45.04	9.88	2.187593144	0.000000032	1.95E-06	up	gi|156044068|ref|XP_001588590.1|; predicted protein [Sclerotinia sclerotiorum]	NA	ssl:SS1G_10137;	NA	NA	NA	NA	NA	NA	NA	NA
A03931	11.79	53.29	-2.175516007	3.39E-08	2.05E-06	down	NA	NA	NA	NA	NA	GO:0005576; NA GO:0007339; binding of sperm to zona pellucida; biological_process	NA	NA	NA	NA	NA
A03113	13.55	2.97	2.190247026	3.47E-08	2.09E-06	up	gi|452841388|gb|EME43325.1|; hypothetical protein [Dothistroma septosporum NZE10, DOTSEDRAFT_72665]	NA	aay:WYH_02332; K00799 GST, gst glutathione S-transferase 2.5.1.18 Metabolism; Metabolism of other amino acids; Glutathione metabolism [PATH:ko00480] Metabolism; Xenobiotics biodegradation and metabolism; Metabolism of xenobiotics by cytochrome P450 [PATH:ko00980] Metabolism; Xenobiotics biodegradation and metabolism; Drug metabolism - cytochrome P450 [PATH:ko00982] Human Diseases; Cancers; Chemic…	NA	NA	GO:0005515; protein binding; molecular_function	NA	NA	NA	NA	NA
A00066	0.44	2.5	-2.48813634	0.000000035	2.09E-06	down	gi|631385992|ref|XP_007927376.1|; glycoside hydrolase family 43 protein [Pseudocercospora fijiensis CIRAD86]	NA	pfj:MYCFIDRAFT_137750;	NA	NA	GO:0005975; carbohydrate metabolic process; biological_process GO:0004553; hydrolase activity, hydrolyzing O-glycosyl compounds; molecular_function	NA	NA	YES	AFW16060.1_GH43; ORF;--;Phanerochaete chrysosporium BKM-F-1767;-- &beta;-xylosidase (EC 3.2.1.37); &alpha;-L-arabinofuranosidase (EC 3.2.1.55); arabinanase (EC 3.2.1.99); xylanase (EC 3.2.1.8); galactan 1,3-&beta;-galactosidase (EC 3.2.1.145); &alpha;-1,2-L-arabinofuranosidase (EC 3.2.1.-); exo-&alpha;-1,5-L-arabinofuranosidase (EC 3.2.1.-); [inverting] exo-&alpha;-1,5-L-arabinanase (EC 3.2.1.-);…	NA
A11485	55.83	246.47	-2.142349792	3.88E-08	2.31E-06	down	NA	NA	NA	NA	NA	GO:0046373; L-arabinose metabolic process; biological_process GO:0046556; alpha-N-arabinofuranosidase activity; molecular_function	NA	NA	YES	NA	NA
A08051	7.46	32.88	-2.140597511	4.13E-08	0.000002443	down	gi|453084201|gb|EMF12246.1|; glycoside hydrolase family 92 protein [Sphaerulina musiva SO2202]	D4ATR3; A7629_ARTBC Uncharacterized secreted glycosidase ARB_07629 OS=Arthroderma benhamiae (strain ATCC MYA-4681 / CBS 112371) GN=ARB_07629 PE=1 SV=1	ztr:MYCGRDRAFT_74711;	NA	NA	NA	NA	NA	YES	CAP95814.1_GH92; Pc21g09170;--;Penicillium chrysogenum Wisconsin 54-1255 (PenchWisc1_1);B6HMT5 mannosyl-oligosaccharide &alpha;-1,2-mannosidase (EC 3.2.1.113); mannosyl-oligosaccharide &alpha;-1,3-mannosidase (EC 3.2.1.-); mannosyl-oligosaccharide &alpha;-1,6-mannosidase (EC 3.2.1.-);&alpha;-mannosidase (EC 3.2.1.24); &alpha;-1,2-mannosidase (EC 3.2.1.-); &alpha;-1,3-mannosidase (EC 3.2.1.-); &al…	NA
A02314	184.88	42.23	2.130030472	4.33E-08	2.55E-06	up	gi|453088860|gb|EMF16900.1|; hypothetical protein [Sphaerulina musiva SO2202, SEPMUDRAFT_146030]	NA	ztr:MYCGRDRAFT_92288;	NA	NA	GO:0046872; metal ion binding; molecular_function	NA	NA	NA	NA	NA
A10984	965.44	221.25	2.125523887	4.42E-08	2.59E-06	up	gi|255955193|ref|XP_002568349.1|; Pc21g13310 [Penicillium rubens Wisconsin 54-1255]	NA	pcs:Pc21g13310;	NA	NA	GO:0003824; NA GO:0044237; cellular metabolic process; biological_process GO:0008152; NA GO:0050662; coenzyme binding; molecular_function GO:0016491; oxidoreductase activity; molecular_function	NA	NA	NA	NA	nrps
A07658	96.03	21.77	2.140692681	4.56E-08	2.66E-06	up	gi|631387840|ref|XP_007928300.1|; hypothetical protein [Pseudocercospora fijiensis CIRAD86, MYCFIDRAFT_197825]	NA	pfj:MYCFIDRAFT_197825;	NA	NA	NA	NA	NA	NA	NA	NA
A07095	17.96	4	2.16343885	4.82E-08	2.79E-06	up	gi|398403631|ref|XP_003853282.1|; hypothetical protein [Zymoseptoria tritici IPO323, MYCGRDRAFT_100032]	NA	ztr:MYCGRDRAFT_100032; K22213 PATG 6-methylsalicylate decarboxylase 4.1.1.52	NA	NA	GO:0003824; NA GO:0008152; NA	NA	NA	NA	NA	NA
A09856	0.65	3.15	-2.272742	5.26E-08	0.00000303	down	gi|631382974|ref|XP_007925867.1|; hypothetical protein [Pseudocercospora fijiensis CIRAD86, MYCFIDRAFT_52295]	Q70J59; SED2_ASPFU Tripeptidyl-peptidase sed2 OS=Neosartorya fumigata (strain ATCC MYA-4609 / Af293 / CBS 101355 / FGSC A1100) GN=sed2 PE=1 SV=1	pfj:MYCFIDRAFT_52295; K01279 TPP1, CLN2 tripeptidyl-peptidase I 3.4.14.9 Cellular Processes; Transport and catabolism; Lysosome [PATH:ko04142]	NA	NA	GO:0001514; selenocysteine incorporation; biological_process GO:0003723; RNA binding; molecular_function GO:0004252; serine-type endopeptidase activity; molecular_function GO:0003746; translation elongation factor activity; molecular_function GO:0006508; proteolysis; biological_process GO:0008236; serine-type peptidase activity; molecular_function GO:0005737; cytoplasm; cellular_component GO:0005…	NA	NA	NA	NA	NA
A10183	624.82	2696.63	-2.109603387	5.49E-08	3.13E-06	down	gi|453085329|gb|EMF13372.1|; hypothetical protein [Sphaerulina musiva SO2202, SEPMUDRAFT_116417]	NA	pan:PODANSg4024;	NA	NA	GO:0042742; defense response to bacterium; biological_process GO:0005576; NA	NA	NA	NA	NA	NA
A05649	125.23	28.96	2.112334611	5.53E-08	3.13E-06	up	gi|453089569|gb|EMF17609.1|; MFS general substrate transporter [Sphaerulina musiva SO2202]	NA	bcom:BAUCODRAFT_101488; K02429 fucP MFS transporter, FHS family, L-fucose permease -- --	NA	NA	GO:0016021; integral to membrane; cellular_component GO:0055085; transmembrane transport; biological_process	NA	NA	NA	NA	NA
A09672	0.63	0.06	3.241974374	5.53E-08	3.13E-06	up	gi|631384054|ref|XP_007926407.1|; hypothetical protein [Pseudocercospora fijiensis CIRAD86, MYCFIDRAFT_211240]	NA	pfj:MYCFIDRAFT_211240;	NA	NA	GO:0006468; protein phosphorylation; biological_process GO:0004672; protein kinase activity; molecular_function GO:0005524; ATP binding; molecular_function	NA	NA	NA	NA	NA
A05207	1.29	0.18	2.823337888	6.81E-08	3.84E-06	up	gi|342886617|gb|EGU86393.1|; hypothetical protein [Fusarium oxysporum Fo5176, FOXB_03087]	NA	NA	NA	NA	NA	NA	NA	NA	NA	NA
A11151	146.89	34.61	2.085320854	8.09E-08	4.54E-06	up	gi|453084696|gb|EMF12740.1|; glycoside hydrolase family 128 protein [Sphaerulina musiva SO2202]	NA	pfj:MYCFIDRAFT_140246;	NA	NA	NA	NA	NA	YES	CCD52742.1_GH128; Bofut4_p001890.1;--;Botryotinia fuckeliana T4;-- &beta;-1,3-glucanase (EC 3.2.1.39) Created following a paper by Sakamoto and colleagues (PMID:21965406); distantly related to clan GH-A	NA
A09347	182.75	772.27	-2.079149131	8.17E-08	4.56E-06	down	gi|631393266|ref|XP_007931013.1|; hypothetical protein [Pseudocercospora fijiensis CIRAD86, MYCFIDRAFT_157466]	NA	pbl:PAAG_06008;	NA	NA	NA	NA	NA	NA	NA	NA
A07294	228.69	54.17	2.077985749	8.48E-08	4.70E-06	up	gi|453082629|gb|EMF10676.1|; Zn-dependent exopeptidase [Sphaerulina musiva SO2202]	Q4WFX9; LAP2_ASPFU Probable leucine aminopeptidase 2 OS=Neosartorya fumigata (strain ATCC MYA-4609 / Af293 / CBS 101355 / FGSC A1100) GN=lap2 PE=3 SV=2	pfj:MYCFIDRAFT_164329;	NA	NA	GO:0008152; NA GO:0016787; hydrolase activity; molecular_function GO:0008233; peptidase activity; molecular_function GO:0006508; proteolysis; biological_process	NA	NA	YES	NA	NA
A02297	141.72	33.54	2.079178181	8.57E-08	4.71E-06	up	gi|607892857|gb|EZF32129.1|; hypothetical protein [Trichophyton interdigitale]	Q5AR47; ASQD_EMENI O-methyltransferase asqD OS=Emericella nidulans (strain FGSC A4 / ATCC 38163 / CBS 112.46 / NRRL 194 / M139) GN=asqD PE=3 SV=1	glz:GLAREA_04295;	NA	NA	GO:0008171; O-methyltransferase activity; molecular_function	NA	NA	NA	NA	NA
A05517	59.39	250.63	-2.077332961	8.58E-08	4.71E-06	down	gi|453087466|gb|EMF15507.1|; Cation_efflux-domain-containing protein [Sphaerulina musiva SO2202]	NA	ztr:MYCGRDRAFT_68771;	NA	NA	GO:0016021; integral to membrane; cellular_component GO:0006812; cation transport; biological_process GO:0055085; transmembrane transport; biological_process GO:0008324; cation transmembrane transporter activity; molecular_function	NA	NA	NA	NA	NA
A12116	13.89	3.22	2.107312112	0.00000009	4.92E-06	up	gi|452845756|gb|EME47689.1|; glycosyltransferase family 71 protein [Dothistroma septosporum NZE10]	NA	ztr:MYCGRDRAFT_111178;	NA	NA	GO:0006486; protein glycosylation; biological_process	NA	NA	NA	CAP80794.1_GT71; Pc12g11670 (possible fragment);--;Penicillium chrysogenum Wisconsin 54-1255 (PenchWisc1_1);B6GXP6 &alpha;-mannosyltransferase (EC 2.4.1.-) Distantly related to family GT8	NA
A11371	0.13	0.95	-2.835260751	9.13E-08	4.96E-06	down	NA	NA	NA	NA	NA	GO:0005319; lipid transporter activity; molecular_function GO:0006869; lipid transport; biological_process	NA	NA	NA	NA	NA
A03630	8.44	36.41	-2.10839047	9.48E-08	5.13E-06	down	NA	NA	NA	NA	NA	GO:0003824; NA	NA	NA	NA	NA	NA
A04136	2.84	12.81	-2.169613414	1.16E-07	6.27E-06	down	gi|636768041|ref|XP_008086194.1|; hypothetical protein [Glarea lozoyensis]	NA	NA	NA	NA	NA	NA	NA	YES	NA	NA
A02876	38.76	9.2	2.072974114	1.27E-07	6.80E-06	up	NA	NA	NA	NA	NA	NA	NA	NA	NA	NA	NA
A04679	26.58	6.41	2.0518573	1.46E-07	0.000007756	up	NA	NA	NA	NA	NA	NA	NA	NA	NA	NA	NA
A08109	76.26	18.51	2.04199693	1.49E-07	7.90E-06	up	gi|453083776|gb|EMF11821.1|; AstE_AspA-domain-containing protein [Sphaerulina musiva SO2202]	NA	pfj:MYCFIDRAFT_82379;	NA	NA	GO:0016788; hydrolase activity, acting on ester bonds; molecular_function GO:0008152; NA	NA	NA	YES	NA	NA
A12083	2.16	11.27	-2.375081283	1.56E-07	0.000008239	down	gi|453081990|gb|EMF10038.1|; hypothetical protein [Sphaerulina musiva SO2202, SEPMUDRAFT_151102]	NA	NA	NA	NA	GO:0003735; structural constituent of ribosome; molecular_function GO:0005622; intracellular; cellular_component GO:0006412; translation; biological_process GO:0005840; ribosome; cellular_component	NA	NA	NA	NA	NA
A07009	0.9	0.13	2.747775547	1.57E-07	8.25E-06	up	gi|631388296|ref|XP_007928528.1|; carbohydrate esterase family 5 protein [Pseudocercospora fijiensis CIRAD86]	NA	pfj:MYCFIDRAFT_204260;	NA	NA	GO:0008152; NA GO:0016787; hydrolase activity; molecular_function	NA	NA	YES	CCT68028.1_CE5; FFUJ_06783;--;Fusarium fujikuroi IMI 58289 (Fusfu1);-- acetyl xylan esterase (EC 3.1.1.72); cutinase (EC 3.1.1.74) There are many cutinases in the databanks. Only an example is given here as cutinases act on cutin rather than on carbohydrate esters.	NA
A02236	100.31	407.53	-2.02240793	1.75E-07	9.12E-06	down	gi|453088776|gb|EMF16816.1|; ZIP zinc/iron transport family [Sphaerulina musiva SO2202]	P32804; ZRT1_YEAST Zinc-regulated transporter 1 OS=Saccharomyces cerevisiae (strain ATCC 204508 / S288c) GN=ZRT1 PE=1 SV=1	pfj:MYCFIDRAFT_55434; K14709 SLC39A1_2_3, ZIP1_2_3 solute carrier family 39 (zinc transporter), member 1/2/3 -- --	YGL255w; KOG1558 Fe2+/Zn2+ regulated transporter P Inorganic ion transport and metabolism ;	gnl|TC-DB|P32804; 2.A.5.1.1 ZRT1 PROTEIN - Saccharomyces cerevisiae (Baker's yeast).	GO:0030001; metal ion transport; biological_process GO:0046873; metal ion transmembrane transporter activity; molecular_function GO:0055085; transmembrane transport; biological_process GO:0016020; membrane; cellular_component	PHI:3909; ZrfB AAT11931 746128 Aspergillus fumigatus loss of pathogenicity	NA	NA	NA	NA
A07693	25.17	6.13	2.036764893	1.80E-07	9.37E-06	up	gi|631384082|ref|XP_007926421.1|; hypothetical protein [Pseudocercospora fijiensis CIRAD86, MYCFIDRAFT_153757]	Q09887; YC9D_SCHPO Uncharacterized amino-acid permease C584.13 OS=Schizosaccharomyces pombe (strain 972 / ATCC 24843) GN=SPCC584.13 PE=3 SV=1	pfj:MYCFIDRAFT_153757;	SPCC584.13; KOG1289 Amino acid transporters E Amino acid transport and metabolism ;	NA	GO:0003333; amino acid transmembrane transport; biological_process GO:0019543; propionate catabolic process; biological_process GO:0015171; amino acid transmembrane transporter activity; molecular_function GO:0016020; membrane; cellular_component GO:0047547; 2-methylcitrate dehydratase activity; molecular_function GO:0006810; transport; biological_process GO:0055085; transmembrane transport; biol…	NA	NA	NA	NA	NA
A06768	36.57	148.19	-2.018519411	1.93E-07	9.98E-06	down	gi|631390834|ref|XP_007929797.1|; hypothetical protein [Pseudocercospora fijiensis CIRAD86, MYCFIDRAFT_70716]	NA	ztr:MYCGRDRAFT_100052; K18369 adh2 alcohol dehydrogenase 1.1.1.- Metabolism; Carbohydrate metabolism; Propanoate metabolism [PATH:ko00640]	NA	NA	GO:0008270; zinc ion binding; molecular_function GO:0055114; oxidation-reduction process; biological_process GO:0016491; oxidoreductase activity; molecular_function	NA	NA	NA	NA	NA
A04489	572.06	2300.29	-2.007529854	2.08E-07	0.000010717	down	gi|453089036|gb|EMF17076.1|; hypothetical protein [Sphaerulina musiva SO2202, SEPMUDRAFT_146171]	NA	pfj:MYCFIDRAFT_124602;	NA	NA	GO:0008270; zinc ion binding; molecular_function GO:0006629; lipid metabolic process; biological_process GO:0016020; membrane; cellular_component	NA	NA	NA	NA	NA
A10810	15.37	3.76	2.029795819	2.12E-07	1.09E-05	up	gi|452838570|gb|EME40510.1|; hypothetical protein [Dothistroma septosporum NZE10, DOTSEDRAFT_37327]	NA	NA	NA	NA	NA	NA	NA	NA	NA	NA
A08521	45.49	11.22	2.018738019	2.16E-07	1.10E-05	up	gi|453084193|gb|EMF12238.1|; glycoside hydrolase family 105 protein [Sphaerulina musiva SO2202]	NA	pfj:MYCFIDRAFT_46172; K15532 yteR, yesR unsaturated rhamnogalacturonyl hydrolase 3.2.1.172 --	NA	NA	NA	NA	NA	YES	EAA61616.1_GH105; AN7828.2;--;Aspergillus nidulans FGSC A4;C8VDV3 unsaturated rhamnogalacturonyl hydrolase (EC 3.2.1.172); d-4,5-unsaturated &beta;-glucuronyl hydrolase (EC 3.2.1.-) Created based on a paper by Itoh, Ochiai, Mikami, Hashimoto, and Murata (J. Mol. Biol. 360 (2006) 573-585) (PMID: 16781735)	NA
A10030	35.84	8.82	2.021602109	2.24E-07	1.14E-05	up	gi|453086471|gb|EMF14513.1|; carbon-nitrogen hydrolase [Sphaerulina musiva SO2202]	NA	pfj:MYCFIDRAFT_137421;	NA	NA	GO:0006807; nitrogen compound metabolic process; biological_process GO:0016810; hydrolase activity, acting on carbon-nitrogen (but not peptide) bonds; molecular_function	NA	NA	NA	NA	NA
A04629	30.21	7.52	2.005035841	2.69E-07	1.36E-05	up	gi|631372542|ref|XP_007920651.1|; hypothetical protein [Pseudocercospora fijiensis CIRAD86, MYCFIDRAFT_86082]	NA	pfj:MYCFIDRAFT_86082;	NA	NA	NA	NA	NA	NA	NA	NA
A02954	24.77	6.17	2.005962265	2.74E-07	1.38E-05	up	gi|629662775|ref|XP_007805234.1|; hypothetical protein [Endocarpon pusillum Z07020, EPUS_01131]	NA	pno:SNOG_06397;	NA	NA	GO:0008762; UDP-N-acetylmuramate dehydrogenase activity; molecular_function GO:0055114; oxidation-reduction process; biological_process GO:0016491; oxidoreductase activity; molecular_function GO:0050660; flavin adenine dinucleotide binding; molecular_function	NA	NA	NA	NA	NA
A10185	36.48	8.97	2.022971946	2.84E-07	1.42E-05	up	NA	NA	NA	NA	NA	NA	NA	NA	NA	NA	NA
A11752	59.94	238.64	-1.992993113	2.85E-07	1.42E-05	down	gi|453084673|gb|EMF12717.1|; hypothetical protein SEPMUDRAFT_9575, partial [Sphaerulina musiva SO2202]	NA	ztr:MYCGRDRAFT_104840;	NA	NA	GO:0005515; protein binding; molecular_function	NA	NA	NA	NA	NA
A02734	8.52	33.75	-1.985878418	3.20E-07	0.000015876	down	gi|453083444|gb|EMF11490.1|; hypothetical protein [Sphaerulina musiva SO2202, SEPMUDRAFT_150406]	P53693; RDS1_SCHPO Protein rds1 OS=Schizosaccharomyces pombe (strain 972 / ATCC 24843) GN=rds1 PE=2 SV=2	ztr:MYCGRDRAFT_103564;	NA	NA	NA	NA	NA	NA	NA	NA
A08523	14.46	3.65	1.986707237	3.38E-07	1.66E-05	up	NA	NA	NA	NA	NA	GO:0005515; protein binding; molecular_function	NA	NA	NA	NA	NA
A12383	38.93	152.59	-1.970580592	3.39E-07	1.66E-05	down	gi|453082017|gb|EMF10065.1|; hypothetical protein [Sphaerulina musiva SO2202, SEPMUDRAFT_71128]	NA	pfj:MYCFIDRAFT_31880;	NA	NA	GO:0005515; protein binding; molecular_function	NA	NA	NA	NA	NA
A12603	10.8	2.65	2.022761512	3.46E-07	0.000016897	up	gi|684168920|ref|XP_009158331.1|; hypothetical protein [Exophiala dermatitidis NIH/UT8656, HMPREF1120_05893]	NA	pfy:PFICI_08186; K19564 CTR, HNM1 choline transport protein --	NA	NA	GO:0003333; amino acid transmembrane transport; biological_process GO:0016020; membrane; cellular_component GO:0015171; amino acid transmembrane transporter activity; molecular_function	NA	NA	NA	NA	NA
A07746	270.95	69.85	1.955595864	4.26E-07	2.07E-05	up	gi|573980815|ref|XP_006668328.1|; Pyruvate/Phosphoenolpyruvate kinase [Cordyceps militaris CM01]	NA	cmt:CCM_03113;	NA	NA	GO:0006725; cellular aromatic compound metabolic process; biological_process GO:0016830; carbon-carbon lyase activity; molecular_function	NA	NA	NA	NA	NA
A11559	15.65	4	1.967656547	4.53E-07	2.20E-05	up	NA	NA	NA	NA	NA	GO:0000156; two-component response regulator activity; molecular_function GO:0005515; protein binding; molecular_function GO:0003677; DNA binding; molecular_function GO:0005524; ATP binding; molecular_function GO:0000160; two-component signal transduction system (phosphorelay); biological_process	NA	NA	NA	NA	NA
A09203	0.73	3.6	-2.284156766	4.62E-07	2.23E-05	down	NA	NA	NA	NA	NA	NA	NA	NA	YES	NA	NA
A03380	33.59	8.68	1.952286659	4.77E-07	2.29E-05	up	NA	NA	NA	NA	NA	GO:0005515; protein binding; molecular_function	NA	NA	NA	NA	NA
A10119	1.86	7.37	-1.980860536	5.10E-07	2.44E-05	down	gi|70981448|ref|XP_731506.1|; DUF521 domain protein [Aspergillus fumigatus Af293]	NA	afm:AFUA_6G00490; K09123 K09123 uncharacterized protein -- --	NA	NA	GO:0008152; NA	NA	NA	NA	NA	NA
A03991	12.48	47.95	-1.94175542	5.31E-07	2.53E-05	down	gi|453080162|gb|EMF08214.1|; hypothetical protein [Sphaerulina musiva SO2202, SEPMUDRAFT_129167]	NA	pfj:MYCFIDRAFT_194154;	NA	NA	NA	NA	NA	NA	NA	NA
A10396	24.11	6.19	1.959765932	5.56E-07	2.63E-05	up	gi|662503032|gb|KEQ60654.1|; chitin deacetylase 1 [Aureobasidium melanogenum CBS 110374]	O13842; CDA1_SCHPO Chitin deacetylase 1 OS=Schizosaccharomyces pombe (strain 972 / ATCC 24843) GN=cda1 PE=1 SV=1	bze:COCCADRAFT_105853;	NA	NA	GO:0005975; carbohydrate metabolic process; biological_process GO:0016810; hydrolase activity, acting on carbon-nitrogen (but not peptide) bonds; molecular_function	NA	NA	NA	AFZ49184.1_CE4; Dacsa_0395;--;Dactylococcopsis salina PCC 8305;-- acetyl xylan esterase (EC 3.1.1.72); chitin deacetylase (EC 3.5.1.41); chitooligosaccharide deacetylase (EC 3.5.1.-); peptidoglycan GlcNAc deacetylase (EC 3.5.1.-); peptidoglycan N-acetylmuramic acid deacetylase (EC 3.5.1.-). NA	NA
A02451	50.2	13.05	1.94288121	5.70E-07	2.68E-05	up	gi|452841822|gb|EME43758.1|; hypothetical protein [Dothistroma septosporum NZE10, DOTSEDRAFT_131027]	NA	ztr:MYCGRDRAFT_93498;	NA	NA	NA	NA	NA	NA	NA	NA
A12476	17.63	68.53	-1.957984091	5.70E-07	2.68E-05	down	NA	NA	NA	NA	NA	GO:0016020; membrane; cellular_component GO:0006886; intracellular protein transport; biological_process	NA	NA	NA	NA	NA
A12007	2.28	9.06	-1.985309503	5.99E-07	2.80E-05	down	gi|453081811|gb|EMF09859.1|; glycoside hydrolase family 13 protein [Sphaerulina musiva SO2202]	Q08806; AMY2_SCHOC Alpha-amylase 2 OS=Schwanniomyces occidentalis GN=SWA2 PE=3 SV=1	ztr:MYCGRDRAFT_86748; K01176 AMY, amyA, malS alpha-amylase 3.2.1.1 Metabolism; Carbohydrate metabolism; Starch and sucrose metabolism [PATH:ko00500] Organismal Systems; Digestive system; Carbohydrate digestion and absorption [PATH:ko04973]	NA	NA	GO:0003824; NA GO:0005509; calcium ion binding; molecular_function GO:0004556; alpha-amylase activity; molecular_function GO:0016052; carbohydrate catabolic process; biological_process GO:0043169; cation binding; molecular_function GO:0005975; carbohydrate metabolic process; biological_process	NA	NA	NA	AEH03024.1_CBM20; &alpha;-amylase;--;Aureobasidium pullulans NRRL Y-12974;-- The granular starch-binding function has been demonstrated in several cases. Interact strongly with cyclodextrins. Often designated as starch-binding domains (SBD). PDB:1b90	NA
A10724	178.56	46.8	1.931591899	6.17E-07	0.000028679	up	gi|453085383|gb|EMF13426.1|; L-PSP endoribonuclease family protein Brt1 [Sphaerulina musiva SO2202]	O58584; Y854_PYRHO RutC family protein PH0854 OS=Pyrococcus horikoshii (strain ATCC 700860 / DSM 12428 / JCM 9974 / NBRC 100139 / OT-3) GN=PH0854 PE=1 SV=2	pfj:MYCFIDRAFT_210993;	SPBC2G2.04c; KOG2317 Putative translation initiation inhibitor UK114/IBM1 J Translation, ribosomal structure and biogenesis ;	NA	NA	NA	NA	NA	NA	NA
A09378	58.34	15.37	1.924504229	6.19E-07	0.000028679	up	NA	NA	NA	NA	NA	GO:0005515; protein binding; molecular_function GO:0032040; small-subunit processome; cellular_component GO:0008270; zinc ion binding; molecular_function GO:0006364; rRNA processing; biological_process GO:0004842; ubiquitin-protein ligase activity; molecular_function	NA	NA	NA	NA	NA
A11595	4.1	17.51	-2.083927125	6.25E-07	2.88E-05	down	NA	NA	NA	NA	NA	NA	NA	NA	NA	NA	NA
A03768	2.07	7.96	-1.941203991	7.18E-07	0.000032979	down	NA	NA	NA	NA	NA	GO:0006355; regulation of transcription, DNA-dependent; biological_process GO:0046983; protein dimerization activity; molecular_function GO:0005634; nucleus; cellular_component GO:0016798; hydrolase activity, acting on glycosyl bonds; molecular_function	NA	NA	NA	NA	NA
A02970	111.39	29.71	1.906348143	7.93E-07	3.63E-05	up	gi|453083169|gb|EMF11215.1|; leupeptin-inactivating enzyme 1 precursor, partial [Sphaerulina musiva SO2202]	NA	pfj:MYCFIDRAFT_47262;	NA	NA	GO:0006508; proteolysis; biological_process GO:0008233; peptidase activity; molecular_function GO:0008152; NA GO:0016787; hydrolase activity; molecular_function	NA	NA	NA	NA	NA
A01545	20.85	5.33	1.965360063	8.03E-07	3.66E-05	up	gi|671181950|ref|XP_008731436.1|; hypothetical protein [Cladophialophora carrionii CBS 160.54, G647_08909]	C8VQ71; MDPB_EMENI Scytalone dehydratase-like protein mdpB OS=Emericella nidulans (strain FGSC A4 / ATCC 38163 / CBS 112.46 / NRRL 194 / M139) GN=mdpB PE=3 SV=1	mtm:MYCTH_2305635; K17740 SCD1 scytalone dehydratase 4.2.1.94 --	NA	NA	GO:0030411; scytalone dehydratase activity; molecular_function GO:0006582; melanin metabolic process; biological_process	PHI:2313; SCD HM 486908 5530 Metarhizium anisopliae increased virulence (hypervirulence)	NA	NA	NA	NA
A03564	3.06	11.78	-1.944282411	0.000000838	3.80E-05	down	gi|453080066|gb|EMF08118.1|; hypothetical protein [Sphaerulina musiva SO2202, SEPMUDRAFT_159635]	NA	pfj:MYCFIDRAFT_86499;	NA	NA	NA	NA	NA	NA	NA	NA
A01635	333.2	89.46	1.896989934	8.64E-07	3.91E-05	up	gi|631376694|ref|XP_007922727.1|; hypothetical protein [Pseudocercospora fijiensis CIRAD86, MYCFIDRAFT_72271]	A1CFL1; PATD_ASPCL Alcohol dehydrogenase patD OS=Aspergillus clavatus (strain ATCC 1007 / CBS 513.65 / DSM 816 / NCTC 3887 / NRRL 1) GN=patD PE=1 SV=1	pfj:MYCFIDRAFT_72271;	NA	NA	GO:0006520; cellular amino acid metabolic process; biological_process GO:0008270; zinc ion binding; molecular_function GO:0016491; oxidoreductase activity; molecular_function GO:0048037; cofactor binding; molecular_function GO:0055114; oxidation-reduction process; biological_process GO:0016616; oxidoreductase activity, acting on the CH-OH group of donors, NAD or NADP as acceptor; molecular_functi…	PHI:881; MGG_04556 MGG_04556 318829 Magnaporthe oryzae reduced virulence	NA	NA	NA	NA
A10812	4	15.04	-1.910914246	8.98E-07	4.04E-05	down	NA	NA	NA	NA	NA	GO:0006355; regulation of transcription, DNA-dependent; biological_process GO:0005681; spliceosomal complex; cellular_component GO:0003677; DNA binding; molecular_function GO:0000775; chromosome, centromeric region; cellular_component GO:0000398; nuclear mRNA splicing, via spliceosome; biological_process GO:0003682; chromatin binding; molecular_function GO:0005634; nucleus; cellular_component	NA	NA	NA	NA	NA
A01773	1.2	0.11	3.359676883	9.02E-07	4.04E-05	up	NA	NA	NA	NA	NA	NA	NA	NA	NA	NA	NA
A11907	0.66	0.11	2.583199833	9.88E-07	4.41E-05	up	NA	NA	NA	NA	NA	NA	NA	NA	NA	NA	NA
A10981	292.64	79.38	1.882252238	1.05E-06	4.66E-05	up	gi|631380566|ref|XP_007924663.1|; hypothetical protein [Pseudocercospora fijiensis CIRAD86, MYCFIDRAFT_195207]	NA	pfj:MYCFIDRAFT_195207;	NA	NA	NA	NA	NA	YES	NA	NA
A03628	65.09	17.57	1.889306983	1.10E-06	4.87E-05	up	gi|631393706|ref|XP_007931233.1|; hypothetical protein [Pseudocercospora fijiensis CIRAD86, MYCFIDRAFT_33518]	NA	NA	NA	NA	NA	NA	NA	NA	NA	NA
A10153	1.11	0.28	2.014200284	1.11E-06	4.88E-05	up	gi|594711990|gb|EXU94990.1|; reverse transcriptase domain protein [Metarhizium robertsii]	NA	ani:AN2671.2;	NA	NA	GO:0015074; DNA integration; biological_process GO:0006278; RNA-dependent DNA replication; biological_process GO:0003723; RNA binding; molecular_function GO:0003964; RNA-directed DNA polymerase activity; molecular_function	NA	NA	NA	NA	NA
A03165	17	4.56	1.898058813	1.11E-06	4.89E-05	up	gi|453083346|gb|EMF11392.1|; glycosyltransferase family 71 protein [Sphaerulina musiva SO2202]	NA	afm:AFUA_6G14480;	NA	NA	GO:0006486; protein glycosylation; biological_process	NA	NA	NA	CAP80794.1_GT71; Pc12g11670 (possible fragment);--;Penicillium chrysogenum Wisconsin 54-1255 (PenchWisc1_1);B6GXP6 &alpha;-mannosyltransferase (EC 2.4.1.-) Distantly related to family GT8	NA
A05769	42.51	11.52	1.88274205	1.15E-06	5.02E-05	up	gi|452847221|gb|EME49153.1|; hypothetical protein [Dothistroma septosporum NZE10, DOTSEDRAFT_49468]	NA	bcom:BAUCODRAFT_555502;	NA	NA	NA	NA	NA	NA	NA	NA
A07588	7.86	1.92	2.029319048	1.17E-06	5.08E-05	up	NA	NA	NA	NA	NA	NA	NA	NA	YES	NA	NA
A05187	111.06	30.3	1.874000833	1.19E-06	0.000051543	up	gi|453086885|gb|EMF14926.1|; hypothetical protein [Sphaerulina musiva SO2202, SEPMUDRAFT_59206]	NA	pfy:PFICI_01832;	NA	NA	NA	NA	NA	NA	NA	NA
A07541	124.13	453.44	-1.868907761	0.000001216	5.25E-05	down	gi|631381128|ref|XP_007924944.1|; hypothetical protein [Pseudocercospora fijiensis CIRAD86, MYCFIDRAFT_152559]	P27800; ALDX_SPOSA Aldehyde reductase 1 OS=Sporidiobolus salmonicolor GN=ARI PE=1 SV=3	pfj:MYCFIDRAFT_152559;	SPAC26F1.07; KOG1577 Aldo/keto reductase family proteins R General function prediction only ;	NA	GO:0016987; sigma factor activity; molecular_function GO:0006352; transcription initiation, DNA-dependent; biological_process GO:0003677; DNA binding; molecular_function GO:0008168; methyltransferase activity; molecular_function GO:0003700; sequence-specific DNA binding transcription factor activity; molecular_function GO:0006355; regulation of transcription, DNA-dependent; biological_process	NA	NA	NA	NA	t1pks
A09690	91.78	25.1	1.870244641	1.23E-06	5.31E-05	up	gi|398388319|ref|XP_003847621.1|; hypothetical protein [Zymoseptoria tritici IPO323, MYCGRDRAFT_64715]	NA	ztr:MYCGRDRAFT_64715; K13333 PLB lysophospholipase 3.1.1.5 Metabolism; Lipid metabolism; Glycerophospholipid metabolism [PATH:ko00564]	NA	NA	GO:0009395; phospholipid catabolic process; biological_process GO:0004620; phospholipase activity; molecular_function	NA	NA	NA	NA	NA
A12135	52.14	14.11	1.885487606	1.25E-06	5.35E-05	up	gi|631389084|ref|XP_007928922.1|; hypothetical protein [Pseudocercospora fijiensis CIRAD86, MYCFIDRAFT_77984]	NA	pfj:MYCFIDRAFT_77984;	NA	NA	NA	NA	NA	NA	NA	NA
A09161	0.96	4.2	-2.119238952	1.25E-06	5.35E-05	down	gi|662528072|gb|KEQ85450.1|; putative Myo-inositol transporter 1, partial [Aureobasidium pullulans EXF-150]	NA	nhe:NECHADRAFT_15004;	NA	NA	GO:0022857; transmembrane transporter activity; molecular_function GO:0006810; transport; biological_process GO:0055085; transmembrane transport; biological_process GO:0016020; membrane; cellular_component GO:0016021; integral to membrane; cellular_component GO:0005215; NA	NA	NA	NA	NA	NA
A00919	8.19	2.07	1.976865247	0.000001264	5.37E-05	up	gi|453087472|gb|EMF15513.1|; hypothetical protein [Sphaerulina musiva SO2202, SEPMUDRAFT_114606]	NA	NA	NA	NA	NA	NA	NA	NA	NA	NA
A04975	9.67	35.65	-1.881997723	1.28E-06	5.40E-05	down	gi|453088813|gb|EMF16853.1|; hypothetical protein [Sphaerulina musiva SO2202, SEPMUDRAFT_112875]	NA	pfj:MYCFIDRAFT_28751;	NA	NA	GO:0009976; tocopherol cyclase activity; molecular_function	NA	NA	NA	NA	NA
A00620	1586.88	436.66	1.86159292	1.32E-06	5.55E-05	up	gi|685399114|ref|XP_009218419.1|; hypothetical protein [Gaeumannomyces graminis var. tritici R3-111a-1, GGTG_02383]	P52753; CRYP_CRYPA Cryparin OS=Cryphonectria parasitica GN=CRP PE=1 SV=1	mgr:MGG_10105;	NA	NA	GO:0006367; transcription initiation from RNA polymerase II promoter; biological_process GO:0005576; NA GO:0005672; transcription factor TFIIA complex; cellular_component	NA	NA	YES	NA	NA
A05741	8.72	2.26	1.94252551	1.33E-06	5.56E-05	up	gi|682284624|gb|KFY04884.1|; hypothetical protein [Pseudogymnoascus pannorum VKM F-3808, O988_00434]	NA	ssl:SS1G_04249; K22150 SIDH mevalonyl-CoA hydratase --	NA	NA	GO:0003824; NA GO:0008152; NA	PHI:2322; SidH AFUA_3G03410 746128 Aspergillus fumigatus reduced virulence	NA	NA	NA	nrps
A07412	443.45	122.28	1.858561064	1.37E-06	5.73E-05	up	gi|631392384|ref|XP_007930572.1|; hypothetical protein [Pseudocercospora fijiensis CIRAD86, MYCFIDRAFT_50135]	NA	psco:LY89DRAFT_581854;	NA	NA	GO:0000166; nucleotide binding; molecular_function GO:0016020; membrane; cellular_component GO:0006434; seryl-tRNA aminoacylation; biological_process GO:0005198; NA GO:0005737; cytoplasm; cellular_component GO:0005882; intermediate filament; cellular_component GO:0042803; protein homodimerization activity; molecular_function GO:0016021; integral to membrane; cellular_component GO:0045502; dynein …	NA	NA	NA	NA	NA
A11594	214.06	58.98	1.859592726	1.42E-06	5.91E-05	up	gi|453084715|gb|EMF12759.1|; PR-1-like protein [Sphaerulina musiva SO2202]	D4B327; PRY1_ARTBC Probable pathogenesis-related protein ARB_02861 OS=Arthroderma benhamiae (strain ATCC MYA-4681 / CBS 112371) GN=ARB_02861 PE=3 SV=2	pfj:MYCFIDRAFT_210209;	NA	NA	NA	NA	NA	YES	NA	NA
A03926	31.64	114.54	-1.855982772	1.51E-06	6.28E-05	down	NA	NA	hmo:HM1_1325;	NA	NA	NA	NA	NA	YES	NA	NA
A12355	61.41	16.94	1.857858234	1.53E-06	6.32E-05	up	gi|453082035|gb|EMF10083.1|; GroES-like protein [Sphaerulina musiva SO2202]	NA	ztr:MYCGRDRAFT_60749;	NA	NA	GO:0016491; oxidoreductase activity; molecular_function GO:0055114; oxidation-reduction process; biological_process GO:0008270; zinc ion binding; molecular_function	NA	NA	NA	NA	NA
A06317	4.22	1.1	1.941889002	1.54E-06	6.33E-05	up	gi|662526793|gb|KEQ84174.1|; alpha/beta-hydrolase [Aureobasidium pullulans EXF-150]	D4AQA7; PEPS_ARTBC Probable serine carboxypeptidase ARB_06414 OS=Arthroderma benhamiae (strain ATCC MYA-4681 / CBS 112371) GN=ARB_06414 PE=1 SV=1	ztr:MYCGRDRAFT_42709; K01288 KEX1 carboxypeptidase D 3.4.16.6 --	NA	NA	GO:0004185; serine-type carboxypeptidase activity; molecular_function GO:0006508; proteolysis; biological_process	NA	NA	YES	NA	NA
A02555	91.57	330.02	-1.849551026	1.56E-06	6.39E-05	down	gi|631371616|ref|XP_007920188.1|; hypothetical protein [Pseudocercospora fijiensis CIRAD86, MYCFIDRAFT_55836]	NA	pfj:MYCFIDRAFT_55836;	NA	NA	NA	NA	NA	NA	NA	NA
A06950	351.71	97.72	1.847641317	0.00000158	6.46E-05	up	gi|453082704|gb|EMF10751.1|; putative endopeptidase K [Sphaerulina musiva SO2202]	L8FSM5; SUB2_PSED2 Subtilisin-like protease 2 OS=Pseudogymnoascus destructans (strain ATCC MYA-4855 / 20631-21) GN=SP2 PE=1 SV=1	ztr:MYCGRDRAFT_72659;	SPAC4A8.04; KOG1153 Subtilisin-related protease/Vacuolar protease B O Posttranslational modification, protein turnover, chaperones ;	NA	GO:0006508; proteolysis; biological_process GO:0004252; serine-type endopeptidase activity; molecular_function GO:0043086; negative regulation of catalytic activity; biological_process GO:0042802; identical protein binding; molecular_function	NA	NA	YES	NA	NA
A11708	20.95	75.36	-1.84653177	1.61E-06	6.56E-05	down	gi|310800616|gb|EFQ35509.1|; L-ascorbate oxidase [Colletotrichum graminicola M1.001]	NA	cfj:CFIO01_00674;	NA	NA	GO:0003964; RNA-directed DNA polymerase activity; molecular_function GO:0003723; RNA binding; molecular_function GO:0006278; RNA-dependent DNA replication; biological_process GO:0005507; copper ion binding; molecular_function GO:0055114; oxidation-reduction process; biological_process GO:0016491; oxidoreductase activity; molecular_function	NA	NA	YES	NA	NA
A12395	4.22	15.81	-1.903531479	1.62E-06	6.58E-05	down	gi|631389250|ref|XP_007929005.1|; hypothetical protein [Pseudocercospora fijiensis CIRAD86, MYCFIDRAFT_87873]	NA	pfj:MYCFIDRAFT_87873;	NA	NA	GO:0015035; protein disulfide oxidoreductase activity; molecular_function	NA	NA	NA	NA	NA
A04698	79.14	21.99	1.847371412	1.63E-06	0.000065928	up	gi|453089687|gb|EMF17727.1|; hypothetical protein [Sphaerulina musiva SO2202, SEPMUDRAFT_123072]	NA	NA	NA	NA	NA	NA	NA	NA	NA	NA
A10188	12.83	46.32	-1.85208018	1.64E-06	6.62E-05	down	gi|452841176|gb|EME43113.1|; hypothetical protein [Dothistroma septosporum NZE10, DOTSEDRAFT_45108]	NA	nfi:NFIA_083610;	NA	NA	GO:0016705; oxidoreductase activity, acting on paired donors, with incorporation or reduction of molecular oxygen; molecular_function GO:0005506; iron ion binding; molecular_function GO:0020037; heme binding; molecular_function GO:0055114; oxidation-reduction process; biological_process	NA	NFIA_083610; benzoate 4-monooxygenase cytochrome P450 [Neosartorya fischeri]	NA	NA	NA
A12430	0.54	2.05	-1.921806403	1.68E-06	6.73E-05	down	NA	NA	NA	NA	NA	GO:0015074; DNA integration; biological_process GO:0006278; RNA-dependent DNA replication; biological_process GO:0003723; RNA binding; molecular_function GO:0003964; RNA-directed DNA polymerase activity; molecular_function	NA	NA	NA	NA	NA
A09267	142.6	39.67	1.845939182	1.68E-06	6.73E-05	up	gi|398391967|ref|XP_003849443.1|; signal peptide-containing protein [Zymoseptoria tritici IPO323]	NA	ztr:MYCGRDRAFT_75683;	NA	NA	NA	NA	NA	YES	NA	NA
A00326	0.06	0.32	-2.465772932	1.76E-06	7.01E-05	down	NA	NA	NA	NA	NA	GO:0003723; RNA binding; molecular_function GO:0003964; RNA-directed DNA polymerase activity; molecular_function GO:0006278; RNA-dependent DNA replication; biological_process	NA	NA	NA	NA	NA
A12277	30.96	110.39	-1.833950158	1.88E-06	7.47E-05	down	gi|453082245|gb|EMF10293.1|; DUF221-domain-containing protein [Sphaerulina musiva SO2202]	NA	pfj:MYCFIDRAFT_30871; K21989 TMEM63 calcium permeable stress-gated cation channel --	NA	NA	GO:0016020; membrane; cellular_component	NA	NA	NA	NA	NA
A00015	44.05	156.92	-1.832769552	1.89E-06	7.47E-05	down	gi|453084273|gb|EMF12318.1|; hypothetical protein [Sphaerulina musiva SO2202, SEPMUDRAFT_150009]	P28584; TRK2_YEAST Low-affinity potassium transport protein OS=Saccharomyces cerevisiae (strain ATCC 204508 / S288c) GN=TRK2 PE=1 SV=1	bcom:BAUCODRAFT_36363;	YKR050w; KOG1341 Na+/K+ transporter P Inorganic ion transport and metabolism ;	gnl|TC-DB|O74723; 2.A.38.2.2 TRK-1 PROTEIN - Neurospora crassa.	GO:0055085; transmembrane transport; biological_process GO:0008324; cation transmembrane transporter activity; molecular_function GO:0006812; cation transport; biological_process	NA	NA	NA	NA	NA
A00335	179.38	638.02	-1.830536898	0.000001925	7.58E-05	down	gi|662513315|gb|KEQ70886.1|; phosphoglycerate mutase-like protein [Aureobasidium pullulans var. namibiae CBS 147.97]	NA	npa:UCRNP2_3005;	NA	NA	GO:0003993; acid phosphatase activity; molecular_function	NA	NA	NA	NA	NA
A07728	0.1	0.54	-2.449540516	2.09E-06	8.18E-05	down	NA	NA	NA	NA	NA	NA	NA	NA	NA	NA	NA
A09202	6.07	21.89	-1.850139864	2.12E-06	8.30E-05	down	gi|452838714|gb|EME40654.1|; hypothetical protein [Dothistroma septosporum NZE10, DOTSEDRAFT_82246]	O94564; YGD6_SCHPO Zinc-type alcohol dehydrogenase-like protein C1773.06c OS=Schizosaccharomyces pombe (strain 972 / ATCC 24843) GN=SPBC1773.06c PE=3 SV=1	ztr:MYCGRDRAFT_105735;	SPBC1773.06c; KOG1198 Zinc-binding oxidoreductase CR Energy production and conversion ; General function prediction only ;	NA	GO:0006520; cellular amino acid metabolic process; biological_process GO:0008270; zinc ion binding; molecular_function GO:0006813; potassium ion transport; biological_process GO:0016491; oxidoreductase activity; molecular_function GO:0055114; oxidation-reduction process; biological_process	NA	NA	NA	NA	NA
A04522	6.44	22.85	-1.826768321	2.37E-06	9.23E-05	down	gi|453089935|gb|EMF17975.1|; MFS general substrate transporter [Sphaerulina musiva SO2202]	A0A0D2YFZ8; FUB11_FUSO4 Efflux pump FUB11 OS=Fusarium oxysporum f. sp. lycopersici (strain 4287 / CBS 123668 / FGSC 9935 / NRRL 34936) GN=FUB11 PE=1 SV=1	pfj:MYCFIDRAFT_159481;	SPBC409.08; KOG0255 Synaptic vesicle transporter SVOP and related transporters (major facilitator superfamily) R General function prediction only ;	gnl|TC-DB|Q8NKG7; 2.A.1.2.77 Multidrug resistant protein OS=Acremonium chrysogenum GN=cefT PE=4 SV=1	GO:0030541; plasmid partitioning; biological_process GO:0016021; integral to membrane; cellular_component GO:0055085; transmembrane transport; biological_process GO:0022857; transmembrane transporter activity; molecular_function	NA	Pa_7_5740; Putative MFS-type transporter similar to YN2F of Schizosaccharomyces pombe [Podospora anserina]	NA	NA	NA
A05098	0.42	0.08	2.433062838	2.44E-06	0.000094731	up	NA	NA	NA	NA	NA	GO:0004842; ubiquitin-protein ligase activity; molecular_function GO:0008270; zinc ion binding; molecular_function GO:0046983; protein dimerization activity; molecular_function	NA	NA	NA	NA	NA
A03776	1.91	6.91	-1.853344435	2.50E-06	9.66E-05	down	gi|631379284|ref|XP_007924022.1|; hypothetical protein [Pseudocercospora fijiensis CIRAD86, MYCFIDRAFT_172600]	NA	pfj:MYCFIDRAFT_172600;	NA	NA	GO:0000902; cell morphogenesis; biological_process	NA	NA	NA	NA	NA
A09696	0.62	2.47	-1.985912246	2.65E-06	0.00010201	down	gi|631384960|ref|XP_007926860.1|; hypothetical protein MYCFIDRAFT_137369, partial [Pseudocercospora fijiensis CIRAD86]	NA	pfj:MYCFIDRAFT_137369;	NA	NA	GO:0005506; iron ion binding; molecular_function GO:0055114; oxidation-reduction process; biological_process GO:0020037; heme binding; molecular_function GO:0016705; oxidoreductase activity, acting on paired donors, with incorporation or reduction of molecular oxygen; molecular_function	NA	e_gw1.41.26.1; [Mycosphaerella fijiensis]	NA	NA	NA
A03992	3.24	11.69	-1.847558519	2.68E-06	0.000102863	down	NA	NA	NA	NA	NA	NA	NA	NA	NA	NA	NA
A03175	44.42	155.11	-1.803739441	0.000002695	0.000103066	down	gi|453083042|gb|EMF11088.1|; DUF590-domain-containing protein [Sphaerulina musiva SO2202]	NA	pfj:MYCFIDRAFT_47279; K19327 ANO10, TMEM16K anoctamin-10 --	NA	gnl|TC-DB|B0YES0; 1.A.17.1.17 Plasma membrane channel protein Ist2, putative OS=Neosartorya fumigata (strain CEA10 / CBS 144.89 / FGSC A1163) GN=AFUB_100160 PE=4 SV=1	NA	NA	NA	NA	NA	NA
A03651	9.45	2.46	1.93763297	3.17E-06	0.000120781	up	NA	NA	NA	NA	NA	NA	NA	NA	NA	NA	NA
A09300	9.4	32.76	-1.800751393	0.000003243	0.000123142	down	gi|453081142|gb|EMF09191.1|; hypothetical protein [Sphaerulina musiva SO2202, SEPMUDRAFT_51980]	NA	ztr:MYCGRDRAFT_48124;	NA	NA	NA	NA	NA	NA	NA	NA
A10783	4.98	1.39	1.83771345	3.43E-06	0.000129726	up	NA	NA	NA	NA	NA	NA	NA	NA	YES	NA	NA
A10338	97.06	333.71	-1.781675931	3.48E-06	0.000131232	down	gi|398412708|ref|XP_003857672.1|; hypothetical protein [Zymoseptoria tritici IPO323, MYCGRDRAFT_98224]	NA	pfj:MYCFIDRAFT_990;	NA	NA	NA	NA	NA	YES	NA	NA
A11811	1.61	0.39	2.051544112	3.49E-06	0.000131232	up	gi|631393848|ref|XP_007931304.1|; hypothetical protein [Pseudocercospora fijiensis CIRAD86, MYCFIDRAFT_50720]	NA	ztr:MYCGRDRAFT_49735;	NA	NA	GO:0005506; iron ion binding; molecular_function GO:0055114; oxidation-reduction process; biological_process GO:0020037; heme binding; molecular_function GO:0016705; oxidoreductase activity, acting on paired donors, with incorporation or reduction of molecular oxygen; molecular_function	NA	estExt_Genewise1.C_60812; [Mycosphaerella fijiensis]	NA	NA	NA
A04229	142.67	490.18	-1.780563547	3.57E-06	0.000133837	down	gi|453083544|gb|EMF11590.1|; hypothetical protein SEPMUDRAFT_24365, partial [Sphaerulina musiva SO2202]	NA	NA	NA	NA	NA	NA	NA	NA	NA	NA
A08462	389.33	1330.89	-1.773250882	3.85E-06	0.000143069	down	gi|453083870|gb|EMF11915.1|; hypothetical protein [Sphaerulina musiva SO2202, SEPMUDRAFT_149753]	NA	pfj:MYCFIDRAFT_210755;	NA	NA	NA	NA	NA	YES	NA	NA
A03140	9.92	2.71	1.866761116	3.85E-06	0.000143069	up	NA	NA	NA	NA	NA	NA	NA	NA	YES	NA	NA
A03632	0.08	0.43	-2.339582958	3.89E-06	0.000144046	down	NA	NA	NA	NA	NA	GO:0015074; DNA integration; biological_process	NA	NA	NA	NA	nrps
A03894	1.11	0.18	2.616261963	3.92E-06	0.000144733	up	gi|115400988|ref|XP_001216082.1|; endo-1, 4-beta-xylanase A precursor [Aspergillus terreus NIH2624]	Q0CFS3; XYNA_ASPTN Probable endo-1,4-beta-xylanase A OS=Aspergillus terreus (strain NIH 2624 / FGSC A1156) GN=xlnA PE=3 SV=1	nfi:NFIA_000850; K01181 E3.2.1.8, xynA endo-1,4-beta-xylanase 3.2.1.8 --	NA	NA	GO:0004553; hydrolase activity, hydrolyzing O-glycosyl compounds; molecular_function GO:0005975; carbohydrate metabolic process; biological_process	PHI:546; XYN11A AAZ03776 40559 Botrytis cinerea reduced virulence	NA	YES	CAA90073.1_GH11; xylanase 1 (XlnA;X22);3.2.1.8;;Aspergillus nidulans;P55332 endo-&beta;-1,4-xylanase (EC 3.2.1.8); endo-&beta;-1,3-xylanase (EC 3.2.1.32) formerly known as cellulase family G	NA
A10701	6.25	21.65	-1.792297872	4.02E-06	0.000147764	down	gi|453085240|gb|EMF13283.1|; Asparaginase/glutaminase [Sphaerulina musiva SO2202]	O88202; LPP60_RAT 60 kDa lysophospholipase OS=Rattus norvegicus GN=Aspg PE=1 SV=1	pfj:MYCFIDRAFT_135451; K13278 ASPG 60kDa lysophospholipase 3.1.1.5 3.1.1.47 3.5.1.1 --	7299262; KOG0503 Asparaginase E Amino acid transport and metabolism ;	NA	GO:0006520; cellular amino acid metabolic process; biological_process	NA	NA	NA	NA	NA
A08252	66.09	225.13	-1.768360511	4.07E-06	0.000149237	down	gi|453081022|gb|EMF09072.1|; hypothetical protein [Sphaerulina musiva SO2202, SEPMUDRAFT_151914]	NA	ztr:MYCGRDRAFT_63693;	NA	NA	NA	NA	NA	NA	NA	NA
A08522	6.3	1.72	1.876321849	4.26E-06	0.000155513	up	gi|452845203|gb|EME47136.1|; glycoside hydrolase family 16 protein [Dothistroma septosporum NZE10]	NA	pfj:MYCFIDRAFT_101178;	NA	NA	GO:0004553; hydrolase activity, hydrolyzing O-glycosyl compounds; molecular_function GO:0005975; carbohydrate metabolic process; biological_process	NA	NA	YES	CCT75335.1_GH16; FFUJ_11353;--;Fusarium fujikuroi IMI 58289 (Fusfu1);-- xyloglucan:xyloglucosyltransferase (EC 2.4.1.207); keratan-sulfate endo-1,4-&beta;-galactosidase (EC 3.2.1.103); endo-1,3-&beta;-glucanase (EC 3.2.1.39); endo-1,3(4)-&beta;-glucanase (EC 3.2.1.6); licheninase (EC 3.2.1.73); &beta;-agarase (EC 3.2.1.81); &kappa;-carrageenase (EC 3.2.1.83); xyloglucanase (EC 3.2.1.151); endo-&b…	NA
A10201	11.72	40.14	-1.775305122	4.27E-06	0.000155513	down	gi|453085349|gb|EMF13392.1|; DUF1769-domain-containing protein [Sphaerulina musiva SO2202]	NA	ztr:MYCGRDRAFT_39456;	NA	NA	NA	NA	NA	NA	NA	NA
A12327	14.63	4.14	1.820734494	4.30E-06	0.000155925	up	gi|452837700|gb|EME39642.1|; hypothetical protein [Dothistroma septosporum NZE10, DOTSEDRAFT_75330]	NA	pfj:MYCFIDRAFT_198585;	NA	NA	GO:0008080; N-acetyltransferase activity; molecular_function GO:0016747; transferase activity, transferring acyl groups other than amino-acyl groups; molecular_function	NA	NA	NA	NA	NA
A02047	4.38	15.74	-1.847359871	4.32E-06	0.000156252	down	gi|453088881|gb|EMF16921.1|; hypothetical protein [Sphaerulina musiva SO2202, SEPMUDRAFT_137655]	NA	mbe:MBM_04444;	NA	NA	NA	NA	NA	NA	NA	NA
A07620	5.71	20.88	-1.867598349	4.47E-06	0.000161077	down	gi|452844722|gb|EME46656.1|; hypothetical protein [Dothistroma septosporum NZE10, DOTSEDRAFT_149048]	NA	psco:LY89DRAFT_593649;	NA	NA	GO:0003723; RNA binding; molecular_function GO:0005737; cytoplasm; cellular_component	NA	NA	NA	NA	NA
A08882	2.28	0.61	1.896344339	4.54E-06	0.000163134	up	gi|631382864|ref|XP_007925812.1|; glycoside hydrolase family 13 carbohydrate-binding module family 20 protein [Pseudocercospora fijiensis CIRAD86]	P0C1B4; AMYA3_ASPOR Alpha-amylase A type-3 OS=Aspergillus oryzae (strain ATCC 42149 / RIB 40) GN=amy3 PE=3 SV=1	pfj:MYCFIDRAFT_46000; K01176 AMY, amyA, malS alpha-amylase 3.2.1.1 Metabolism; Carbohydrate metabolism; Starch and sucrose metabolism [PATH:ko00500] Organismal Systems; Digestive system; Carbohydrate digestion and absorption [PATH:ko04973]	NA	NA	GO:0005975; carbohydrate metabolic process; biological_process GO:2001070; NA GO:0043169; cation binding; molecular_function GO:0016052; carbohydrate catabolic process; biological_process GO:0005509; calcium ion binding; molecular_function GO:0003824; NA GO:0004556; alpha-amylase activity; molecular_function	NA	NA	YES	AEH03024.1_CBM20; &alpha;-amylase;--;Aureobasidium pullulans NRRL Y-12974;-- The granular starch-binding function has been demonstrated in several cases. Interact strongly with cyclodextrins. Often designated as starch-binding domains (SBD). PDB:1b90	NA
A09649	491.93	1663.93	-1.758015258	4.60E-06	0.000164832	down	gi|453081249|gb|EMF09298.1|; hypothetical protein [Sphaerulina musiva SO2202, SEPMUDRAFT_151378]	NA	bcom:BAUCODRAFT_38658;	NA	NA	NA	NA	NA	NA	NA	NA
A00511	0.2	1.41	-2.725513798	4.65E-06	0.000165963	down	NA	NA	NA	NA	NA	NA	NA	NA	YES	NA	NA
A05125	0.02	0.2	-3.174886243	4.69E-06	0.000166867	down	NA	NA	NA	NA	NA	NA	NA	NA	NA	NA	other
A00835	12.81	3.59	1.830509386	4.73E-06	0.00016755	up	NA	NA	NA	NA	NA	NA	NA	NA	YES	NA	NA
A08808	0.84	0.17	2.27750008	0.000004761	0.000168253	up	NA	NA	NA	NA	NA	NA	NA	NA	NA	NA	NA
A00452	2.06	0.54	1.936145682	5.19E-06	0.000182798	up	NA	NA	NA	NA	NA	NA	NA	NA	NA	NA	NA
A01540	3.04	0.8	1.914457865	5.21E-06	0.00018282	up	gi|628320853|ref|XP_007736778.1|; hypothetical protein [Capronia epimyces CBS 606.96, A1O3_08490]	NA	psco:LY89DRAFT_637387;	NA	NA	NA	NA	NA	NA	NA	NA
A09940	579.25	1944.1	-1.74679869	5.23E-06	0.000182984	down	gi|453086597|gb|EMF14639.1|; hypothetical protein [Sphaerulina musiva SO2202, SEPMUDRAFT_63207]	NA	pfj:MYCFIDRAFT_52293;	NA	NA	GO:0016020; membrane; cellular_component	NA	NA	NA	NA	NA
A04291	103.31	30.66	1.75259026	5.31E-06	0.00018522	up	gi|453088055|gb|EMF16096.1|; hypothetical protein [Sphaerulina musiva SO2202, SEPMUDRAFT_147759]	NA	ani:AN0778.2;	NA	NA	GO:0019028; viral capsid; cellular_component	NA	NA	YES	NA	NA
A03219	2.79	0.59	2.228495122	5.40E-06	0.000187588	up	NA	NA	NA	NA	NA	NA	NA	NA	NA	NA	NA
A09734	205.06	61.33	1.741255481	5.84E-06	0.000201519	up	gi|453086783|gb|EMF14825.1|; hypothetical protein [Sphaerulina musiva SO2202, SEPMUDRAFT_40919]	NA	bcom:BAUCODRAFT_30283;	NA	NA	GO:0016846; carbon-sulfur lyase activity; molecular_function GO:0008152; NA	NA	NA	NA	NA	NA
A04776	16.99	4.94	1.781886743	5.85E-06	0.000201519	up	gi|398410832|ref|XP_003856764.1|; hypothetical protein [Zymoseptoria tritici IPO323, MYCGRDRAFT_31902]	Q6CEE9; SDR_YARLI Probable NADP-dependent mannitol dehydrogenase OS=Yarrowia lipolytica (strain CLIB 122 / E 150) GN=YALI0B16192g PE=1 SV=1	ztr:MYCGRDRAFT_31902; K17742 SOU1 sorbose reductase 1.1.1.289 --	SPAC8E11.10; KOG0725 Reductases with broad range of substrate specificities R General function prediction only ;	NA	GO:0055114; oxidation-reduction process; biological_process GO:0006189; 'de novo' IMP biosynthetic process; biological_process GO:0016616; oxidoreductase activity, acting on the CH-OH group of donors, NAD or NADP as acceptor; molecular_function GO:0044237; cellular metabolic process; biological_process GO:0050662; coenzyme binding; molecular_function GO:0008152; NA GO:0016491; oxidoreductase acti…	NA	NA	NA	NA	NA
A05562	3.51	12.16	-1.789599834	5.85E-06	0.000201519	down	gi|453087725|gb|EMF15766.1|; hypothetical protein SEPMUDRAFT_147561, partial [Sphaerulina musiva SO2202]	NA	pfj:MYCFIDRAFT_210682;	NA	NA	GO:0008152; NA GO:0008757; S-adenosylmethionine-dependent methyltransferase activity; molecular_function GO:0008168; methyltransferase activity; molecular_function	NA	NA	NA	NA	NA
A05438	6.78	1.95	1.79711827	5.98E-06	0.000205179	up	gi|631376016|ref|XP_007922388.1|; hypothetical protein [Pseudocercospora fijiensis CIRAD86, MYCFIDRAFT_39335]	NA	pfj:MYCFIDRAFT_39335;	NA	NA	GO:0016021; integral to membrane; cellular_component GO:0055085; transmembrane transport; biological_process	NA	NA	NA	NA	NA
A11766	1134.28	343.05	1.725262605	6.79E-06	0.000232351	up	NA	NA	NA	NA	NA	NA	NA	NA	NA	NA	NA
A02377	5.03	17.08	-1.76318494	6.96E-06	0.000237511	down	gi|627796429|ref|XP_007671562.1|; hypothetical protein [Baudoinia compniacensis UAMH 10762, BAUCODRAFT_118157]	NA	bcom:BAUCODRAFT_118157;	NA	NA	GO:0008152; NA GO:0008168; methyltransferase activity; molecular_function	NA	NA	NA	NA	NA
A11315	74.42	22.55	1.722707756	7.22E-06	0.000245515	up	NA	NA	NA	NA	NA	GO:0008152; NA GO:0016491; oxidoreductase activity; molecular_function	NA	NA	NA	NA	NA
A10830	45.48	149.71	-1.718808802	7.40E-06	0.000250686	down	gi|631381330|ref|XP_007925045.1|; hypothetical protein [Pseudocercospora fijiensis CIRAD86, MYCFIDRAFT_214731]	NA	pfj:MYCFIDRAFT_214731;	NA	NA	NA	NA	NA	NA	NA	NA
A02506	8.45	27.99	-1.727318926	7.52E-06	0.000254008	down	NA	NA	NA	NA	NA	NA	NA	NA	NA	NA	NA
A01649	43.75	13.22	1.72650114	7.75E-06	0.00026079	up	gi|453087873|gb|EMF15914.1|; glycosyltransferase family 34 protein, partial [Sphaerulina musiva SO2202]	NA	NA	NA	NA	GO:0016021; integral to membrane; cellular_component GO:0016758; transferase activity, transferring hexosyl groups; molecular_function	NA	NA	NA	NA	NA
A07073	12.11	39.8	-1.716502053	7.77E-06	0.00026079	down	gi|453085725|gb|EMF13768.1|; phosphatidylinositolglycan class N [Sphaerulina musiva SO2202]	Q2U0S9; MCD4_ASPOR GPI ethanolamine phosphate transferase 1 OS=Aspergillus oryzae (strain ATCC 42149 / RIB 40) GN=mcd4 PE=3 SV=1	nfi:NFIA_057840; K05285 PIGN phosphatidylinositol glycan, class N 2.7.-.- Metabolism; Glycan biosynthesis and metabolism; Glycosylphosphatidylinositol(GPI)-anchor biosynthesis [PATH:ko00563]	YKL165c; KOG2124 Glycosylphosphatidylinositol anchor synthesis protein T Signal transduction mechanisms ;	gnl|TC-DB|P36051; 9.A.6.1.1 GPI-anchor biosynthetic protein MCD4 - Saccharomyces cerevisiae (Baker's yeast).	GO:0008152; NA GO:0046872; metal ion binding; molecular_function GO:0003824; NA GO:0006506; GPI anchor biosynthetic process; biological_process GO:0016740; transferase activity; molecular_function GO:0005789; endoplasmic reticulum membrane; cellular_component GO:0008484; sulfuric ester hydrolase activity; molecular_function	NA	NA	NA	NA	NA
A08244	961.79	293.45	1.712572682	0.000007805	0.000261176	up	gi|631394208|ref|XP_007931484.1|; hypothetical protein [Pseudocercospora fijiensis CIRAD86, MYCFIDRAFT_145765]	P87025; THR1_COLOR Trihydroxynaphthalene reductase OS=Colletotrichum orbiculare (strain 104-T / ATCC 96160 / CBS 514.97 / LARS 414 / MAFF 240422) GN=THR1 PE=3 SV=4	ztr:MYCGRDRAFT_87994; K17739 THNR tetrahydroxynaphthalene reductase 1.1.1.252 --	At5g18210; KOG0725 Reductases with broad range of substrate specificities R General function prediction only ;	NA	GO:0044237; cellular metabolic process; biological_process GO:0003824; NA GO:0008152; NA GO:0050662; coenzyme binding; molecular_function GO:0005978; glycogen biosynthetic process; biological_process GO:0016491; oxidoreductase activity; molecular_function	PHI:2802; 3hnr ACD47140 93612 Setosphaeria turcica unaffected pathogenicity	NA	NA	NA	t1pks
A00426	15.27	4.58	1.735798884	7.94E-06	0.000264794	up	gi|453083733|gb|EMF11778.1|; kynureninase [Sphaerulina musiva SO2202]	Q0UZK0; KYNU2_PHANO Kynureninase 2 OS=Phaeosphaeria nodorum (strain SN15 / ATCC MYA-4574 / FGSC 10173) GN=BNA5-2 PE=3 SV=1	pno:SNOG_02814; K01556 KYNU, kynU kynureninase 3.7.1.3 Metabolism; Amino acid metabolism; Tryptophan metabolism [PATH:ko00380]	Hs4504937; KOG3846 L-kynurenine hydrolase E Amino acid transport and metabolism ;	NA	GO:0030170; pyridoxal phosphate binding; molecular_function GO:0008152; NA	NA	NA	NA	NA	NA
A09977	509.86	156.24	1.706269053	8.41E-06	0.000279769	up	gi|631392810|ref|XP_007930785.1|; hypothetical protein [Pseudocercospora fijiensis CIRAD86, MYCFIDRAFT_205022]	NA	npa:UCRNP2_1958;	NA	NA	NA	NA	NA	YES	NA	NA
A08222	76.39	248.84	-1.70379959	8.74E-06	0.000289768	down	gi|453080900|gb|EMF08950.1|; hypothetical protein [Sphaerulina musiva SO2202, SEPMUDRAFT_159035]	NA	bcom:BAUCODRAFT_102413;	NA	NA	GO:0016787; hydrolase activity; molecular_function	NA	NA	NA	NA	NA
A02784	436.16	1415.05	-1.697869351	9.20E-06	0.00030417	down	gi|453083147|gb|EMF11193.1|; hypothetical protein [Sphaerulina musiva SO2202, SEPMUDRAFT_150193]	NA	pfj:MYCFIDRAFT_192605;	NA	NA	GO:0042157; lipoprotein metabolic process; biological_process GO:0005634; nucleus; cellular_component GO:0033557; Slx1-Slx4 complex; cellular_component GO:0006869; lipid transport; biological_process GO:0008289; lipid binding; molecular_function GO:0006260; DNA replication; biological_process GO:0005576; NA GO:0006281; DNA repair; biological_process GO:0017108; 5'-flap endonuclease activity; mole…	NA	NA	YES	NA	NA
A11486	22.46	73.52	-1.710599656	9.30E-06	0.000306357	down	gi|557723760|dbj|GAD97501.1|; hypothetical protein [Byssochlamys spectabilis No. 5, SMAC_05618]	NA	pfj:MYCFIDRAFT_129973;	NA	NA	NA	NA	NA	NA	NA	NA
A07964	0.37	0.03	3.296131471	9.43E-06	0.000309794	up	NA	NA	NA	NA	NA	GO:0003677; DNA binding; molecular_function GO:0045892; negative regulation of transcription, DNA-dependent; biological_process	NA	NA	NA	NA	NA
A10217	19.21	62.63	-1.704357564	9.66E-06	0.000314766	down	gi|453085037|gb|EMF13080.1|; hypothetical protein [Sphaerulina musiva SO2202, SEPMUDRAFT_148455]	NA	ztr:MYCGRDRAFT_30458;	NA	NA	GO:0016021; integral to membrane; cellular_component GO:0009055; NA GO:0005506; iron ion binding; molecular_function GO:0020037; heme binding; molecular_function GO:0055114; oxidation-reduction process; biological_process GO:0004129; cytochrome-c oxidase activity; molecular_function GO:0009060; aerobic respiration; biological_process	NA	NA	NA	NA	NA
A01241	27.86	8.22	1.759715359	9.67E-06	0.000314766	up	gi|453087590|gb|EMF15631.1|; hypothetical protein [Sphaerulina musiva SO2202, SEPMUDRAFT_80552]	NA	ztr:MYCGRDRAFT_36072;	NA	NA	NA	NA	NA	NA	NA	NA
A00918	106.26	32.71	1.699593465	9.67E-06	0.000314766	up	gi|631378098|ref|XP_007923429.1|; hypothetical protein [Pseudocercospora fijiensis CIRAD86, MYCFIDRAFT_88241]	NA	pfj:MYCFIDRAFT_88241;	NA	NA	GO:0006470; protein dephosphorylation; biological_process GO:0008138; protein tyrosine/serine/threonine phosphatase activity; molecular_function GO:0004725; protein tyrosine phosphatase activity; molecular_function	NA	NA	NA	NA	NA
A12475	0.11	0.59	-2.353976073	0.00000994	0.000322537	down	NA	NA	NA	NA	NA	GO:0016032; NA	NA	NA	NA	NA	NA
A10299	757.3	234.45	1.691553637	1.00E-05	0.000324886	up	gi|453085021|gb|EMF13064.1|; ATP-synt_C-domain-containing protein [Sphaerulina musiva SO2202]	P16000; ATP9_EMENI ATP synthase subunit 9, mitochondrial OS=Emericella nidulans (strain FGSC A4 / ATCC 38163 / CBS 112.46 / NRRL 194 / M139) GN=atp9 PE=3 SV=2	pfj:MYCFIDRAFT_53183; K02128 ATPeF0C, ATP5G, ATP9 F-type H+-transporting ATPase subunit c -- Metabolism; Energy metabolism; Oxidative phosphorylation [PATH:ko00190] Human Diseases; Neurodegenerative diseases; Alzheimer's disease [PATH:ko05010] Human Diseases; Neurodegenerative diseases; Parkinson's disease [PATH:ko05012] Human Diseases; Neurodegenerative diseases; Huntington's disease [PATH:ko050…	Hs4502301; KOG3025 Mitochondrial F1F0-ATP synthase, subunit c/ATP9/proteolipid C Energy production and conversion ;	gnl|TC-DB|P61829; 3.A.2.1.3 ATP synthase protein 9, mitochondrial - Saccharomyces cerevisiae (Baker's yeast).	GO:0033177; proton-transporting two-sector ATPase complex, proton-transporting domain; cellular_component GO:0015078; hydrogen ion transmembrane transporter activity; molecular_function GO:0015991; ATP hydrolysis coupled proton transport; biological_process	NA	NA	NA	NA	NA
A01522	110.57	356.43	-1.688664887	1.03E-05	0.00033262	down	gi|453088029|gb|EMF16070.1|; hypothetical protein [Sphaerulina musiva SO2202, SEPMUDRAFT_147744]	NA	pfj:MYCFIDRAFT_210444; K20059 LDB19, ART1 arrestin-related trafficking adapter 1 --	NA	NA	NA	NA	NA	NA	NA	NA
A11173	0.16	0.72	-2.164501994	1.04E-05	0.000334269	down	gi|154282395|ref|XP_001541993.1|; predicted protein [Ajellomyces capsulatus NAm1]	NA	aje:HCAG_02164;	NA	NA	GO:0004553; hydrolase activity, hydrolyzing O-glycosyl compounds; molecular_function GO:0006278; RNA-dependent DNA replication; biological_process GO:0003723; RNA binding; molecular_function GO:0003964; RNA-directed DNA polymerase activity; molecular_function	NA	NA	NA	NA	NA
A11546	17.74	5.3	1.740767196	1.09E-05	0.000348071	up	NA	NA	NA	NA	NA	NA	NA	NA	NA	NA	NA
A11579	1.93	6.45	-1.740053174	1.10E-05	0.000351126	down	gi|453084933|gb|EMF12977.1|; hypothetical protein [Sphaerulina musiva SO2202, SEPMUDRAFT_44082]	NA	ztr:MYCGRDRAFT_39852;	NA	NA	NA	NA	NA	NA	NA	NA
A09926	99.79	31.08	1.683097566	1.10E-05	0.000351126	up	gi|671167028|ref|XP_008723980.1|; hypothetical protein [Cladophialophora carrionii CBS 160.54, G647_09765]	NA	NA	NA	NA	GO:0019089; transmission of virus; biological_process GO:0005515; protein binding; molecular_function	NA	NA	NA	NA	NA
A02926	0.3	0.07	2.154413187	1.15E-05	0.000365592	up	NA	NA	NA	NA	NA	GO:0006278; RNA-dependent DNA replication; biological_process GO:0003964; RNA-directed DNA polymerase activity; molecular_function GO:0003723; RNA binding; molecular_function	NA	NA	NA	NA	NA
A11419	3.47	0.83	2.042302441	0.00001154	0.000365592	up	NA	NA	NA	NA	NA	NA	NA	NA	YES	NA	NA
A07925	104.28	335.11	-1.683979435	1.16E-05	0.000365634	down	NA	NA	NA	NA	NA	NA	NA	NA	NA	NA	NA
A04625	77.06	246.93	-1.679824017	1.17E-05	0.000368934	down	gi|631374070|ref|XP_007921415.1|; hypothetical protein [Pseudocercospora fijiensis CIRAD86, MYCFIDRAFT_213247]	NA	pfj:MYCFIDRAFT_213247;	NA	NA	NA	NA	NA	NA	NA	NA
A05218	63.8	19.77	1.689972983	1.19E-05	0.000372857	up	gi|453087565|gb|EMF15606.1|; hypothetical protein [Sphaerulina musiva SO2202, SEPMUDRAFT_147441]	NA	pfj:MYCFIDRAFT_82178;	NA	NA	NA	NA	NA	NA	NA	NA
A07983	6.18	1.85	1.737625829	1.22E-05	0.000382391	up	gi|398398181|ref|XP_003852548.1|; hypothetical protein [Zymoseptoria tritici IPO323, MYCGRDRAFT_100283]	NA	ztr:MYCGRDRAFT_100283;	NA	NA	GO:0016021; integral to membrane; cellular_component GO:0055085; transmembrane transport; biological_process	NA	NA	NA	NA	NA
A01747	92.34	28.79	1.681125524	0.000012425	0.000387891	up	gi|453088390|gb|EMF16430.1|; SelR-domain-containing protein [Sphaerulina musiva SO2202]	Q9Y7K1; YGL4_SCHPO Uncharacterized protein C216.04c OS=Schizosaccharomyces pombe (strain 972 / ATCC 24843) GN=SPBC216.04c PE=3 SV=1	bcom:BAUCODRAFT_29974; K07305 msrB peptide-methionine (R)-S-oxide reductase 1.8.4.12 --	SPBC216.04c; KOG0856 Predicted pilin-like transcription factor O Posttranslational modification, protein turnover, chaperones ;	NA	GO:0033743; peptide-methionine (R)-S-oxide reductase activity; molecular_function GO:0055114; oxidation-reduction process; biological_process	NA	NA	NA	NA	NA
A09762	68.1	21.16	1.685895036	1.26E-05	0.000390877	up	gi|452845101|gb|EME47034.1|; hypothetical protein [Dothistroma septosporum NZE10, DOTSEDRAFT_69120]	NA	NA	NA	NA	NA	NA	NA	NA	NA	NA
A02073	12.01	3.62	1.730112741	1.27E-05	0.000394051	up	gi|631371838|ref|XP_007920299.1|; hypothetical protein [Pseudocercospora fijiensis CIRAD86, MYCFIDRAFT_70410]	P21367; YCAC_ECOLI Uncharacterized protein YcaC OS=Escherichia coli (strain K12) GN=ycaC PE=1 SV=1	pfj:MYCFIDRAFT_70410;	NA	NA	GO:0003824; NA GO:0008152; NA	NA	NA	YES	NA	NA
A07587	11.1	3.35	1.726424339	1.28E-05	0.000395637	up	gi|398388914|ref|XP_003847918.1|; hypothetical protein [Zymoseptoria tritici IPO323, MYCGRDRAFT_106332]	NA	ztr:MYCGRDRAFT_106332;	NA	NA	NA	NA	NA	NA	NA	NA
A08538	8.33	26.75	-1.683817834	1.28E-05	0.000395637	down	gi|453083708|gb|EMF11753.1|; allantoate permease [Sphaerulina musiva SO2202]	NA	vda:VDAG_04688;	NA	NA	GO:0016021; integral to membrane; cellular_component GO:0055085; transmembrane transport; biological_process	NA	NA	NA	NA	NA
A03076	104.39	331.94	-1.668928106	1.29E-05	0.000397952	down	gi|453083246|gb|EMF11292.1|; hypothetical protein [Sphaerulina musiva SO2202, SEPMUDRAFT_118589]	NA	bcom:BAUCODRAFT_37803;	NA	NA	GO:0001772; immunological synapse; cellular_component GO:0097197; NA GO:0016021; integral to membrane; cellular_component	NA	NA	NA	NA	NA
A03092	147.33	467.46	-1.665752705	0.000013403	0.000410399	down	gi|631373182|ref|XP_007920971.1|; hypothetical protein [Pseudocercospora fijiensis CIRAD86, MYCFIDRAFT_87575]	NA	pfj:MYCFIDRAFT_87575;	NA	NA	GO:0001518; voltage-gated sodium channel complex; cellular_component GO:0009401; phosphoenolpyruvate-dependent sugar phosphotransferase system; biological_process GO:0005248; voltage-gated sodium channel activity; molecular_function GO:0005515; protein binding; molecular_function GO:0006814; sodium ion transport; biological_process GO:0008982; protein-N(PI)-phosphohistidine-sugar phosphotransfera…	NA	NA	NA	NA	NA
A05216	4.82	15.64	-1.696698499	1.34E-05	0.000410399	down	NA	NA	NA	NA	NA	NA	NA	NA	NA	NA	NA
A01440	19.11	5.9	1.694339027	1.35E-05	0.000411657	up	gi|557728951|dbj|GAD92416.1|; hypothetical protein [Byssochlamys spectabilis No. 5, FG04599.1]	NA	fgr:FGSG_04599;	NA	NA	GO:0009058; biosynthetic process; biological_process GO:0008152; NA GO:0016491; oxidoreductase activity; molecular_function	NA	NA	NA	NA	NA
A09049	1.88	0.56	1.735940482	1.37E-05	0.000417087	up	gi|477514327|gb|ENH66707.1|; hypothetical protein [Fusarium oxysporum]	NA	ani:AN5242.2;	NA	NA	GO:0007586; digestion; biological_process GO:0008047; enzyme activator activity; molecular_function GO:0003964; RNA-directed DNA polymerase activity; molecular_function GO:0005576; NA GO:0015074; DNA integration; biological_process GO:0016042; lipid catabolic process; biological_process GO:0006278; RNA-dependent DNA replication; biological_process GO:0003723; RNA binding; molecular_function	NA	NA	NA	NA	NA
A10184	176.61	55.69	1.664914899	1.39E-05	0.000422067	up	gi|453085362|gb|EMF13405.1|; hypothetical protein [Sphaerulina musiva SO2202, SEPMUDRAFT_148715]	NA	pfj:MYCFIDRAFT_153095;	NA	NA	GO:0004725; protein tyrosine phosphatase activity; molecular_function GO:0006470; protein dephosphorylation; biological_process GO:0008138; protein tyrosine/serine/threonine phosphatase activity; molecular_function GO:0016311; dephosphorylation; biological_process GO:0016791; phosphatase activity; molecular_function	NA	NA	NA	NA	NA
A06290	0.14	0.66	-2.169774643	1.40E-05	0.00042436	down	gi|590049311|gb|EXK76835.1|; hypothetical protein [Fusarium oxysporum f. sp. raphani 54005, FOQG_18437]	NA	bsc:COCSADRAFT_86617;	NA	NA	GO:0003677; DNA binding; molecular_function GO:0009307; DNA restriction-modification system; biological_process GO:0008270; zinc ion binding; molecular_function GO:0003676; nucleic acid binding; molecular_function GO:0009036; Type II site-specific deoxyribonuclease activity; molecular_function	NA	NA	NA	NA	NA
A11420	0.83	0.19	2.103243849	1.42E-05	0.000427675	up	gi|453084909|gb|EMF12953.1|; hypothetical protein SEPMUDRAFT_27345, partial [Sphaerulina musiva SO2202]	NA	ztr:MYCGRDRAFT_25111;	NA	NA	NA	NA	NA	NA	NA	NA
A02412	3.46	11.12	-1.68214108	1.50E-05	0.000451099	down	gi|627808799|ref|XP_007677747.1|; hypothetical protein [Baudoinia compniacensis UAMH 10762, BAUCODRAFT_527822]	NA	bcom:BAUCODRAFT_527822;	NA	NA	GO:0055114; oxidation-reduction process; biological_process GO:0008033; tRNA processing; biological_process GO:0016491; oxidoreductase activity; molecular_function GO:0050660; flavin adenine dinucleotide binding; molecular_function GO:0050661; NADP binding; molecular_function GO:0004499; flavin-containing monooxygenase activity; molecular_function	NA	NA	NA	NA	NA
A08857	384.44	122.13	1.654411576	1.51E-05	0.000451565	up	gi|631383158|ref|XP_007925959.1|; hypothetical protein [Pseudocercospora fijiensis CIRAD86, MYCFIDRAFT_80246]	NA	ztr:MYCGRDRAFT_106897;	NA	NA	GO:0055114; oxidation-reduction process; biological_process GO:0022857; transmembrane transporter activity; molecular_function GO:0016020; membrane; cellular_component GO:0016702; oxidoreductase activity, acting on single donors with incorporation of molecular oxygen, incorporation of two atoms of oxygen; molecular_function GO:0005215; NA GO:0006810; transport; biological_process GO:0055085; tran…	NA	NA	NA	NA	NA
A12541	3.21	10.63	-1.727501532	1.51E-05	0.000451565	down	NA	NA	NA	NA	NA	NA	NA	NA	NA	NA	NA
A08544	4.71	15.21	-1.688488588	1.51E-05	0.000451565	down	gi|627803543|ref|XP_007675119.1|; hypothetical protein [Baudoinia compniacensis UAMH 10762, BAUCODRAFT_23481]	NA	bcom:BAUCODRAFT_23481;	NA	NA	GO:0016491; oxidoreductase activity; molecular_function GO:0008152; NA GO:0050662; coenzyme binding; molecular_function GO:0044237; cellular metabolic process; biological_process GO:0003824; NA	NA	NA	NA	NA	NA
A10771	4.18	13.88	-1.728105328	1.63E-05	0.000485126	down	gi|452840812|gb|EME42750.1|; hypothetical protein [Dothistroma septosporum NZE10, DOTSEDRAFT_73520]	Q9LTP5; GRP5_ARATH Glycine-rich protein 5 OS=Arabidopsis thaliana GN=GRP5 PE=2 SV=1	cpap:110813991;	NA	NA	NA	NA	NA	NA	NA	NA
A04547	278.83	88.88	1.649339478	1.66E-05	0.000492929	up	NA	NA	NA	NA	NA	NA	NA	NA	NA	NA	NA
A08564	31.68	99.28	-1.647609723	1.70E-05	0.000503211	down	gi|453083831|gb|EMF11876.1|; glycoside hydrolase family 64 protein [Sphaerulina musiva SO2202]	NA	pfj:MYCFIDRAFT_57145;	NA	NA	NA	NA	NA	NA	XP_003720252.1_GH64; MGG_12006;--;Magnaporthe grisea 70-15 (Maggr1);-- &beta;-1,3-glucanase (EC 3.2.1.39) NA	NA
A11573	54.52	17.36	1.650940253	1.71E-05	0.000503211	up	gi|453084352|gb|EMF12396.1|; zinc carboxypeptidase A [Sphaerulina musiva SO2202]	C5FH26; MCPAL_ARTOC Metallocarboxypeptidase A-like protein MCYG_01475 OS=Arthroderma otae (strain ATCC MYA-4605 / CBS 113480) GN=MCYG_01475 PE=3 SV=1	ztr:MYCGRDRAFT_59604;	NA	NA	GO:0006508; proteolysis; biological_process GO:0004181; metallocarboxypeptidase activity; molecular_function GO:0004180; carboxypeptidase activity; molecular_function GO:0008270; zinc ion binding; molecular_function	NA	NA	YES	NA	NA
A02565	5.65	18.11	-1.680045826	1.71E-05	0.000503668	down	gi|453088985|gb|EMF17025.1|; hypothetical protein [Sphaerulina musiva SO2202, SEPMUDRAFT_160380]	NA	pfj:MYCFIDRAFT_62671;	NA	NA	NA	NA	NA	NA	NA	NA
A12191	504.67	1575.28	-1.642141821	1.73E-05	0.000508099	down	gi|453081897|gb|EMF09945.1|; phosphate transporter [Sphaerulina musiva SO2202]	NA	bor:COCMIDRAFT_104633; K14640 SLC20A, PIT solute carrier family 20 (sodium-dependent phosphate transporter) -- --	NA	NA	GO:0005315; inorganic phosphate transmembrane transporter activity; molecular_function GO:0006817; phosphate transport; biological_process GO:0016020; membrane; cellular_component	PHI:3457; VTC4 AFR94879 5207 Cryptococcus neoformans increased virulence (hypervirulence)	NA	NA	NA	NA
A03575	45.81	143.04	-1.642470131	0.000017888	0.000523345	down	gi|631394670|ref|XP_007931715.1|; hypothetical protein [Pseudocercospora fijiensis CIRAD86, MYCFIDRAFT_79230]	NA	ztr:MYCGRDRAFT_101551;	NA	NA	GO:0008270; zinc ion binding; molecular_function GO:0016491; oxidoreductase activity; molecular_function GO:0055114; oxidation-reduction process; biological_process	NA	NA	NA	NA	NA
A10911	78.76	25.22	1.643152521	0.000018277	0.00053327	up	gi|453085124|gb|EMF13167.1|; glycoside hydrolase family 17 protein [Sphaerulina musiva SO2202]	NA	pfj:MYCFIDRAFT_6274;	NA	NA	GO:0004553; hydrolase activity, hydrolyzing O-glycosyl compounds; molecular_function GO:0005975; carbohydrate metabolic process; biological_process	PHI:2896; BEC1005 CCU82697 34373 Blumeria graminis reduced virulence	NA	YES	CCD34315.1_GH17; glycoside hydrolase family 17 protein (Bofut4_p026990.1);--;Botryotinia fuckeliana T4;-- glucan endo-1,3-&beta;-glucosidase (EC 3.2.1.39); glucan 1,3-&beta;-glucosidase (EC 3.2.1.58); licheninase (EC 3.2.1.73); ABA-specific &beta;-glucosidase (EC 3.2.1.175); &beta;-1,3-glucanosyltransglycosylase (EC 2.4.1.-) NA	NA
A11128	52.89	16.98	1.639213254	1.87E-05	0.000544925	up	gi|453084512|gb|EMF12556.1|; DPPIV_N-domain-containing protein [Sphaerulina musiva SO2202]	A1CX29; DPP4_NEOFI Probable dipeptidyl peptidase 4 OS=Neosartorya fischeri (strain ATCC 1020 / DSM 3700 / CBS 544.65 / FGSC A1164 / JCM 1740 / NRRL 181 / WB 181) GN=dpp4 PE=3 SV=1	ztr:MYCGRDRAFT_43499;	NA	NA	GO:0050660; flavin adenine dinucleotide binding; molecular_function GO:0016491; oxidoreductase activity; molecular_function GO:0016787; hydrolase activity; molecular_function GO:0008762; UDP-N-acetylmuramate dehydrogenase activity; molecular_function GO:0016020; membrane; cellular_component GO:0006508; proteolysis; biological_process GO:0008236; serine-type peptidase activity; molecular_function …	NA	NA	YES	NA	NA
A04585	57.91	179.05	-1.628338555	2.04E-05	0.000590632	down	gi|453089174|gb|EMF17214.1|; hypothetical protein [Sphaerulina musiva SO2202, SEPMUDRAFT_146310]	NA	pfj:MYCFIDRAFT_206340;	NA	NA	GO:0005515; protein binding; molecular_function	NA	NA	NA	NA	NA
A05804	249.08	769.05	-1.626441103	2.07E-05	0.000597692	down	gi|453089538|gb|EMF17578.1|; sodium transport ATPase 5 [Sphaerulina musiva SO2202]	Q01896; ATN2_YEAST Sodium transport ATPase 2 OS=Saccharomyces cerevisiae (strain ATCC 204508 / S288c) GN=ENA2 PE=1 SV=1	pfj:MYCFIDRAFT_149581; K01536 E3.6.3.7 Na+-exporting ATPase 3.6.3.7 --	YDR038c; KOG0202 Ca2+ transporting ATPase P Inorganic ion transport and metabolism ;	gnl|TC-DB|B5B9V9; 3.A.3.9.5 Na+ or K+ P-type ATPase OS=Ustilago maydis GN=ena1 PE=3 SV=1	GO:0046872; metal ion binding; molecular_function GO:0000166; nucleotide binding; molecular_function GO:0044341; sodium-dependent phosphate transport; biological_process GO:0016020; membrane; cellular_component GO:0015321; sodium-dependent phosphate transmembrane transporter activity; molecular_function	PHI:2095; Calcium-transporting ATPase 3 MGG_10730.5 318829 Magnaporthe oryzae reduced virulence	NA	NA	NA	NA
A05970	4.63	14.94	-1.690911153	2.11E-05	0.000608381	down	NA	NA	NA	NA	NA	NA	NA	NA	NA	NA	NA
A03871	11.9	3.62	1.714779162	2.18E-05	0.000626507	up	gi|453080083|gb|EMF08135.1|; hypothetical protein [Sphaerulina musiva SO2202, SEPMUDRAFT_152409]	NA	NA	NA	NA	NA	NA	NA	NA	NA	NA
A11767	29.04	9.32	1.639643721	2.19E-05	0.000628793	up	gi|398408091|ref|XP_003855511.1|; hypothetical protein [Zymoseptoria tritici IPO323, MYCGRDRAFT_90812]	NA	ztr:MYCGRDRAFT_90812;	NA	NA	GO:0006629; lipid metabolic process; biological_process	NA	NA	NA	NA	NA
A10798	0.72	0.17	2.029041774	2.25E-05	0.000645162	up	NA	NA	NA	NA	NA	NA	NA	NA	YES	NA	NA
A10282	13.26	4.24	1.644589883	0.000022915	0.000653943	up	gi|453085372|gb|EMF13415.1|; glycoside hydrolase family 5 protein [Sphaerulina musiva SO2202]	P07982; GUN2_HYPJE Endoglucanase EG-II OS=Hypocrea jecorina GN=egl2 PE=1 SV=1	bcom:BAUCODRAFT_27601; K01179 E3.2.1.4 endoglucanase 3.2.1.4 Metabolism; Carbohydrate metabolism; Starch and sucrose metabolism [PATH:ko00500]	NA	NA	GO:0004553; hydrolase activity, hydrolyzing O-glycosyl compounds; molecular_function GO:0005975; carbohydrate metabolic process; biological_process	NA	NA	YES	ABY28340.1_CBM1; endoglucanase II (Eg2;Egl2) (Cel5A);3.2.1.4;;Penicillium decumbens 114-2 / JU-A10;A9Z054 Modules of approx. 40 residues found almost exclusively in fungi. The cellulose-binding function has been demonstrated in many cases, and appears to be mediated by three aromatic residues separated by about 10.4 angstrom and which form a flat surface. The only non-fungal occurence of CBM1 is …	NA
A07492	28.45	9.21	1.62802981	2.30E-05	0.000653943	up	gi|453085841|gb|EMF13884.1|; general substrate transporter [Sphaerulina musiva SO2202]	NA	ztr:MYCGRDRAFT_101121;	NA	gnl|TC-DB|A2R3H2; 2.A.1.1.119 Putative uncharacterized protein An14g04280 OS=Aspergillus niger (strain CBS 513.88 / FGSC A1513) GN=An14g04280 PE=3 SV=1	GO:0022857; transmembrane transporter activity; molecular_function GO:0055085; transmembrane transport; biological_process GO:0016021; integral to membrane; cellular_component	NA	NA	NA	NA	NA
A12604	0.33	1.14	-1.801381137	2.34E-05	0.000664335	down	NA	NA	NA	NA	NA	GO:0046983; protein dimerization activity; molecular_function	NA	NA	NA	NA	NA
A09234	0.07	0.4	-2.420310199	2.45E-05	0.000694752	down	gi|452838636|gb|EME40576.1|; hypothetical protein [Dothistroma septosporum NZE10, DOTSEDRAFT_82196]	NA	NA	NA	NA	GO:0008152; NA GO:0003824; NA	NA	NA	NA	NA	NA
A08381	3.62	1.08	1.734872552	2.64E-05	0.000746342	up	NA	NA	NA	NA	NA	NA	NA	NA	NA	NA	NA
A04170	0.46	1.7	-1.880122671	2.69E-05	0.000758002	down	gi|453088106|gb|EMF16147.1|; hypothetical protein SEPMUDRAFT_27748, partial [Sphaerulina musiva SO2202]	NA	NA	NA	NA	GO:0006351; transcription, DNA-dependent; biological_process GO:0008270; zinc ion binding; molecular_function GO:0005634; nucleus; cellular_component GO:0003677; DNA binding; molecular_function	NA	NA	NA	NA	NA
A09904	163.22	53.66	1.604854127	2.71E-05	0.000761751	up	NA	NA	NA	NA	NA	GO:0006505; GPI anchor metabolic process; biological_process GO:0006886; intracellular protein transport; biological_process GO:0016788; hydrolase activity, acting on ester bonds; molecular_function GO:0016787; hydrolase activity; molecular_function GO:0006629; lipid metabolic process; biological_process	NA	NA	NA	NA	NA
A05365	58.42	19.19	1.60645782	2.72E-05	0.000762242	up	gi|453087797|gb|EMF15838.1|; hypothetical protein [Sphaerulina musiva SO2202, SEPMUDRAFT_161935]	NA	pfj:MYCFIDRAFT_41005;	NA	NA	NA	NA	NA	NA	NA	nrps
A12335	0.81	2.71	-1.73836503	2.75E-05	0.000768788	down	gi|453082148|gb|EMF10196.1|; AAA-domain-containing protein [Sphaerulina musiva SO2202]	NA	ztr:MYCGRDRAFT_44997;	At4g24710; KOG0744 AAA+-type ATPase O Posttranslational modification, protein turnover, chaperones ;	NA	GO:0006139; nucleobase, nucleoside, nucleotide and nucleic acid metabolic process; biological_process GO:0006281; DNA repair; biological_process GO:0006310; DNA recombination; biological_process GO:0009378; four-way junction helicase activity; molecular_function GO:0015979; photosynthesis; biological_process GO:0003723; RNA binding; molecular_function GO:0004127; cytidylate kinase activity; molec…	NA	NA	NA	NA	NA
A04293	157.99	478.47	-1.59859319	0.000028329	0.000789967	down	gi|453083198|gb|EMF11244.1|; hypothetical protein [Sphaerulina musiva SO2202, SEPMUDRAFT_150226]	NA	ztr:MYCGRDRAFT_103528;	NA	NA	GO:0008289; lipid binding; molecular_function GO:0003677; DNA binding; molecular_function GO:0042157; lipoprotein metabolic process; biological_process GO:0009372; quorum sensing; biological_process GO:0006351; transcription, DNA-dependent; biological_process GO:0007165; signal transduction; biological_process GO:0005576; NA GO:0046983; protein dimerization activity; molecular_function GO:0030168…	NA	NA	NA	NA	NA
A03660	36.02	108.87	-1.595662791	2.98E-05	0.00082933	down	gi|453080985|gb|EMF09035.1|; hypothetical protein [Sphaerulina musiva SO2202, SEPMUDRAFT_151889]	NA	NA	NA	NA	NA	NA	NA	NA	NA	NA
A08796	120.33	39.72	1.59871711	3.01E-05	0.000836303	up	gi|453084240|gb|EMF12285.1|; hypothetical protein [Sphaerulina musiva SO2202, SEPMUDRAFT_46084]	D4AK18; A4619_ARTBC Uncharacterized secreted protein ARB_06907 OS=Arthroderma benhamiae (strain ATCC MYA-4681 / CBS 112371) GN=ARB_04619 PE=1 SV=2	pfj:MYCFIDRAFT_29525;	NA	NA	NA	NA	NA	YES	NA	NA
A11669	209.62	630.9	-1.589570182	3.13E-05	0.000866413	down	gi|453084968|gb|EMF13012.1|; galactose oxidase [Sphaerulina musiva SO2202]	NA	ztr:MYCGRDRAFT_73304;	NA	NA	GO:0005515; protein binding; molecular_function	NA	NA	NA	NA	NA
A05278	35.97	108.26	-1.58945014	3.18E-05	0.00087625	down	gi|453087762|gb|EMF15803.1|; hypothetical protein [Sphaerulina musiva SO2202, SEPMUDRAFT_124013]	NA	bcom:BAUCODRAFT_36646;	NA	NA	GO:0047746; chlorophyllase activity; molecular_function GO:0015996; chlorophyll catabolic process; biological_process	NA	NA	NA	NA	NA
A08011	3.02	0.66	2.166761765	3.34E-05	0.000918948	up	NA	NA	NA	NA	NA	NA	NA	NA	NA	NA	NA
A09978	34.1	11.29	1.593679929	3.39E-05	0.000931946	up	gi|453086570|gb|EMF14612.1|; S-adenosyl-L-methionine-dependent methyltransferase [Sphaerulina musiva SO2202]	NA	NA	NA	NA	GO:0008171; O-methyltransferase activity; molecular_function	NA	NA	NA	NA	t1pks-nrps
A01716	11.72	3.8	1.622902745	3.41E-05	0.000932949	up	NA	NA	NA	NA	NA	NA	NA	NA	NA	NA	NA
A00032	81.5	244.16	-1.582937344	3.42E-05	0.000934897	down	gi|453083685|gb|EMF11730.1|; hypothetical protein [Sphaerulina musiva SO2202, SEPMUDRAFT_86888]	NA	pfj:MYCFIDRAFT_82295;	NA	NA	NA	NA	NA	NA	NA	NA
A11560	30.44	10	1.60450133	3.45E-05	0.000939128	up	NA	NA	NA	NA	NA	GO:0005515; protein binding; molecular_function	NA	NA	NA	NA	NA
A03144	63.1	188.32	-1.577495711	3.59E-05	0.000974439	down	gi|453084652|gb|EMF12696.1|; plastidic glucose transporter 4 [Sphaerulina musiva SO2202]	NA	pfj:MYCFIDRAFT_77176;	NA	NA	GO:0016021; integral to membrane; cellular_component GO:0055085; transmembrane transport; biological_process GO:0022857; transmembrane transporter activity; molecular_function	NA	NA	NA	NA	NA
A00466	25.24	8.41	1.58539245	3.60E-05	0.000974439	up	NA	NA	NA	NA	NA	NA	NA	NA	NA	NA	NA
A08781	0.11	0.43	-1.919147287	3.60E-05	0.000974439	down	NA	NA	NA	NA	NA	GO:0015074; DNA integration; biological_process	NA	NA	NA	NA	NA
A09010	0.39	1.53	-1.96787379	3.65E-05	0.000985111	down	NA	NA	NA	NA	NA	GO:0016853; isomerase activity; molecular_function	NA	NA	NA	NA	NA
A09627	15.2	45.3	-1.575380408	3.73E-05	0.001002646	down	gi|615408658|ref|XP_007582730.1|; putative abc multidrug transporter protein [Neofusicoccum parvum UCRNP2]	NA	npa:UCRNP2_3435;	NA	NA	GO:0031683; G-protein beta/gamma-subunit complex binding; molecular_function GO:0006614; SRP-dependent cotranslational protein targeting to membrane; biological_process GO:0019001; guanyl nucleotide binding; molecular_function GO:0000103; sulfate assimilation; biological_process GO:0007186; G-protein coupled receptor protein signaling pathway; biological_process GO:0055085; transmembrane transpor…	PHI:3928; MacB AAL19878 28901 Salmonella enterica reduced virulence	NA	NA	NA	nrps
A09581	2.98	9.15	-1.617524621	0.000037597	0.001008993	down	NA	NA	NA	NA	NA	NA	NA	NA	NA	NA	NA
A10144	2.3	0.7	1.711022001	3.83E-05	0.001024056	up	NA	NA	NA	NA	NA	NA	NA	NA	NA	NA	NA
A01547	3.2	0.96	1.721376706	3.91E-05	0.001042769	up	gi|672376205|gb|KFG78506.1|; putative beta lactamase domain [Metarhizium anisopliae]	Q5BH31; MDPF_EMENI Atrochrysone carboxyl ACP thioesterase OS=Emericella nidulans (strain FGSC A4 / ATCC 38163 / CBS 112.46 / NRRL 194 / M139) GN=mdpF PE=3 SV=1	psco:LY89DRAFT_594535;	NA	NA	GO:0036038; NA GO:0010826; negative regulation of centrosome duplication; biological_process GO:0042384; cilium assembly; biological_process GO:0016787; hydrolase activity; molecular_function	NA	NA	NA	NA	NA
A03692	7.71	23.04	-1.579337028	3.94E-05	0.001048851	down	NA	NA	NA	NA	NA	GO:0006810; transport; biological_process GO:0016020; membrane; cellular_component GO:0005215; NA	NA	NA	NA	NA	NA
A02525	82.19	27.7	1.569223985	3.95E-05	0.001048851	up	gi|453089550|gb|EMF17590.1|; hypothetical protein [Sphaerulina musiva SO2202, SEPMUDRAFT_160821]	NA	psco:LY89DRAFT_597857;	NA	NA	GO:0055114; oxidation-reduction process; biological_process GO:0004601; peroxidase activity; molecular_function GO:0005198; NA GO:0019028; viral capsid; cellular_component GO:0020037; heme binding; molecular_function GO:0005506; iron ion binding; molecular_function GO:0016705; oxidoreductase activity, acting on paired donors, with incorporation or reduction of molecular oxygen; molecular_function…	NA	Lema_T077520.1; [Leptosphaeria maculans]	NA	NA	NA
A08967	32.46	96.43	-1.570763468	3.99E-05	0.001057747	down	gi|453086022|gb|EMF14064.1|; hypothetical protein [Sphaerulina musiva SO2202, SEPMUDRAFT_147902]	NA	pfj:MYCFIDRAFT_120620;	NA	NA	GO:0005515; protein binding; molecular_function	NA	NA	NA	NA	NA
A00632	42	14.07	1.577442712	4.02E-05	0.0010629	up	NA	NA	NA	NA	NA	NA	NA	NA	NA	NA	NA
A07308	44.48	14.91	1.576820933	4.10E-05	0.00108265	up	gi|453082610|gb|EMF10657.1|; Cloroperoxidase [Sphaerulina musiva SO2202]	NA	ztr:MYCGRDRAFT_74217;	NA	NA	GO:0004601; peroxidase activity; molecular_function	NA	NA	NA	NA	NA
A10413	25.42	8.54	1.574047699	4.12E-05	0.001083159	up	gi|453085394|gb|EMF13437.1|; dihydroxy-acid dehydratase [Sphaerulina musiva SO2202]	Q10318; ILV3_SCHPO Putative dihydroxy-acid dehydratase, mitochondrial OS=Schizosaccharomyces pombe (strain 972 / ATCC 24843) GN=SPAC17G8.06c PE=2 SV=1	ztr:MYCGRDRAFT_99408; K01687 ilvD dihydroxy-acid dehydratase 4.2.1.9 Metabolism; Amino acid metabolism; Valine, leucine and isoleucine biosynthesis [PATH:ko00290] Metabolism; Metabolism of cofactors and vitamins; Pantothenate and CoA biosynthesis [PATH:ko00770] Metabolism; Overview; 2-Oxocarboxylic acid metabolism [PATH:ko01210] Metabolism; Overview; Biosynthesis of amino acids [PATH:ko01230]	SPAC17G8.06c; KOG2448 Dihydroxy-acid dehydratase E Amino acid transport and metabolism ;	NA	GO:0003824; NA GO:0008152; NA	PHI:2639; Ilv3B XP_750105 746128 Aspergillus fumigatus reduced virulence	NA	NA	NA	NA
A09340	2.91	0.88	1.714219484	0.000041557	0.001090668	up	NA	NA	NA	NA	NA	NA	NA	NA	NA	NA	NA
A03887	166.92	56.5	1.56283352	4.25E-05	0.001113464	up	gi|627798637|ref|XP_007672666.1|; hypothetical protein [Baudoinia compniacensis UAMH 10762, BAUCODRAFT_119725]	NA	bcom:BAUCODRAFT_119725;	NA	NA	GO:0046872; metal ion binding; molecular_function	NA	NA	NA	NA	NA
A11470	15.72	46.49	-1.564485284	4.31E-05	0.001126584	down	gi|452840801|gb|EME42739.1|; hypothetical protein [Dothistroma septosporum NZE10, DOTSEDRAFT_46184]	O94361; YHOE_SCHPO Uncharacterized acyltransferase C428.14 OS=Schizosaccharomyces pombe (strain 972 / ATCC 24843) GN=SPBC428.14 PE=3 SV=1	bcom:BAUCODRAFT_34884;	SPBC428.14; KOG1505 Lysophosphatidic acid acyltransferase LPAAT and related acyltransferases I Lipid transport and metabolism ;	NA	GO:0016746; transferase activity, transferring acyl groups; molecular_function GO:0008152; NA	NA	NA	NA	NA	NA
A00893	40.73	13.76	1.565571854	4.34E-05	0.001131022	up	gi|453088725|gb|EMF16765.1|; hypothetical protein [Sphaerulina musiva SO2202, SEPMUDRAFT_76291]	NA	pfj:MYCFIDRAFT_193207;	NA	NA	NA	NA	NA	NA	NA	NA
A08192	14.54	4.84	1.585762282	4.42E-05	0.001147547	up	gi|453083951|gb|EMF11996.1|; cytochrome P450 [Sphaerulina musiva SO2202]	NA	pfj:MYCFIDRAFT_138822;	NA	NA	GO:0020037; heme binding; molecular_function GO:0055114; oxidation-reduction process; biological_process GO:0005506; iron ion binding; molecular_function GO:0016705; oxidoreductase activity, acting on paired donors, with incorporation or reduction of molecular oxygen; molecular_function	NA	gw1.15.75.1; [Mycosphaerella fijiensis]	NA	NA	NA
A01390	3.48	10.4	-1.579419314	4.49E-05	0.001161393	down	gi|453087156|gb|EMF15197.1|; Fungal_trans-domain-containing protein [Sphaerulina musiva SO2202]	NA	bcom:BAUCODRAFT_122462;	NA	NA	GO:0000981; sequence-specific DNA binding RNA polymerase II transcription factor activity; molecular_function GO:0006355; regulation of transcription, DNA-dependent; biological_process GO:0005634; nucleus; cellular_component GO:0008270; zinc ion binding; molecular_function GO:0006351; transcription, DNA-dependent; biological_process GO:0003677; DNA binding; molecular_function	PHI:2994; MGG_06355.6 EHA50906 318829 Magnaporthe oryzae reduced virulence	NA	NA	NA	NA
A09431	18.27	6.14	1.572816104	4.49E-05	0.001161393	up	NA	NA	NA	NA	NA	NA	NA	NA	NA	NA	NA
A10760	43.6	14.75	1.56351196	4.52E-05	0.001164787	up	gi|398405556|ref|XP_003854244.1|; hypothetical protein [Zymoseptoria tritici IPO323, MYCGRDRAFT_108814]	NA	ztr:MYCGRDRAFT_108814;	NA	NA	GO:0016765; transferase activity, transferring alkyl or aryl (other than methyl) groups; molecular_function GO:0010181; FMN binding; molecular_function GO:0016491; oxidoreductase activity; molecular_function GO:0055114; oxidation-reduction process; biological_process	NA	NA	NA	NA	NA
A03381	23.48	7.93	1.565210595	4.53E-05	0.001164787	up	gi|531982932|gb|EQL33519.1|; hypothetical protein [Ajellomyces dermatitidis ATCC 26199, BDFG_04454]	NA	smp:SMAC_02798;	NA	NA	GO:0042802; identical protein binding; molecular_function GO:0005515; protein binding; molecular_function GO:0007165; signal transduction; biological_process	NA	NA	NA	NA	NA
A11135	0.43	0.07	2.635591175	0.000045593	0.001170767	up	NA	NA	NA	NA	NA	GO:0003779; actin binding; molecular_function GO:0007010; cytoskeleton organization; biological_process	NA	NA	NA	NA	NA
A08411	48.07	16.14	1.574152187	4.72E-05	0.001208089	up	gi|452840904|gb|EME42841.1|; hypothetical protein [Dothistroma septosporum NZE10, DOTSEDRAFT_131736]	NA	pfj:MYCFIDRAFT_32178;	NA	NA	NA	NA	NA	NA	NA	NA
A09108	10.17	3.29	1.626872003	4.78E-05	0.00122267	up	gi|667825032|ref|XP_007776687.1|; hypothetical protein [Coniosporium apollinis CBS 100218, W97_00584]	NA	NA	NA	NA	GO:0008521; acetyl-CoA transporter activity; molecular_function GO:0016021; integral to membrane; cellular_component	NA	NA	NA	NA	NA
A00483	1.07	3.27	-1.612350271	4.80E-05	0.001223051	down	NA	NA	NA	NA	NA	NA	NA	NA	NA	NA	NA
A07008	73.08	24.91	1.55300943	4.82E-05	0.001223051	up	gi|631393594|ref|XP_007931177.1|; hypothetical protein [Pseudocercospora fijiensis CIRAD86, MYCFIDRAFT_216799]	NA	ztr:MYCGRDRAFT_110645;	NA	NA	NA	NA	NA	NA	NA	NA
A05627	14.46	4.74	1.608496531	4.82E-05	0.001223051	up	gi|627802065|ref|XP_007674380.1|; hypothetical protein [Baudoinia compniacensis UAMH 10762, BAUCODRAFT_31989]	NA	bcom:BAUCODRAFT_31989;	NA	NA	NA	NA	NA	NA	NA	NA
A00955	217	74.24	1.547483641	5.03E-05	0.001273566	up	gi|631376256|ref|XP_007922508.1|; glycoside hydrolase family 61 protein [Pseudocercospora fijiensis CIRAD86]	O14405; GUN4_HYPJE Endoglucanase-4 OS=Hypocrea jecorina GN=cel61a PE=1 SV=1	pfj:MYCFIDRAFT_45255;	NA	NA	NA	PHI:1575; GzOB015 FGSG_03695 5518 Fusarium graminearum unaffected pathogenicity	NA	YES	CCD50144.1_AA9; glycoside hydrolase family 61 protein (Bofut4_p025430.1);--;Botryotinia fuckeliana T4;-- AA9 (formerly GH61) proteins are copper-dependent lytic polysaccharide monooxygenases (LPMOs); cleavage of cellulose chains with oxidation of various carbons (C-1, C-4 and C-6) has been reported several times in the literature; AA9 (formerly GH61). The enzymes in this family were originally cl…	NA
A11011	245.43	716.19	-1.544999652	5.08E-05	0.00128403	down	gi|453085322|gb|EMF13365.1|; Nitroreductase [Sphaerulina musiva SO2202]	NA	pfj:MYCFIDRAFT_210737; K07078 K07078 uncharacterized protein -- --	NA	NA	GO:0016491; oxidoreductase activity; molecular_function	NA	NA	NA	NA	NA
A03038	0.12	0.62	-2.334235141	5.14E-05	0.001295942	down	NA	NA	NA	NA	NA	GO:0006270; DNA-dependent DNA replication initiation; biological_process GO:0019013; viral nucleocapsid; cellular_component GO:0016021; integral to membrane; cellular_component	NA	NA	NA	NA	NA
A02801	5.68	16.77	-1.561555794	5.67E-05	0.001424796	down	gi|453083525|gb|EMF11571.1|; NAD(P)-binding protein [Sphaerulina musiva SO2202]	NA	pfj:MYCFIDRAFT_87579;	NA	NA	GO:0055114; oxidation-reduction process; biological_process GO:0016616; oxidoreductase activity, acting on the CH-OH group of donors, NAD or NADP as acceptor; molecular_function GO:0044237; cellular metabolic process; biological_process GO:0050662; coenzyme binding; molecular_function GO:0008152; NA GO:0016491; oxidoreductase activity; molecular_function GO:0008831; dTDP-4-dehydrorhamnose reducta…	NA	NA	NA	NA	NA
A04800	36.56	106.4	-1.540998447	5.69E-05	0.001427605	down	gi|628311641|ref|XP_007735483.1|; hypothetical protein [Capronia epimyces CBS 606.96, A1O3_07183]	NA	bcom:BAUCODRAFT_542272;	NA	NA	GO:0046999; regulation of conjugation; biological_process GO:0019867; outer membrane; cellular_component	NA	NA	NA	NA	NA
A07022	29.36	9.87	1.571067486	5.75E-05	0.001438139	up	gi|367041469|ref|XP_003651115.1|; hypothetical protein [Thielavia terrestris NRRL 8126, THITE_2111119]	NA	ttt:THITE_2111119;	NA	NA	GO:0008152; NA GO:0016846; carbon-sulfur lyase activity; molecular_function	NA	NA	NA	NA	NA
A06217	12.13	35.39	-1.543853046	5.76E-05	0.001438139	down	gi|453080259|gb|EMF08310.1|; NAD(P)-binding protein [Sphaerulina musiva SO2202]	NA	pfj:MYCFIDRAFT_134936;	NA	NA	GO:0016491; oxidoreductase activity; molecular_function GO:0044237; cellular metabolic process; biological_process GO:0003824; NA GO:0008152; NA GO:0050662; coenzyme binding; molecular_function	NA	NA	NA	NA	nrps
A00054	0.66	0.16	2.035551447	5.88E-05	0.001463088	up	NA	NA	NA	NA	NA	NA	NA	NA	NA	NA	NA
A06776	1.98	0.55	1.836838002	0.000059275	0.00147266	up	NA	NA	NA	NA	NA	GO:0004842; ubiquitin-protein ligase activity; molecular_function GO:0005680; anaphase-promoting complex; cellular_component GO:0008270; zinc ion binding; molecular_function GO:0046872; metal ion binding; molecular_function GO:0005515; protein binding; molecular_function	NA	NA	NA	NA	NA
A04527	58.42	20.19	1.532564242	6.05E-05	0.001498885	up	gi|398411036|ref|XP_003856863.1|; hypothetical protein MYCGRDRAFT_23624, partial [Zymoseptoria tritici]	NA	bcom:BAUCODRAFT_35603;	NA	NA	NA	NA	NA	NA	NA	NA
A12446	0.31	0.07	2.153934431	6.28E-05	0.001552535	up	NA	NA	aje:HCAG_02164;	NA	NA	GO:0006278; RNA-dependent DNA replication; biological_process GO:0003964; RNA-directed DNA polymerase activity; molecular_function GO:0003723; RNA binding; molecular_function	NA	NA	NA	NA	NA
A05277	1.15	0.33	1.793473083	6.34E-05	0.001563902	up	NA	NA	NA	NA	NA	GO:0009405; pathogenesis; biological_process GO:0000910; cytokinesis; biological_process GO:0008017; microtubule binding; molecular_function GO:0016020; membrane; cellular_component GO:0000226; microtubule cytoskeleton organization; biological_process	NA	NA	NA	NA	NA
A07760	38.58	111.04	-1.525146954	6.39E-05	0.001573561	down	gi|453086498|gb|EMF14540.1|; hypothetical protein [Sphaerulina musiva SO2202, SEPMUDRAFT_41305]	NA	ztr:MYCGRDRAFT_65252;	NA	NA	NA	NA	NA	NA	NA	NA
A06777	2.53	0.83	1.605977862	0.000065217	0.001601706	up	NA	NA	NA	NA	NA	NA	NA	NA	NA	NA	NA
A09795	25.95	8.95	1.535008798	6.62E-05	0.001621208	up	gi|452844472|gb|EME46406.1|; hypothetical protein [Dothistroma septosporum NZE10, DOTSEDRAFT_42926]	NA	bcom:BAUCODRAFT_144949;	NA	NA	NA	NA	NA	NA	NA	NA
A03384	426.16	148.55	1.520491237	6.73E-05	0.001645917	up	gi|517323022|emb|CCT73193.1|; uncharacterized protein FFUJ_10129 [Fusarium fujikuroi IMI 58289]	NA	ztr:MYCGRDRAFT_95662;	NA	NA	NA	NA	NA	YES	NA	NA
A06076	1132.1	395.52	1.517180374	6.80E-05	0.001659317	up	NA	NA	NA	NA	NA	NA	NA	NA	YES	NA	NA
A09966	658.55	230.25	1.516145423	6.86E-05	0.001670469	up	gi|453081668|gb|EMF09717.1|; laccase precursor [Sphaerulina musiva SO2202]	Q96UM2; LAC3_BOTFU Laccase-3 (Fragment) OS=Botryotinia fuckeliana GN=lcc3 PE=3 SV=1	pte:PTT_16824;	NA	NA	GO:0016491; oxidoreductase activity; molecular_function GO:0055114; oxidation-reduction process; biological_process GO:0005507; copper ion binding; molecular_function	NA	NA	YES	AGZ90172.1_AA1; laccase (Lac1);--;Setosphaeria turcica 01-23;-- Laccase / p-diphenol:oxygen oxidoreductase / ferroxidase (EC 1.10.3.2); ; ferroxidase (EC 1.10.3.-); Laccase-like multicopper oxidase (EC 1.10.3.-) The characterized AA1 enzymes are multicopper oxidases that use diphenols and related substances as donors with oxygen as the acceptor. The AA1 family is currently divided into 3 subfamil…	NA
A11972	0.9	0.19	2.21085228	6.91E-05	0.001676951	up	gi|631383198|ref|XP_007925979.1|; hypothetical protein [Pseudocercospora fijiensis CIRAD86, MYCFIDRAFT_80396]	NA	pfj:MYCFIDRAFT_80396;	NA	NA	NA	NA	NA	YES	NA	NA
A11524	7.48	2.41	1.626233729	7.12E-05	0.001726102	up	NA	NA	NA	NA	NA	NA	NA	NA	NA	NA	NA
A03559	2.08	0.58	1.817429207	7.15E-05	0.001727485	up	NA	NA	NA	NA	NA	NA	NA	NA	NA	NA	NA
A08537	8.14	23.47	-1.526389559	7.46E-05	0.001800276	down	gi|453083710|gb|EMF11755.1|; hypothetical protein [Sphaerulina musiva SO2202, SEPMUDRAFT_117725]	NA	pfj:MYCFIDRAFT_78781;	NA	NA	GO:0030170; pyridoxal phosphate binding; molecular_function GO:0003824; NA GO:0030151; molybdenum ion binding; molecular_function	NA	NA	NA	NA	NA
A03838	0.89	0.23	1.914060092	7.55E-05	0.001817856	up	NA	NA	NA	NA	NA	NA	NA	NA	NA	NA	NA
A00279	0.17	0.83	-2.240042257	7.72E-05	0.00185315	down	NA	NA	NA	NA	NA	NA	NA	NA	NA	NA	NA
A02693	0.05	0.45	-3.018151911	0.000077688	0.001861035	down	gi|631392342|ref|XP_007930551.1|; hypothetical protein [Pseudocercospora fijiensis CIRAD86, MYCFIDRAFT_43655]	NA	NA	NA	NA	NA	NA	NA	NA	NA	NA
A09157	488.5	171.95	1.506344585	0.000078248	0.001870267	up	gi|453081144|gb|EMF09193.1|; 10 kDa heat shock protein, mitochondrial [Sphaerulina musiva SO2202]	O59804; CH10_SCHPO 10 kDa heat shock protein, mitochondrial OS=Schizosaccharomyces pombe (strain 972 / ATCC 24843) GN=hsp10 PE=1 SV=1	ztr:MYCGRDRAFT_105721; K04078 groES, HSPE1 chaperonin GroES -- --	SPCC550.06c; KOG1641 Mitochondrial chaperonin O Posttranslational modification, protein turnover, chaperones ;	NA	GO:0030272; 5-formyltetrahydrofolate cyclo-ligase activity; molecular_function GO:0009396; folic acid-containing compound biosynthetic process; biological_process GO:0006457; protein folding; biological_process GO:0005737; cytoplasm; cellular_component GO:0005524; ATP binding; molecular_function	NA	NA	NA	NA	NA
A07232	1.06	3.44	-1.688078446	8.00E-05	0.001906878	down	gi|452841870|gb|EME43806.1|; hypothetical protein DOTSEDRAFT_117400, partial [Dothistroma septosporum NZE10]	NA	NA	NA	NA	GO:0005515; protein binding; molecular_function	NA	NA	NA	NA	NA
A04545	232.98	82.24	1.50227772	8.11E-05	0.001930924	up	gi|453089065|gb|EMF17105.1|; hypothetical protein SEPMUDRAFT_26752, partial [Sphaerulina musiva SO2202]	NA	pfj:MYCFIDRAFT_85794;	NA	NA	NA	NA	NA	NA	NA	NA
A12033	0.05	0.52	-3.298869216	8.19E-05	0.001945245	down	NA	NA	NA	NA	NA	NA	NA	NA	NA	NA	NA
A02905	25.59	72.47	-1.501715964	8.27E-05	0.001958017	down	gi|631374492|ref|XP_007921626.1|; hypothetical protein [Pseudocercospora fijiensis CIRAD86, MYCFIDRAFT_185271]	O74849; GHT6_SCHPO High-affinity fructose transporter ght6 OS=Schizosaccharomyces pombe (strain 972 / ATCC 24843) GN=ght6 PE=1 SV=1	pfj:MYCFIDRAFT_185271;	SPCC1235.13; KOG0254 Predicted transporter (major facilitator superfamily) R General function prediction only ;	gnl|TC-DB|Q400D8; 2.A.1.1.36 Putative low affinity glucose transporter MstE - Emericella nidulans (Aspergillus nidulans).	GO:0055085; transmembrane transport; biological_process GO:0022857; transmembrane transporter activity; molecular_function GO:0016021; integral to membrane; cellular_component GO:0019031; viral envelope; cellular_component	NA	NA	NA	NA	NA
A03565	0.27	1.01	-1.889613081	8.47E-05	0.002000946	down	NA	NA	NA	NA	NA	GO:0008882; [glutamate-ammonia-ligase] adenylyltransferase activity; molecular_function	NA	NA	NA	NA	NA
A11535	1.92	0.51	1.891277722	8.48E-05	0.002000946	up	NA	NA	NA	NA	NA	NA	NA	NA	NA	NA	NA
A10872	1.84	0.6	1.612055359	8.51E-05	0.002002376	up	gi|453085509|gb|EMF13552.1|; glycoside hydrolase family 13 protein [Sphaerulina musiva SO2202]	NA	pfj:MYCFIDRAFT_196036; K01182 IMA, malL oligo-1,6-glucosidase 3.2.1.10 Metabolism; Carbohydrate metabolism; Galactose metabolism [PATH:ko00052] Metabolism; Carbohydrate metabolism; Starch and sucrose metabolism [PATH:ko00500]	NA	NA	GO:0043169; cation binding; molecular_function GO:0005975; carbohydrate metabolic process; biological_process GO:0003824; NA	NA	NA	NA	NA	NA
A05174	7.51	2.63	1.511864221	8.54E-05	0.00200522	up	gi|594711990|gb|EXU94990.1|; reverse transcriptase domain protein [Metarhizium robertsii]	NA	ani:AN2671.2;	NA	NA	GO:0015074; DNA integration; biological_process GO:0006278; RNA-dependent DNA replication; biological_process GO:0003723; RNA binding; molecular_function GO:0003964; RNA-directed DNA polymerase activity; molecular_function	NA	NA	NA	NA	NA
A02797	30.6	86.28	-1.495698877	8.82E-05	0.002066986	down	gi|584412572|emb|CDM31340.1|; WD40/YVTN repeat-like-containing domain [Penicillium roqueforti FM164]	NA	psco:LY89DRAFT_665695; K17285 SELENBP1 selenium-binding protein 1 -- --	NA	NA	GO:0008430; selenium binding; molecular_function	NA	NA	YES	NA	NA
A06493	18.31	51.71	-1.498191223	8.87E-05	0.002073304	down	gi|452846462|gb|EME48394.1|; hypothetical protein [Dothistroma septosporum NZE10, DOTSEDRAFT_84037]	Q12732; AFLG_ASPPU Averantin hydroxylase OS=Aspergillus parasiticus (strain ATCC 56775 / NRRL 5862 / SRRC 143 / SU-1) GN=aflG PE=1 SV=2	bcom:BAUCODRAFT_74097;	NA	NA	GO:0016705; oxidoreductase activity, acting on paired donors, with incorporation or reduction of molecular oxygen; molecular_function GO:0020037; heme binding; molecular_function GO:0055114; oxidation-reduction process; biological_process GO:0005506; iron ion binding; molecular_function	NA	Pa_2_7340; Putative averantin oxidoreductase [Podospora anserina]	NA	NA	NA
A01818	524.85	1473.55	-1.489288501	9.13E-05	0.00213001	down	gi|557150968|emb|CDI75995.1|; hypothetical protein [Eimeria praecox, EPH_0045270]	NA	NA	NA	NA	NA	NA	NA	NA	NA	NA
A05538	2.21	0.56	1.94949268	0.000092314	0.002148909	up	NA	NA	NA	NA	NA	GO:0005622; intracellular; cellular_component GO:0006508; proteolysis; biological_process GO:0004177; aminopeptidase activity; molecular_function	NA	NA	NA	NA	NA
A00682	0.04	0.3	-2.79719746	9.38E-05	0.002178419	down	gi|672379257|gb|KFG81474.1|; putative aminotransferase [Metarhizium anisopliae]	NA	tve:TRV_04237; K00652 bioF 8-amino-7-oxononanoate synthase 2.3.1.47 Metabolism; Metabolism of cofactors and vitamins; Biotin metabolism [PATH:ko00780]	NA	NA	GO:0006544; glycine metabolic process; biological_process GO:0030170; pyridoxal phosphate binding; molecular_function GO:0016829; lyase activity; molecular_function GO:0006520; cellular amino acid metabolic process; biological_process GO:0009058; biosynthetic process; biological_process GO:0006563; L-serine metabolic process; biological_process GO:0004372; glycine hydroxymethyltransferase activit…	NA	NA	NA	NA	t1pks
A03017	24.3	68.22	-1.489162209	9.52E-05	0.002205658	down	gi|453083465|gb|EMF11511.1|; cat eye syndrome critical region protein 5 precursor [Sphaerulina musiva SO2202]	O13899; YF38_SCHPO Uncharacterized CDP-alcohol phosphatidyltransferase class-I family protein C22A12.08c OS=Schizosaccharomyces pombe (strain 972 / ATCC 24843) GN=SPAC22A12.08c PE=3 SV=1	pfj:MYCFIDRAFT_80049;	SPAC22A12.08c_1; KOG1618 Predicted phosphatase R General function prediction only ;	NA	NA	NA	NA	NA	NA	NA
A08816	51.46	143.86	-1.483083611	9.76E-05	0.002256455	down	gi|453086380|gb|EMF14422.1|; glycosyltransferase family 1 protein [Sphaerulina musiva SO2202]	NA	pfj:MYCFIDRAFT_215032;	NA	NA	GO:0016758; transferase activity, transferring hexosyl groups; molecular_function GO:0005975; carbohydrate metabolic process; biological_process GO:0008152; NA GO:0030246; carbohydrate binding; molecular_function GO:0030259; lipid glycosylation; biological_process	NA	NA	NA	CCD33816.1_GT1; glycosyltransferase family 1 protein (Bofut4_p064180.1);--;Botryotinia fuckeliana T4;-- UDP-glucuronosyltransferase (EC 2.4.1.17); zeatin O-&beta;-xylosyltransferase (EC 2.4.2.40); 2-hydroxyacylsphingosine 1-&beta;-galactosyltransferase (EC 2.4.1.45); N-acylsphingosine galactosyltransferase (EC 2.4.1.47); flavonol 3-O-glucosyltransferase (EC 2.4.1.91); anthocyanidin 3-O-glucosyltr…	NA
A02911	520.99	186.42	1.482761255	9.78E-05	0.002256455	up	gi|453082764|gb|EMF10811.1|; Di-copper centre-containing protein [Sphaerulina musiva SO2202]	Q5AUW8; ORSC_EMENI Tyrosinase-like protein orsC OS=Emericella nidulans (strain FGSC A4 / ATCC 38163 / CBS 112.46 / NRRL 194 / M139) GN=orsC PE=2 SV=1	ztr:MYCGRDRAFT_77890; K00505 TYR tyrosinase 1.14.18.1 Metabolism; Amino acid metabolism; Tyrosine metabolism [PATH:ko00350] Metabolism; Metabolism of cofactors and vitamins; Riboflavin metabolism [PATH:ko00740] Metabolism; Biosynthesis of other secondary metabolites; Isoquinoline alkaloid biosynthesis [PATH:ko00950] Metabolism; Biosynthesis of other secondary metabolites; Betalain biosynthesis [P…	NA	NA	GO:0016491; oxidoreductase activity; molecular_function GO:0008152; NA	NA	NA	YES	NA	NA
A10855	0.42	0.13	1.714436025	9.89E-05	0.002277518	up	NA	NA	NA	NA	NA	GO:0015074; DNA integration; biological_process GO:0006278; RNA-dependent DNA replication; biological_process GO:0003723; RNA binding; molecular_function GO:0003964; RNA-directed DNA polymerase activity; molecular_function	NA	NA	NA	NA	NA
A12062	0.07	0.37	-2.309184277	9.92E-05	0.002279337	down	gi|631389094|ref|XP_007928927.1|; hypothetical protein [Pseudocercospora fijiensis CIRAD86, MYCFIDRAFT_78033]	NA	pfj:MYCFIDRAFT_78033;	NA	NA	NA	NA	NA	NA	NA	NA
A11891	28.79	10.18	1.499036735	0.000100036	0.002293749	up	NA	NA	NA	NA	NA	GO:0046872; metal ion binding; molecular_function	NA	NA	NA	NA	NA
A08765	0.93	0.24	1.923868839	0.000102129	0.002336747	up	gi|453086414|gb|EMF14456.1|; hypothetical protein [Sphaerulina musiva SO2202, SEPMUDRAFT_132111]	NA	NA	NA	NA	NA	NA	NA	NA	NA	NA
A07200	372.82	1037.98	-1.477210121	0.000102913	0.002349663	down	gi|398398229|ref|XP_003852572.1|; hypothetical protein [Zymoseptoria tritici IPO323, MYCGRDRAFT_100264]	NA	ztr:MYCGRDRAFT_100264;	NA	NA	GO:0006869; lipid transport; biological_process GO:0008289; lipid binding; molecular_function GO:0042157; lipoprotein metabolic process; biological_process GO:0005576; NA	NA	NA	NA	NA	NA
A07363	138.77	386.46	-1.477634383	0.00010326	0.002352559	down	gi|453080285|gb|EMF08336.1|; PLC-like phosphodiesterase [Sphaerulina musiva SO2202]	D4AUX6; A8043_ARTBC Uncharacterized secreted protein ARB_08043 OS=Arthroderma benhamiae (strain ATCC MYA-4681 / CBS 112371) GN=ARB_08043 PE=1 SV=1	pfj:MYCFIDRAFT_163714;	NA	NA	NA	NA	NA	YES	NA	NA
A07150	164.09	58.91	1.477699935	0.000104896	0.002384766	up	gi|453082925|gb|EMF10972.1|; mitochondrial carrier [Sphaerulina musiva SO2202]	Q9P7V8; MPCP_SCHPO Probable mitochondrial phosphate carrier protein OS=Schizosaccharomyces pombe (strain 972 / ATCC 24843) GN=SPBC1703.13c PE=3 SV=1	bcom:BAUCODRAFT_35154; K15102 SLC25A3, PHC, PIC solute carrier family 25 (mitochondrial phosphate transporter), member 3 -- --	SPBC1703.13c; KOG0767 Mitochondrial phosphate carrier protein C Energy production and conversion ;	gnl|TC-DB|Q9FMU6; 2.A.29.4.6 AT5g14040/MUA22_4 OS=Arabidopsis thaliana GN=PHT3;1 PE=2 SV=1	NA	NA	NA	NA	NA	NA
A11469	126.02	350.7	-1.476531055	0.000105358	0.00239015	down	gi|453084567|gb|EMF12611.1|; hypothetical protein [Sphaerulina musiva SO2202, SEPMUDRAFT_125756]	NA	bcom:BAUCODRAFT_34583;	NA	NA	NA	NA	NA	NA	NA	NA
A03305	9.59	3.42	1.486593312	0.000105579	0.00239015	up	gi|345560713|gb|EGX43835.1|; hypothetical protein [Arthrobotrys oligospora ATCC 24927, AOL_s00212g2]	NA	ani:AN5470.2;	NA	NA	GO:0003723; RNA binding; molecular_function GO:0003964; RNA-directed DNA polymerase activity; molecular_function GO:0006278; RNA-dependent DNA replication; biological_process GO:0015074; DNA integration; biological_process	NA	NA	NA	NA	NA
A11557	28.2	10.08	1.483547071	0.000106334	0.002397479	up	gi|453084338|gb|EMF12382.1|; glutamyl-tRNA amidotransferase subunit A [Sphaerulina musiva SO2202]	D4B3C8; A2965_ARTBC Putative amidase ARB_02965 OS=Arthroderma benhamiae (strain ATCC MYA-4681 / CBS 112371) GN=ARB_02965 PE=1 SV=1	ztr:MYCGRDRAFT_41422; K01426 E3.5.1.4, amiE amidase 3.5.1.4 Metabolism; Amino acid metabolism; Arginine and proline metabolism [PATH:ko00330] Metabolism; Amino acid metabolism; Phenylalanine metabolism [PATH:ko00360] Metabolism; Amino acid metabolism; Tryptophan metabolism [PATH:ko00380] Metabolism; Xenobiotics biodegradation and metabolism; Aminobenzoate degradation [PATH:ko00627] Metabolism; Xe…	NA	NA	GO:0016747; transferase activity, transferring acyl groups other than amino-acyl groups; molecular_function GO:0016884; carbon-nitrogen ligase activity, with glutamine as amido-N-donor; molecular_function GO:0009245; lipid A biosynthetic process; biological_process	NA	NA	NA	NA	NA
A11391	0.1	0.39	-1.950975185	0.000106351	0.002397479	down	NA	NA	NA	NA	NA	GO:0046983; protein dimerization activity; molecular_function	NA	NA	NA	NA	NA
A05252	2.44	0.79	1.635664695	0.000106917	0.002405189	up	NA	NA	NA	NA	NA	NA	NA	NA	NA	NA	NA
A03074	12.38	4.16	1.570504522	0.00010896	0.002446	up	NA	NA	NA	NA	NA	NA	NA	NA	NA	NA	NA
A00160	1.15	3.57	-1.638417568	0.00011033	0.002471567	down	gi|398396840|ref|XP_003851878.1|; hypothetical protein [Zymoseptoria tritici IPO323, MYCGRDRAFT_59874]	NA	ztr:MYCGRDRAFT_59874;	NA	NA	GO:0008152; NA GO:0016491; oxidoreductase activity; molecular_function	PHI:1992; GzZC307 FGSG_00011 5518 Fusarium graminearum unaffected pathogenicity	NA	NA	NA	NA
A07287	6.81	19.18	-1.494817946	0.000110808	0.002477097	down	NA	NA	NA	NA	NA	GO:0008152; NA GO:0008168; methyltransferase activity; molecular_function	NA	NA	NA	NA	NA
A06578	1.39	4.12	-1.564014114	0.000112985	0.002515633	down	NA	NA	NA	NA	NA	NA	NA	NA	NA	NA	NA
A12284	9.13	26.46	-1.535830571	0.000113001	0.002515633	down	NA	NA	NA	NA	NA	GO:0005577; fibrinogen complex; cellular_component GO:0030168; platelet activation; biological_process GO:0006310; DNA recombination; biological_process GO:0030674; protein binding, bridging; molecular_function GO:0006281; DNA repair; biological_process GO:0019028; viral capsid; cellular_component GO:0005102; receptor binding; molecular_function GO:0007165; signal transduction; biological_process…	NA	NA	NA	NA	NA
A05430	10.38	3.46	1.582537002	0.000113425	0.002519831	up	NA	NA	NA	NA	NA	NA	NA	NA	YES	NA	NA
A12331	75.83	210.24	-1.471100028	0.000114021	0.002527813	down	gi|453082215|gb|EMF10263.1|; PR-1-like protein [Sphaerulina musiva SO2202]	P47032; PRY1_YEAST Protein PRY1 OS=Saccharomyces cerevisiae (strain ATCC 204508 / S288c) GN=PRY1 PE=1 SV=1	pfj:MYCFIDRAFT_18029;	YJL079c; KOG3017 Defense-related protein containing SCP domain S Function unknown ;	NA	NA	NA	NA	NA	NA	NA
A02334	15.04	5.32	1.498404317	0.000114761	0.002538959	up	gi|628843874|ref|XP_007771149.1|; glycoside hydrolase family 114 protein [Coniophora puteana RWD-64-598 SS2]	NA	cput:CONPUDRAFT_61281;	NA	NA	NA	NA	NA	YES	EAA63524.1_GH114; AN2953.2;--;Aspergillus nidulans FGSC A4;-- endo-&alpha;-1,4-polygalactosaminidase (EC 3.2.1.109) Activity shown in Tamura et al. (1995) Journal of Fermentation and Bioengineering 80:305-310 doi:10.1016/0922-338X(95)94196-X	NA
A03777	431.36	1192.27	-1.46670648	0.000115222	0.002543912	down	gi|453079988|gb|EMF08040.1|; cortical patch protein [Sphaerulina musiva SO2202]	NA	pfj:MYCFIDRAFT_131999;	NA	NA	NA	NA	NA	NA	NA	NA
A07295	15.04	5.3	1.505406601	0.0001217	0.002681409	up	NA	NA	NA	NA	NA	NA	NA	NA	NA	NA	NA
A09254	1.55	4.41	-1.513522542	0.000123973	0.002725888	down	NA	NA	NA	NA	NA	GO:0019028; viral capsid; cellular_component	NA	NA	NA	NA	NA
A02507	15.53	42.95	-1.46665241	0.00012486	0.002739746	down	gi|453088361|gb|EMF16401.1|; hypothetical protein [Sphaerulina musiva SO2202, SEPMUDRAFT_55696]	NA	pfj:MYCFIDRAFT_210094;	NA	NA	NA	NA	NA	NA	NA	NA
A02753	338.66	123.36	1.456954724	0.00012724	0.002786259	up	gi|631386148|ref|XP_007927454.1|; hypothetical protein [Pseudocercospora fijiensis CIRAD86, MYCFIDRAFT_165158]	D4AUF1; WSCD1_ARTBC WSC domain-containing protein ARB_07867 OS=Arthroderma benhamiae (strain ATCC MYA-4681 / CBS 112371) GN=ARB_07867 PE=1 SV=1	pfj:MYCFIDRAFT_165158;	NA	NA	NA	NA	NA	YES	AEO70370.1_AA5; THITE_135113;--;Thielavia terrestris NRRL 8126;-- Oxidase with oxygen as acceptor (EC 1.1.3.-); galactose oxidase (EC 1.1.3.9); glyoxal oxidase (EC 1.1.3.-) Family AA5 are copper radical oxidases and the family includes two subfamilies, namely AA5_1 and AA5_2 containing characterized glyoxal oxidase and galactose oxidase enzymes, respectively	NA
A05086	1.64	0.49	1.714148163	0.000127954	0.002796186	up	gi|302887619|ref|XP_003042697.1|; hypothetical protein [Nectria haematococca mpVI 77-13-4, NECHADRAFT_52063]	NA	nhe:NECHADRAFT_52063;	NA	NA	GO:0055114; oxidation-reduction process; biological_process GO:0016616; oxidoreductase activity, acting on the CH-OH group of donors, NAD or NADP as acceptor; molecular_function GO:0044237; cellular metabolic process; biological_process GO:0008152; NA GO:0050662; coenzyme binding; molecular_function GO:0016491; oxidoreductase activity; molecular_function GO:0008831; dTDP-4-dehydrorhamnose reducta…	NA	NA	NA	NA	NA
A10404	160.18	58.32	1.457698609	0.000128272	0.002797423	up	gi|453085023|gb|EMF13066.1|; hypothetical protein [Sphaerulina musiva SO2202, SEPMUDRAFT_148445]	NA	NA	NA	NA	GO:0004197; cysteine-type endopeptidase activity; molecular_function GO:0006508; proteolysis; biological_process	NA	NA	NA	NA	NA
A10125	8.74	3.11	1.489348762	0.000128779	0.00280277	up	gi|631380120|ref|XP_007924440.1|; hypothetical protein [Pseudocercospora fijiensis CIRAD86, MYCFIDRAFT_214506]	NA	pfj:MYCFIDRAFT_214506;	NA	NA	GO:0016747; transferase activity, transferring acyl groups other than amino-acyl groups; molecular_function	NA	NA	NA	NA	NA
A08890	56.09	153.96	-1.456653353	0.000129511	0.002810514	down	gi|213983207|ref|NP_001135720.1|; uncharacterized protein LOC100216301 [Xenopus (Silurana) tropicalis]	Q86ZF1; ACEA_LEPMC Isocitrate lyase OS=Leptosphaeria maculans GN=ICL1 PE=2 SV=1	pfj:MYCFIDRAFT_211094; K01637 E4.1.3.1, aceA isocitrate lyase 4.1.3.1 Metabolism; Carbohydrate metabolism; Glyoxylate and dicarboxylate metabolism [PATH:ko00630] Metabolism; Overview; Carbon metabolism [PATH:ko01200]	YER065c; KOG1260 Isocitrate lyase C Energy production and conversion ;	NA	GO:0008152; NA GO:0003824; NA	PHI:261; ICL1 AAM89498 5022 Leptosphaeria maculans reduced virulence	NA	NA	NA	NA
A11679	1.18	0.41	1.541513539	0.00012966	0.002810514	up	NA	NA	NA	NA	NA	GO:0003964; RNA-directed DNA polymerase activity; molecular_function GO:0003723; RNA binding; molecular_function GO:0006278; RNA-dependent DNA replication; biological_process	NA	NA	NA	NA	NA
A02806	0.38	1.15	-1.587192524	0.00013094	0.00283254	down	NA	NA	NA	NA	NA	GO:0015074; DNA integration; biological_process	NA	NA	NA	NA	NA
A08702	1060.84	387.22	1.454015916	0.00013145	0.002834674	up	gi|452845203|gb|EME47136.1|; glycoside hydrolase family 16 protein [Dothistroma septosporum NZE10]	NA	pfj:MYCFIDRAFT_101178;	NA	NA	GO:0005975; carbohydrate metabolic process; biological_process GO:0004553; hydrolase activity, hydrolyzing O-glycosyl compounds; molecular_function	NA	NA	NA	CCT75335.1_GH16; FFUJ_11353;--;Fusarium fujikuroi IMI 58289 (Fusfu1);-- xyloglucan:xyloglucosyltransferase (EC 2.4.1.207); keratan-sulfate endo-1,4-&beta;-galactosidase (EC 3.2.1.103); endo-1,3-&beta;-glucanase (EC 3.2.1.39); endo-1,3(4)-&beta;-glucanase (EC 3.2.1.6); licheninase (EC 3.2.1.73); &beta;-agarase (EC 3.2.1.81); &kappa;-carrageenase (EC 3.2.1.83); xyloglucanase (EC 3.2.1.151); endo-&b…	NA
A09772	34.29	94.05	-1.455638744	0.000131596	0.002834674	down	gi|453086193|gb|EMF14235.1|; hypothetical protein [Sphaerulina musiva SO2202, SEPMUDRAFT_148010]	NA	NA	NA	NA	NA	NA	NA	NA	NA	NA
A02317	2.76	0.84	1.702222924	0.000131833	0.002834674	up	gi|398404211|ref|XP_003853572.1|; hypothetical protein [Zymoseptoria tritici IPO323, MYCGRDRAFT_40719]	Q0QLE6; MII_EUBBA 3-methylitaconate isomerase OS=Eubacterium barkeri GN=mii PE=1 SV=1	ztr:MYCGRDRAFT_40719;	NA	NA	GO:0018112; proline racemase activity; molecular_function	NA	NA	NA	NA	NA
A08071	20.63	56.57	-1.455115752	0.000132482	0.002842926	down	gi|453083958|gb|EMF12003.1|; FAD_binding_8-domain-containing protein [Sphaerulina musiva SO2202]	NA	ztr:MYCGRDRAFT_87233; K13447 RBOH respiratory burst oxidase 1.6.3.- 1.11.1.- Organismal Systems; Environmental adaptation; Plant-pathogen interaction [PATH:ko04626]	NA	NA	GO:0016491; oxidoreductase activity; molecular_function GO:0055114; oxidation-reduction process; biological_process GO:0005515; protein binding; molecular_function GO:0005509; calcium ion binding; molecular_function	NA	NA	NA	NA	NA
A10118	43.88	120.08	-1.452276459	0.000136327	0.002919583	down	gi|453085072|gb|EMF13115.1|; hypothetical protein [Sphaerulina musiva SO2202, SEPMUDRAFT_148497]	NA	pfj:MYCFIDRAFT_152576; K20858 MCU calcium uniporter protein, mitochondrial --	NA	gnl|TC-DB|Q7S4I4; 1.A.77.1.5 Predicted protein OS=Neurospora crassa (strain ATCC 24698 / 74-OR23-1A / CBS 708.71 / DSM 1257 / FGSC 987) GN=NCU08166 PE=4 SV=1	NA	NA	NA	NA	NA	NA
A10045	6.25	2.11	1.566105036	0.000136879	0.002925549	up	NA	NA	NA	NA	NA	NA	NA	NA	NA	NA	NA
A03665	30.07	10.88	1.465979495	0.000138214	0.002948197	up	gi|453080978|gb|EMF09028.1|; hypothetical protein SEPMUDRAFT_19453, partial [Sphaerulina musiva SO2202]	Q5BEJ8; AFOC_EMENI Probable esterase afoC OS=Emericella nidulans (strain FGSC A4 / ATCC 38163 / CBS 112.46 / NRRL 194 / M139) GN=afoC PE=1 SV=1	bcom:BAUCODRAFT_145028;	NA	NA	GO:0016787; hydrolase activity; molecular_function	NA	NA	NA	NA	NA
A07942	69.01	25.23	1.451744608	0.000139508	0.002969889	up	NA	NA	NA	NA	NA	GO:0004672; protein kinase activity; molecular_function GO:0005524; ATP binding; molecular_function GO:0006468; protein phosphorylation; biological_process	NA	NA	NA	NA	NA
A08188	40.56	14.8	1.454481223	0.0001403	0.002980818	up	gi|453083835|gb|EMF11880.1|; hypothetical protein [Sphaerulina musiva SO2202, SEPMUDRAFT_149733]	NA	pfj:MYCFIDRAFT_77746;	NA	NA	NA	NA	NA	YES	NA	NA
A10967	112.53	307.09	-1.4482647	0.000140754	0.002984537	down	gi|631381312|ref|XP_007925036.1|; hypothetical protein [Pseudocercospora fijiensis CIRAD86, MYCFIDRAFT_173413]	NA	pfj:MYCFIDRAFT_173413;	NA	NA	NA	NA	NA	NA	NA	NA
A06712	48.72	17.7	1.460066829	0.00014291	0.003024266	up	gi|453082589|gb|EMF10636.1|; GatB/YqeY domain-containing protein [Sphaerulina musiva SO2202]	NA	ztr:MYCGRDRAFT_93469; K09117 K09117 uncharacterized protein -- --	NA	NA	GO:0006418; tRNA aminoacylation for protein translation; biological_process GO:0000166; nucleotide binding; molecular_function GO:0004812; aminoacyl-tRNA ligase activity; molecular_function GO:0005524; ATP binding; molecular_function GO:0005737; cytoplasm; cellular_component	NA	NA	NA	NA	NA
A04581	1.9	5.31	-1.479418172	0.000144478	0.003051415	down	gi|453089168|gb|EMF17208.1|; UV-endonuclease UvdE [Sphaerulina musiva SO2202]	Q01408; UVE1_NEUCR UV-damage endonuclease OS=Neurospora crassa (strain ATCC 24698 / 74-OR23-1A / CBS 708.71 / DSM 1257 / FGSC 987) GN=mus-18 PE=2 SV=2	bcom:BAUCODRAFT_35040;	NA	NA	GO:0004519; endonuclease activity; molecular_function GO:0006289; nucleotide-excision repair; biological_process GO:0009411; response to UV; biological_process	NA	NA	NA	NA	NA
A11111	4.87	13.5	-1.469538039	0.000151897	0.003201792	down	gi|452840521|gb|EME42459.1|; hypothetical protein [Dothistroma septosporum NZE10, DOTSEDRAFT_134111]	P54006; TOXD_COCCA Protein TOXD OS=Cochliobolus carbonum GN=TOXD PE=3 SV=1	ztr:MYCGRDRAFT_73131;	NA	NA	GO:0055114; oxidation-reduction process; biological_process GO:0016491; oxidoreductase activity; molecular_function GO:0008270; zinc ion binding; molecular_function	NA	NA	NA	NA	NA
A00090	19.06	51.74	-1.440357289	0.000153443	0.003228027	down	gi|631386930|ref|XP_007927845.1|; hypothetical protein [Pseudocercospora fijiensis CIRAD86, MYCFIDRAFT_215705]	NA	pfj:MYCFIDRAFT_215705;	NA	NA	GO:0005524; ATP binding; molecular_function GO:0006355; regulation of transcription, DNA-dependent; biological_process GO:0000160; two-component signal transduction system (phosphorelay); biological_process GO:0016020; membrane; cellular_component GO:0007165; signal transduction; biological_process GO:0000155; two-component sensor activity; molecular_function GO:0000156; two-component response re…	NA	NA	NA	NA	NA
A12494	16.74	6.04	1.467930653	0.000155178	0.003253649	up	gi|615461515|ref|XP_007598065.1|; hypothetical protein [Colletotrichum fioriniae PJ7, CFIO01_00263]	P42270; HPCG_ECOLX 2-oxo-hept-4-ene-1,7-dioate hydratase OS=Escherichia coli GN=hpcG PE=1 SV=2	cfj:CFIO01_00263;	NA	NA	GO:0003824; NA GO:0008152; NA	NA	NA	NA	NA	NA
A12251	13.87	37.65	-1.44002712	0.000155275	0.003253649	down	NA	NA	NA	NA	NA	NA	NA	NA	NA	NA	NA
A03657	6.23	2.19	1.507788362	0.000155572	0.003253649	up	gi|453079970|gb|EMF08022.1|; FmdA_AmdA-domain-containing protein [Sphaerulina musiva SO2202]	NA	pfj:MYCFIDRAFT_30413;	NA	NA	GO:0008152; NA GO:0016811; hydrolase activity, acting on carbon-nitrogen (but not peptide) bonds, in linear amides; molecular_function	NA	NA	NA	NA	NA
A10358	6.18	16.9	-1.451220897	0.000156376	0.003264071	down	gi|453085320|gb|EMF13363.1|; CAT1 catalase [Sphaerulina musiva SO2202]	O13289; CATA_CANAL Peroxisomal catalase OS=Candida albicans (strain SC5314 / ATCC MYA-2876) GN=CTA1 PE=2 SV=5	pfj:MYCFIDRAFT_44372; K03781 katE, CAT, catB, srpA catalase 1.11.1.6 Metabolism; Amino acid metabolism; Tryptophan metabolism [PATH:ko00380] Metabolism; Carbohydrate metabolism; Glyoxylate and dicarboxylate metabolism [PATH:ko00630] Environmental Information Processing; Signal transduction; FoxO signaling pathway [PATH:ko04068] Cellular Processes; Transport and catabolism; Peroxisome [PATH:ko0414…	SPCC757.07c; KOG0047 Catalase P Inorganic ion transport and metabolism ;	NA	GO:0004096; catalase activity; molecular_function GO:0055114; oxidation-reduction process; biological_process GO:0020037; heme binding; molecular_function	PHI:106; CAT1 AAC39448 5476 Candida albicans reduced virulence	NA	NA	NA	NA
A07701	1673.17	619.29	1.433899089	0.000160994	0.003353939	up	gi|453086337|gb|EMF14379.1|; Scytalone dehydratase complexed with tight-binding inhibitor Carpropamid [Sphaerulina musiva SO2202]	Q00455; SCYD_COLOR Scytalone dehydratase OS=Colletotrichum orbiculare (strain 104-T / ATCC 96160 / CBS 514.97 / LARS 414 / MAFF 240422) GN=SCD1 PE=1 SV=1	pfj:MYCFIDRAFT_58137; K17740 SCD1 scytalone dehydratase 4.2.1.94 --	NA	NA	GO:0006582; melanin metabolic process; biological_process GO:0030411; scytalone dehydratase activity; molecular_function	PHI:2313; SCD HM 486908 5530 Metarhizium anisopliae increased virulence (hypervirulence)	NA	NA	NA	NA
A05075	3.69	1.31	1.492276009	0.000162072	0.003369838	up	NA	NA	NA	NA	NA	GO:0016020; membrane; cellular_component GO:0016757; transferase activity, transferring glycosyl groups; molecular_function GO:0030244; cellulose biosynthetic process; biological_process GO:0016760; cellulose synthase (UDP-forming) activity; molecular_function	NA	NA	NA	NA	NA
A05348	36.96	99.88	-1.43407393	0.000164071	0.003404782	down	gi|453087754|gb|EMF15795.1|; hypothetical protein [Sphaerulina musiva SO2202, SEPMUDRAFT_80915]	NA	pfj:MYCFIDRAFT_56297;	NA	NA	GO:0008138; protein tyrosine/serine/threonine phosphatase activity; molecular_function GO:0006470; protein dephosphorylation; biological_process GO:0005515; protein binding; molecular_function GO:0004725; protein tyrosine phosphatase activity; molecular_function	PHI:2325; TEP1 FGSG_04982 5518 Fusarium graminearum reduced virulence	NA	NA	NA	NA
A00851	34.18	12.45	1.456415141	0.000164461	0.003406273	up	gi|682470834|gb|KFZ23914.1|; hypothetical protein [Pseudogymnoascus pannorum VKM F-4520 (FW-2644), V502_01607]	NA	pan:PODANSg7741;	NA	NA	NA	NA	NA	YES	NA	NA
A08339	12.16	4.41	1.463174035	0.000165506	0.0034213	up	NA	NA	NA	NA	NA	NA	NA	NA	NA	NA	NA
A05392	21.02	7.49	1.485775909	0.000167386	0.003453512	up	gi|475675966|gb|EMT73009.1|; hypothetical protein [Fusarium oxysporum]	NA	pbn:PADG_03971;	NA	NA	NA	NA	NA	YES	NA	NA
A06021	13.7	37	-1.433365132	0.000170581	0.003512649	down	gi|453089111|gb|EMF17151.1|; hypothetical protein [Sphaerulina musiva SO2202, SEPMUDRAFT_122567]	NA	bcom:BAUCODRAFT_29449;	NA	NA	NA	NA	NA	NA	NA	NA
A03121	42.72	15.78	1.436200855	0.000171748	0.003529896	up	gi|452836849|gb|EME38792.1|; hypothetical protein [Dothistroma septosporum NZE10, DOTSEDRAFT_66792]	NA	pfj:MYCFIDRAFT_110806;	NA	NA	NA	NA	NA	NA	NA	NA
A08220	0.47	0.09	2.299625205	0.000172319	0.00353485	up	gi|631376994|ref|XP_007922877.1|; hypothetical protein [Pseudocercospora fijiensis CIRAD86, MYCFIDRAFT_83369]	NA	pfj:MYCFIDRAFT_83369;	NA	NA	NA	NA	NA	NA	NA	NA
A01184	5.19	14.1	-1.441740747	0.00017328	0.003547772	down	NA	NA	NA	NA	NA	NA	NA	NA	NA	NA	NA
A05273	0.15	0.52	-1.742466443	0.000174857	0.003573232	down	NA	NA	NA	NA	NA	GO:0006352; transcription initiation, DNA-dependent; biological_process GO:0003677; DNA binding; molecular_function GO:0003700; sequence-specific DNA binding transcription factor activity; molecular_function GO:0005524; ATP binding; molecular_function GO:0016987; sigma factor activity; molecular_function GO:0004386; helicase activity; molecular_function GO:0006355; regulation of transcription, DN…	NA	NA	NA	NA	NA
A04139	2.04	5.69	-1.477649126	0.00017549	0.00357932	down	gi|631393898|ref|XP_007931329.1|; hypothetical protein MYCFIDRAFT_57535, partial [Pseudocercospora fijiensis CIRAD86]	NA	pfy:PFICI_08387;	NA	NA	GO:0004499; flavin-containing monooxygenase activity; molecular_function GO:0050661; NADP binding; molecular_function GO:0050660; flavin adenine dinucleotide binding; molecular_function GO:0055114; oxidation-reduction process; biological_process GO:0016491; oxidoreductase activity; molecular_function	NA	NA	NA	NA	NA
A02381	84.25	31.22	1.431736769	0.000178531	0.003634421	up	gi|453089381|gb|EMF17421.1|; NAD(P)-binding protein [Sphaerulina musiva SO2202]	NA	ztr:MYCGRDRAFT_104239;	NA	NA	GO:0016491; oxidoreductase activity; molecular_function GO:0044237; cellular metabolic process; biological_process GO:0003824; NA GO:0050662; coenzyme binding; molecular_function GO:0008152; NA	NA	NA	NA	NA	NA
A11484	45.33	121.77	-1.425597661	0.000179456	0.003646322	down	gi|557723762|dbj|GAD97503.1|; predicted protein [Byssochlamys spectabilis No. 5]	NA	aje:HCAG_02012; K00480 E1.14.13.1 salicylate hydroxylase 1.14.13.1 Metabolism; Xenobiotics biodegradation and metabolism; Dioxin degradation [PATH:ko00621] Metabolism; Xenobiotics biodegradation and metabolism; Polycyclic aromatic hydrocarbon degradation [PATH:ko00624] Metabolism; Xenobiotics biodegradation and metabolism; Naphthalene degradation [PATH:ko00626] Metabolism; Overview; Degradation o…	NA	NA	GO:0055114; oxidation-reduction process; biological_process GO:0050660; flavin adenine dinucleotide binding; molecular_function GO:0016021; integral to membrane; cellular_component GO:0004506; squalene monooxygenase activity; molecular_function	NA	NA	NA	NA	NA
A08671	56.21	151.21	-1.427706548	0.000180625	0.003663122	down	gi|646293386|gb|KDQ14560.1|; hypothetical protein [Botryobasidium botryosum FD-172 SS1, BOTBODRAFT_345768]	NA	mpr:MPER_10579;	NA	NA	NA	NA	NA	NA	NA	NA
A04790	226.88	84.62	1.422840372	0.00018195	0.003683027	up	gi|453087790|gb|EMF15831.1|; family A G protein-coupled receptor-like protein, partial [Sphaerulina musiva SO2202]	NA	pfj:MYCFIDRAFT_99037;	NA	NA	NA	NA	NA	NA	NA	NA
A11504	73.72	27.45	1.424750074	0.000183102	0.003699354	up	gi|631387442|ref|XP_007928101.1|; hypothetical protein [Pseudocercospora fijiensis CIRAD86, MYCFIDRAFT_79907]	NA	pfj:MYCFIDRAFT_79907;	NA	NA	GO:0042157; lipoprotein metabolic process; biological_process GO:0005576; NA GO:0010508; positive regulation of autophagy; biological_process GO:0008289; lipid binding; molecular_function GO:0006869; lipid transport; biological_process	NA	NA	NA	NA	NA
A03646	45.31	16.87	1.425401499	0.000188241	0.003796007	up	gi|452836875|gb|EME38818.1|; hypothetical protein [Dothistroma septosporum NZE10, DOTSEDRAFT_75525]	NA	ztr:MYCGRDRAFT_77707;	NA	NA	NA	NA	NA	NA	NA	NA
A07758	99.83	37.07	1.428646595	0.000188845	0.003801043	up	NA	NA	NA	NA	NA	NA	NA	NA	YES	NA	NA
A06095	1.39	4.08	-1.550011495	0.000192415	0.003858515	down	NA	NA	NA	NA	NA	GO:0004190; aspartic-type endopeptidase activity; molecular_function GO:0016021; integral to membrane; cellular_component GO:0019031; viral envelope; cellular_component	NA	NA	NA	NA	NA
A11467	8.25	22.26	-1.432464368	0.000192421	0.003858515	down	NA	NA	NA	NA	NA	GO:0005198; NA GO:0015991; ATP hydrolysis coupled proton transport; biological_process GO:0015078; hydrogen ion transmembrane transporter activity; molecular_function GO:0033179; proton-transporting V-type ATPase, V0 domain; cellular_component GO:0019028; viral capsid; cellular_component GO:0019031; viral envelope; cellular_component	NA	NA	NA	NA	NA
A00900	206.91	552.08	-1.415821354	0.000193999	0.003882871	down	gi|453087315|gb|EMF15356.1|; NAD-dependent formate dehydrogenase [Sphaerulina musiva SO2202]	Q03134; FDH_EMENI Formate dehydrogenase OS=Emericella nidulans (strain FGSC A4 / ATCC 38163 / CBS 112.46 / NRRL 194 / M139) GN=aciA PE=2 SV=3	ztr:MYCGRDRAFT_76530; K00122 FDH formate dehydrogenase 1.17.1.9 Metabolism; Carbohydrate metabolism; Glyoxylate and dicarboxylate metabolism [PATH:ko00630] Metabolism; Energy metabolism; Methane metabolism [PATH:ko00680] Metabolism; Overview; Carbon metabolism [PATH:ko01200] Metabolism; Carbohydrate metabolism; Glyoxylate and dicarboxylate metabolism [PATH:ko00630] Metabolism; Energy metabolism; …	YOR388c; KOG0069 Glyoxylate/hydroxypyruvate reductase (D-isomer-specific 2-hydroxy acid dehydrogenase superfamily) C Energy production and conversion ;	NA	GO:0004616; phosphogluconate dehydrogenase (decarboxylating) activity; molecular_function GO:0008152; NA GO:0051287; NAD binding; molecular_function GO:0006098; pentose-phosphate shunt; biological_process GO:0016616; oxidoreductase activity, acting on the CH-OH group of donors, NAD or NADP as acceptor; molecular_function GO:0048037; cofactor binding; molecular_function GO:0055114; oxidation-reduc…	NA	NA	NA	NA	NA
A01660	0.2	0.66	-1.715227321	0.000194931	0.003894252	down	NA	NA	aje:HCAG_02164;	NA	NA	GO:0006278; RNA-dependent DNA replication; biological_process GO:0003723; RNA binding; molecular_function GO:0003964; RNA-directed DNA polymerase activity; molecular_function	NA	NA	NA	NA	NA
A08019	2.36	0.81	1.530880134	0.000199176	0.00397166	up	gi|242783852|ref|XP_002480269.1|; FAD-dependent monooxygenase, putative [Talaromyces stipitatus ATCC 10500]	NA	nfi:NFIA_093850;	NA	NA	GO:0008033; tRNA processing; biological_process GO:0055114; oxidation-reduction process; biological_process GO:0016491; oxidoreductase activity; molecular_function GO:0016705; oxidoreductase activity, acting on paired donors, with incorporation or reduction of molecular oxygen; molecular_function GO:0050660; flavin adenine dinucleotide binding; molecular_function GO:0016117; carotenoid biosynthet…	PHI:2376; DEP2 FJ977165 29001 Alternaria brassicicola unaffected pathogenicity	NA	NA	NA	t1pks
A05827	5.93	2.08	1.509056999	0.000203409	0.004048528	up	gi|453089858|gb|EMF17898.1|; LigB-domain-containing protein [Sphaerulina musiva SO2202]	NA	pfj:MYCFIDRAFT_25453;	NA	NA	GO:0008198; ferrous iron binding; molecular_function GO:0016491; oxidoreductase activity; molecular_function GO:0006725; cellular aromatic compound metabolic process; biological_process	NA	NA	NA	NA	NA
A11180	20.86	7.6	1.454764276	0.000205068	0.004073962	up	NA	NA	NA	NA	NA	NA	NA	NA	YES	NA	NA
A00628	11.84	4.35	1.442854887	0.000207669	0.004118005	up	gi|453081719|gb|EMF09767.1|; hypothetical protein [Sphaerulina musiva SO2202, SEPMUDRAFT_150918]	NA	pfj:MYCFIDRAFT_156246;	NA	NA	GO:0055114; oxidation-reduction process; biological_process GO:0016491; oxidoreductase activity; molecular_function GO:0016209; NA	NA	NA	NA	NA	NA
A11065	134.89	50.77	1.409668511	0.000209478	0.004146198	up	gi|615469870|ref|XP_007600682.1|; hypothetical protein [Colletotrichum fioriniae PJ7, CFIO01_04599]	O94562; YGD3_SCHPO Uncharacterized aminotransferase C1771.03c OS=Schizosaccharomyces pombe (strain 972 / ATCC 24843) GN=SPBC1773.03c PE=3 SV=1	afm:AFUA_7G06840;	SPBC1773.03c; KOG1404 Alanine-glyoxylate aminotransferase AGT2 E Amino acid transport and metabolism ;	NA	GO:0008483; transaminase activity; molecular_function GO:0030170; pyridoxal phosphate binding; molecular_function	NA	NA	NA	NA	NA
A06378	13.43	35.76	-1.412188131	0.000210182	0.004152447	down	gi|453080418|gb|EMF08469.1|; DUF654-domain-containing protein [Sphaerulina musiva SO2202]	NA	pfj:MYCFIDRAFT_214915;	NA	NA	NA	NA	NA	NA	NA	NA
A00749	0.48	0.15	1.621821493	0.000211894	0.004178561	up	NA	NA	NA	NA	NA	GO:0046983; protein dimerization activity; molecular_function	NA	NA	NA	NA	t1pks
A11100	13.13	4.89	1.424028164	0.000212532	0.004183434	up	gi|453084997|gb|EMF13041.1|; hypothetical protein [Sphaerulina musiva SO2202, SEPMUDRAFT_156580]	NA	bcom:BAUCODRAFT_34594;	NA	NA	NA	NA	NA	NA	NA	NA
A10290	7.55	2.61	1.533400195	0.000213687	0.004198461	up	gi|631382514|ref|XP_007925637.1|; hypothetical protein MYCFIDRAFT_85580, partial [Pseudocercospora fijiensis CIRAD86]	Q7SZR5; SUMO1_DANRE Small ubiquitin-related modifier 1 OS=Danio rerio GN=sumo1 PE=3 SV=1	pfj:MYCFIDRAFT_85580; K12160 SUMO, SMT3 small ubiquitin-related modifier -- Genetic Information Processing; Translation; RNA transport [PATH:ko03013]	Hs17484202; KOG1769 Ubiquitin-like proteins O Posttranslational modification, protein turnover, chaperones ;	NA	GO:0005515; protein binding; molecular_function	NA	NA	NA	NA	NA
A11753	57.31	151.81	-1.405258591	0.000219844	0.004311513	down	gi|453084672|gb|EMF12716.1|; hypothetical protein [Sphaerulina musiva SO2202, SEPMUDRAFT_149305]	NA	pfj:MYCFIDRAFT_61870;	NA	NA	NA	NA	NA	NA	NA	NA
A00862	1.52	4.37	-1.523044773	0.000222788	0.00436127	down	NA	NA	NA	NA	NA	NA	NA	NA	NA	NA	NA
A06280	157.74	416.99	-1.402432011	0.000224193	0.004380761	down	gi|453085585|gb|EMF13628.1|; hypothetical protein [Sphaerulina musiva SO2202, SEPMUDRAFT_132889]	NA	ztr:MYCGRDRAFT_104515;	NA	NA	NA	NA	NA	NA	NA	NA
A03315	3.07	1.04	1.558185835	0.000232713	0.004538956	up	NA	NA	NA	NA	NA	GO:0005515; protein binding; molecular_function	NA	NA	NA	NA	NA
A02540	2590.7	6821.72	-1.396752188	0.000233338	0.004542877	down	gi|453089776|gb|EMF17816.1|; family A G protein-coupled receptor-like protein [Sphaerulina musiva SO2202]	Q9UW81; NOP1_NEUCR Opsin-1 OS=Neurospora crassa (strain ATCC 24698 / 74-OR23-1A / CBS 708.71 / DSM 1257 / FGSC 987) GN=nop-1 PE=1 SV=1	pfj:MYCFIDRAFT_54557;	NA	gnl|TC-DB|Q9HGT7; 3.E.1.4.3 Opsin - Leptosphaeria maculans (Blackleg fungus).	GO:0016020; membrane; cellular_component GO:0006811; ion transport; biological_process GO:0005216; ion channel activity; molecular_function	NA	NA	NA	NA	NA
A04490	0.79	2.26	-1.504666957	0.000234827	0.004563566	down	gi|398391178|ref|XP_003849049.1|; hypothetical protein [Zymoseptoria tritici IPO323, MYCGRDRAFT_76541]	B8NIM7; QUTD_ASPFN Probable quinate permease OS=Aspergillus flavus (strain ATCC 200026 / FGSC A1120 / NRRL 3357 / JCM 12722 / SRRC 167) GN=qutD PE=3 SV=1	ztr:MYCGRDRAFT_76541;	NA	gnl|TC-DB|P11636; 2.A.1.1.7 Quinate permease (Quinate transporter) - Neurospora crassa.	GO:0055085; transmembrane transport; biological_process GO:0022857; transmembrane transporter activity; molecular_function GO:0016021; integral to membrane; cellular_component	NA	NA	NA	NA	NA
A02054	285.94	108.53	1.397505712	0.000235428	0.004565291	up	gi|453088372|gb|EMF16412.1|; hypothetical protein [Sphaerulina musiva SO2202, SEPMUDRAFT_145666]	NA	pfj:MYCFIDRAFT_191928;	NA	NA	GO:0042742; defense response to bacterium; biological_process	NA	NA	NA	NA	NA
A05406	2.02	0.66	1.613437845	0.000235768	0.004565291	up	gi|631392206|ref|XP_007930483.1|; hypothetical protein [Pseudocercospora fijiensis CIRAD86, MYCFIDRAFT_31072]	NA	fox:FOXG_06826;	NA	NA	GO:0008374; O-acyltransferase activity; molecular_function GO:0016788; hydrolase activity, acting on ester bonds; molecular_function GO:0016787; hydrolase activity; molecular_function GO:0006629; lipid metabolic process; biological_process GO:0009058; biosynthetic process; biological_process	NA	NA	YES	NA	NA
A02109	65.54	172.48	-1.395841506	0.000237141	0.004583591	down	gi|631375176|ref|XP_007921968.1|; hypothetical protein [Pseudocercospora fijiensis CIRAD86, MYCFIDRAFT_213591]	NA	pfj:MYCFIDRAFT_213591;	NA	NA	NA	NA	NA	NA	NA	NA
A11706	1.42	0.47	1.595505803	0.000238757	0.004603611	up	gi|398410632|ref|XP_003856664.1|; hypothetical protein MYCGRDRAFT_14239, partial [Zymoseptoria tritici]	NA	ztr:MYCGRDRAFT_14239;	NA	NA	GO:0005975; carbohydrate metabolic process; biological_process GO:0004553; hydrolase activity, hydrolyzing O-glycosyl compounds; molecular_function	NA	NA	YES	NA	NA
A09200	0.91	0.27	1.707448176	0.000239037	0.004603611	up	NA	NA	NA	NA	NA	NA	NA	NA	NA	NA	NA
A11140	3	8.23	-1.451640807	0.000241048	0.004634	down	gi|453084317|gb|EMF12361.1|; Sodium/hydrogen exchanger [Sphaerulina musiva SO2202]	NA	ztr:MYCGRDRAFT_90567;	NA	NA	GO:0055085; transmembrane transport; biological_process GO:0015299; solute:hydrogen antiporter activity; molecular_function GO:0006812; cation transport; biological_process GO:0016021; integral to membrane; cellular_component	NA	NA	NA	NA	NA
A02156	4.01	10.7	-1.415977391	0.000242302	0.004649769	down	gi|631374992|ref|XP_007921876.1|; glycoside hydrolase family 5 protein [Pseudocercospora fijiensis CIRAD86]	NA	pfj:MYCFIDRAFT_160293;	NA	NA	GO:0051536; iron-sulfur cluster binding; molecular_function GO:0003824; NA GO:0004553; hydrolase activity, hydrolyzing O-glycosyl compounds; molecular_function GO:0005975; carbohydrate metabolic process; biological_process	NA	NA	NA	CBX91659.1_GH5; ORF;--;Leptosphaeria maculans v23.1.3;E4ZK64 endo-&beta;-1,4-glucanase / cellulase (EC 3.2.1.4); endo-&beta;-1,4-xylanase (EC 3.2.1.8); &beta;-glucosidase (EC 3.2.1.21); &beta;-mannosidase (EC 3.2.1.25); &beta;-glucosylceramidase (EC 3.2.1.45); glucan &beta;-1,3-glucosidase (EC 3.2.1.58); licheninase (EC 3.2.1.73); exo-&beta;-1,4-glucanase / cellodextrinase (EC 3.2.1.74); glucan e…	NA
A07991	0.22	0.67	-1.573690782	0.000244057	0.004675058	down	gi|594711983|gb|EXU94984.1|; integrase core domain protein [Metarhizium robertsii]	NA	vda:VDAG_04832;	NA	NA	GO:0015074; DNA integration; biological_process	NA	NA	NA	NA	NA
A06111	65.14	24.75	1.396011165	0.00024556	0.004689462	up	gi|662518316|gb|KEQ75876.1|; hypothetical protein [Aureobasidium pullulans var. namibiae CBS 147.97, M436DRAFT_70291]	NA	NA	NA	NA	GO:0016117; carotenoid biosynthetic process; biological_process GO:0016705; oxidoreductase activity, acting on paired donors, with incorporation or reduction of molecular oxygen; molecular_function GO:0016491; oxidoreductase activity; molecular_function GO:0055114; oxidation-reduction process; biological_process	NA	NA	NA	NA	nrps
A10627	23.89	62.81	-1.394693455	0.000245684	0.004689462	down	gi|453082312|gb|EMF10359.1|; hypothetical protein [Sphaerulina musiva SO2202, SEPMUDRAFT_48804]	NA	pfj:MYCFIDRAFT_65421;	NA	NA	GO:0005515; protein binding; molecular_function	NA	NA	NA	NA	NA
A01181	9.56	3.6	1.409142928	0.000246651	0.004699525	up	NA	NA	NA	NA	NA	GO:0005506; iron ion binding; molecular_function GO:0020037; heme binding; molecular_function GO:0055114; oxidation-reduction process; biological_process GO:0016705; oxidoreductase activity, acting on paired donors, with incorporation or reduction of molecular oxygen; molecular_function	NA	NA	NA	NA	NA
A03110	38.65	101.48	-1.392531829	0.000249468	0.00474476	down	gi|631378740|ref|XP_007923750.1|; hypothetical protein [Pseudocercospora fijiensis CIRAD86, MYCFIDRAFT_86505]	B8MYS7; MF127_ASPFN MFS glucose transporter mfs1 OS=Aspergillus flavus (strain ATCC 200026 / FGSC A1120 / NRRL 3357 / JCM 12722 / SRRC 167) GN=mfs1 PE=2 SV=1	pfj:MYCFIDRAFT_86505;	NA	gnl|TC-DB|P49374; 2.A.1.1.39 High-affinity glucose transporter - Kluyveromyces lactis (Yeast) (Candida sphaerica).	GO:0016021; integral to membrane; cellular_component GO:0022857; transmembrane transporter activity; molecular_function GO:0055085; transmembrane transport; biological_process	NA	NA	NA	NA	NA
A04544	67.73	25.79	1.393067566	0.000250897	0.004762882	up	gi|453089616|gb|EMF17656.1|; hypothetical protein [Sphaerulina musiva SO2202, SEPMUDRAFT_146619]	NA	bcom:BAUCODRAFT_36042;	NA	NA	NA	NA	NA	NA	NA	NA
A03328	14.84	5.64	1.394761604	0.000251656	0.004762882	up	NA	NA	NA	NA	NA	NA	NA	NA	NA	NA	NA
A08390	7.43	2.76	1.4281417	0.000251755	0.004762882	up	gi|119497961|ref|XP_001265738.1|; Peptidase M ECO: 0000255|HAMAP-Rule: MF_03175 [Neosartorya fischeri NRRL 181] [sp]	A1CYM1; MAP22_NEOFI Methionine aminopeptidase 2-2 OS=Neosartorya fischeri (strain ATCC 1020 / DSM 3700 / CBS 544.65 / FGSC A1164 / JCM 1740 / NRRL 181 / WB 181) GN=NFIA_034070 PE=3 SV=1	psco:LY89DRAFT_581578; K01265 map methionyl aminopeptidase 3.4.11.18 --	At2g44180; KOG2775 Metallopeptidase R General function prediction only ;	NA	NA	NA	NA	NA	NA	NA
A07280	25.22	9.49	1.408720779	0.00025294	0.004776864	up	gi|453085832|gb|EMF13875.1|; hypothetical protein [Sphaerulina musiva SO2202, SEPMUDRAFT_149018]	NA	NA	NA	NA	GO:0000981; sequence-specific DNA binding RNA polymerase II transcription factor activity; molecular_function GO:0006355; regulation of transcription, DNA-dependent; biological_process GO:0008270; zinc ion binding; molecular_function GO:0005634; nucleus; cellular_component	NA	NA	NA	NA	NA
A05171	56.77	148.63	-1.388521312	0.000254875	0.004804925	down	gi|453081406|gb|EMF09455.1|; ferric-chelate reductase [Sphaerulina musiva SO2202]	NA	cfj:CFIO01_09055;	NA	NA	GO:0016021; integral to membrane; cellular_component GO:0016491; oxidoreductase activity; molecular_function GO:0055114; oxidation-reduction process; biological_process GO:0055085; transmembrane transport; biological_process	NA	NA	NA	NA	NA
A02752	25.92	67.99	-1.390962929	0.000257205	0.00484034	down	gi|453088132|gb|EMF16173.1|; amidase family protein [Sphaerulina musiva SO2202]	NA	kfv:AS188_04200;	NA	NA	GO:0016884; carbon-nitrogen ligase activity, with glutamine as amido-N-donor; molecular_function	NA	NA	NA	NA	NA
A06809	37.34	14.18	1.396537773	0.000257963	0.004845932	up	gi|453085565|gb|EMF13608.1|; kinase-like protein [Sphaerulina musiva SO2202]	O59790; ARK1_SCHPO Serine/threonine-protein kinase ark1 OS=Schizosaccharomyces pombe (strain 972 / ATCC 24843) GN=ark1 PE=1 SV=2	ztr:MYCGRDRAFT_72053; K08850 AURKX aurora kinase, other 2.7.11.1 --	SPCC320.12c; KOG0580 Serine/threonine protein kinase D Cell cycle control, cell division, chromosome partitioning ;	NA	GO:0005524; ATP binding; molecular_function GO:0004672; protein kinase activity; molecular_function GO:0016773; phosphotransferase activity, alcohol group as acceptor; molecular_function GO:0016020; membrane; cellular_component GO:0009103; lipopolysaccharide biosynthetic process; biological_process GO:0003824; NA GO:0006468; protein phosphorylation; biological_process	NA	NA	NA	NA	NA
A01215	14.32	37.56	-1.391131329	0.000258408	0.004845932	down	gi|453088216|gb|EMF16256.1|; DUF726-domain-containing protein [Sphaerulina musiva SO2202]	NA	pfj:MYCFIDRAFT_78465;	NA	NA	GO:0009058; biosynthetic process; biological_process GO:0016788; hydrolase activity, acting on ester bonds; molecular_function	NA	NA	NA	NA	NA
A11142	7.47	19.98	-1.419852656	0.000261359	0.004885405	down	gi|398394365|ref|XP_003850641.1|; hypothetical protein [Zymoseptoria tritici IPO323, MYCGRDRAFT_86787]	NA	ztr:MYCGRDRAFT_86787;	NA	NA	NA	NA	NA	NA	NA	NA
A08050	57.7	151.1	-1.388762838	0.000261425	0.004885405	down	gi|453083905|gb|EMF11950.1|; hypothetical protein [Sphaerulina musiva SO2202, SEPMUDRAFT_149775]	NA	NA	NA	NA	NA	NA	NA	NA	NA	NA
A01219	72.74	27.76	1.389788065	0.000262694	0.004900572	up	gi|631377450|ref|XP_007923105.1|; hypothetical protein [Pseudocercospora fijiensis CIRAD86, MYCFIDRAFT_213895]	Q09919; FIP1_SCHPO Plasma membrane iron permease OS=Schizosaccharomyces pombe (strain 972 / ATCC 24843) GN=fip1 PE=1 SV=1	pfj:MYCFIDRAFT_213895; K07243 FTR, FTH1, efeU high-affinity iron transporter -- --	NA	gnl|TC-DB|Q9P8U8; 2.A.108.1.3 High-affinity iron permease CaFTR2 - Candida albicans (Yeast).	GO:0055085; transmembrane transport; biological_process GO:0016020; membrane; cellular_component	PHI:4233; ftr1 ENI01852 5016 Cochliobolus heterostrophus reduced virulence	NA	NA	NA	NA
A12212	10.44	3.94	1.406143864	0.000263556	0.004908102	up	gi|398404478|ref|XP_003853705.1|; putative alpha-amylase [Zymoseptoria tritici IPO323]	Q9P6J3; MALT_SCHPO Alpha-glucosidase OS=Schizosaccharomyces pombe (strain 972 / ATCC 24843) GN=mal1 PE=2 SV=1	ztr:MYCGRDRAFT_108486; K01182 IMA, malL oligo-1,6-glucosidase 3.2.1.10 Metabolism; Carbohydrate metabolism; Galactose metabolism [PATH:ko00052] Metabolism; Carbohydrate metabolism; Starch and sucrose metabolism [PATH:ko00500]	SPBC1683.07; KOG0471 Alpha-amylase G Carbohydrate transport and metabolism ;	NA	GO:0003824; NA GO:0004565; beta-galactosidase activity; molecular_function GO:0006012; galactose metabolic process; biological_process GO:0043169; cation binding; molecular_function GO:0005975; carbohydrate metabolic process; biological_process	NA	NA	NA	CBL22846.1_GH13; CK5_14090;--;Ruminococcus obeum A2-162;D4LPY8 &alpha;-amylase (EC 3.2.1.1); pullulanase (EC 3.2.1.41); cyclomaltodextrin glucanotransferase (EC 2.4.1.19); cyclomaltodextrinase (EC 3.2.1.54); trehalose-6-phosphate hydrolase (EC 3.2.1.93); oligo-&alpha;-glucosidase (EC 3.2.1.10); maltogenic amylase (EC 3.2.1.133); neopullulanase (EC 3.2.1.135); &alpha;-glucosidase (EC 3.2.1.20); ma…	NA
A08690	63.23	165.28	-1.386182249	0.000264508	0.004917285	down	gi|407920507|gb|EKG13698.1|; Tyrosinase [Macrophomina phaseolina MS6]	Q12559; AMDS_ASPOR Acetamidase OS=Aspergillus oryzae (strain ATCC 42149 / RIB 40) GN=amdS PE=3 SV=2	pfj:MYCFIDRAFT_54362; K01426 E3.5.1.4, amiE amidase 3.5.1.4 Metabolism; Amino acid metabolism; Arginine and proline metabolism [PATH:ko00330] Metabolism; Amino acid metabolism; Phenylalanine metabolism [PATH:ko00360] Metabolism; Amino acid metabolism; Tryptophan metabolism [PATH:ko00380] Metabolism; Xenobiotics biodegradation and metabolism; Aminobenzoate degradation [PATH:ko00627] Metabolism; Xe…	NA	NA	GO:0016884; carbon-nitrogen ligase activity, with glutamine as amido-N-donor; molecular_function	NA	NA	NA	NA	nrps
A07818	0.48	1.44	-1.570845449	0.000268791	0.004988231	down	NA	NA	NA	NA	NA	NA	NA	NA	NA	NA	t1pks
A07751	41.14	15.75	1.385031609	0.000270057	0.005003053	up	gi|557721695|dbj|GAD99497.1|; hypothetical protein [Byssochlamys spectabilis No. 5, AOR_1_620134]	NA	NA	NA	NA	GO:0016706; oxidoreductase activity, acting on paired donors, with incorporation or reduction of molecular oxygen, 2-oxoglutarate as one donor, and incorporation of one atom each of oxygen into both donors; molecular_function GO:0055114; oxidation-reduction process; biological_process GO:0016491; oxidoreductase activity; molecular_function GO:0030170; pyridoxal phosphate binding; molecular_functi…	NA	NA	NA	NA	NA
A11833	51.18	19.37	1.401319812	0.000271679	0.005024418	up	gi|452842805|gb|EME44741.1|; hypothetical protein [Dothistroma septosporum NZE10, DOTSEDRAFT_152750]	NA	gtr:GLOTRDRAFT_95982;	NA	NA	NA	NA	NA	NA	NA	t1pks
A07263	354.16	135.97	1.381129658	0.000277256	0.005118719	up	gi|453085592|gb|EMF13635.1|; Allergen Cla h 7 [Sphaerulina musiva SO2202]	P42059; CLAH7_DAVTA Minor allergen Cla h 7 OS=Davidiella tassiana GN=CLAH7 PE=1 SV=1	npa:UCRNP2_4209; K03809 wrbA NAD(P)H dehydrogenase (quinone) 1.6.5.2 --	YDR032c; KOG3135 1,4-benzoquinone reductase-like; Trp repressor binding protein-like/protoplast-secreted protein R General function prediction only ;	NA	GO:0010181; FMN binding; molecular_function GO:0016491; oxidoreductase activity; molecular_function	PHI:4917; BbbqrA EJP69628 176275 Beauveria bassiana unaffected pathogenicity	NA	NA	GAA83479.1_AA6; AKAW_01594;--;Aspergillus kawachii IFO 4308;-- 1,4-benzoquinone reductase (EC. 1.6.5.6) All experimentally characterized proteins in this family are 1,4-benzoquinone reductases. These are intracellular enzymes involved in the biodegradation of aromatic compounds and in the protection of fungal cells from reactive quinone compounds.	NA
A11629	12.96	33.95	-1.389220428	0.000279466	0.005150636	down	gi|589101063|ref|XP_006962554.1|; hypothetical protein M419DRAFT_108301, partial [Trichoderma reesei RUT C-30]	NA	tre:TRIREDRAFT_45252;	NA	NA	NA	NA	NA	NA	NA	NA
A04515	7.42	19.56	-1.397969917	0.000280179	0.005154906	down	gi|453089491|gb|EMF17531.1|; amidase signature enzyme [Sphaerulina musiva SO2202]	NA	pte:PTT_11384;	NA	NA	GO:0016884; carbon-nitrogen ligase activity, with glutamine as amido-N-donor; molecular_function	NA	NA	NA	NA	NA
A07814	83.47	216.96	-1.378087901	0.00028299	0.005197701	down	gi|453086043|gb|EMF14085.1|; hypothetical protein [Sphaerulina musiva SO2202, SEPMUDRAFT_147915]	NA	bcom:BAUCODRAFT_64355;	NA	NA	NA	NA	NA	NA	NA	NA
A01666	12.37	4.73	1.387502254	0.000286067	0.005245212	up	gi|453087866|gb|EMF15907.1|; P-loop containing nucleoside triphosphate hydrolase protein, partial [Sphaerulina musiva SO2202]	NA	pfj:MYCFIDRAFT_151483; K14807 DDX51, DBP6 ATP-dependent RNA helicase DDX51/DBP6 3.6.4.13 --	NA	NA	GO:0003676; nucleic acid binding; molecular_function GO:0004386; helicase activity; molecular_function GO:0005622; intracellular; cellular_component GO:0006412; translation; biological_process GO:0005840; ribosome; cellular_component GO:0003735; structural constituent of ribosome; molecular_function GO:0005524; ATP binding; molecular_function GO:0003677; DNA binding; molecular_function GO:0016787…	NA	NA	NA	NA	NA
A07410	47.65	123.82	-1.377566247	0.000289943	0.005307195	down	gi|453080290|gb|EMF08341.1|; aldo-keto reductase, putative [Sphaerulina musiva SO2202]	Q09923; YAKC_SCHPO Aldo-keto reductase yakc [NADP(+)] OS=Schizosaccharomyces pombe (strain 972 / ATCC 24843) GN=yakc PE=1 SV=1	pfj:MYCFIDRAFT_135080;	SPAC1F7.12; KOG1575 Voltage-gated shaker-like K+ channel, subunit beta/KCNAB C Energy production and conversion ;	NA	NA	NA	NA	NA	NA	NA
A09166	10.56	3.96	1.417111751	0.000290656	0.00531117	up	gi|631392510|ref|XP_007930635.1|; hypothetical protein [Pseudocercospora fijiensis CIRAD86, MYCFIDRAFT_65345]	NA	ztr:MYCGRDRAFT_110754;	NA	NA	NA	NA	NA	NA	NA	NA
A05984	6864.34	2648.06	1.374208643	0.000291568	0.005318754	up	gi|453089500|gb|EMF17540.1|; ALDH-like protein [Sphaerulina musiva SO2202]	P38694; MSC7_YEAST Putative aldehyde dehydrogenase-like protein YHR039C OS=Saccharomyces cerevisiae (strain ATCC 204508 / S288c) GN=MSC7 PE=1 SV=1	pfj:MYCFIDRAFT_48908;	YHR039c; KOG2454 Betaine aldehyde dehydrogenase C Energy production and conversion ;	NA	GO:0016491; oxidoreductase activity; molecular_function GO:0055114; oxidation-reduction process; biological_process GO:0008152; NA	NA	NA	NA	NA	NA
A05759	105.69	40.68	1.377308403	0.000293844	0.00535116	up	gi|452847386|gb|EME49318.1|; hypothetical protein [Dothistroma septosporum NZE10, DOTSEDRAFT_68183]	NA	bcom:BAUCODRAFT_204974;	NA	NA	GO:0005524; ATP binding; molecular_function GO:0004363; glutathione synthase activity; molecular_function GO:0005515; protein binding; molecular_function GO:0006750; glutathione biosynthetic process; biological_process	NA	NA	NA	NA	NA
A11139	5.65	14.99	-1.407174047	0.000301534	0.005481873	down	gi|453084317|gb|EMF12361.1|; Sodium/hydrogen exchanger [Sphaerulina musiva SO2202]	NA	ztr:MYCGRDRAFT_90567;	NA	NA	GO:0006812; cation transport; biological_process GO:0016021; integral to membrane; cellular_component GO:0055085; transmembrane transport; biological_process GO:0015299; solute:hydrogen antiporter activity; molecular_function	NA	NA	NA	NA	NA
A09912	68.57	26.17	1.389161674	0.000305261	0.005531713	up	gi|452842833|gb|EME44769.1|; hypothetical protein [Dothistroma septosporum NZE10, DOTSEDRAFT_44888]	NA	pfj:MYCFIDRAFT_163123; K09780 K09780 uncharacterized protein -- --	NA	NA	NA	NA	NA	NA	NA	NA
A11106	3.87	10.56	-1.448148212	0.000305308	0.005531713	down	NA	NA	NA	NA	NA	GO:0055114; oxidation-reduction process; biological_process GO:0016717; oxidoreductase activity, acting on paired donors, with oxidation of a pair of donors resulting in the reduction of molecular oxygen to two molecules of water; molecular_function	NA	NA	NA	NA	NA
A04035	0.97	0.24	1.991498673	0.000308613	0.005582149	up	gi|453080741|gb|EMF08791.1|; hypothetical protein [Sphaerulina musiva SO2202, SEPMUDRAFT_136150]	NA	bcom:BAUCODRAFT_128698;	NA	NA	GO:0003676; nucleic acid binding; molecular_function	NA	NA	NA	NA	NA
A05345	0.4	1.12	-1.47483515	0.000310599	0.005608591	down	NA	NA	aje:HCAG_02448;	NA	NA	GO:0003723; RNA binding; molecular_function GO:0003964; RNA-directed DNA polymerase activity; molecular_function GO:0006278; RNA-dependent DNA replication; biological_process	NA	NA	NA	NA	NA
A10515	18.48	7.08	1.383216279	0.000316946	0.005708923	up	gi|452842954|gb|EME44889.1|; glycoside hydrolase family 18 protein [Dothistroma septosporum NZE10]	NA	pfj:MYCFIDRAFT_99569;	NA	NA	GO:0007623; circadian rhythm; biological_process GO:0005634; nucleus; cellular_component GO:0005975; carbohydrate metabolic process; biological_process GO:0005737; cytoplasm; cellular_component GO:0004553; hydrolase activity, hydrolyzing O-glycosyl compounds; molecular_function GO:0006355; regulation of transcription, DNA-dependent; biological_process	NA	NA	YES	NA	NA
A00884	1.14	0.38	1.587842405	0.000317222	0.005708923	up	gi|347829064|emb|CCD44761.1|; carbohydrate-Binding Module family 32 protein [Botrytis cinerea T4]	P0CS93; GAOA_GIBZA Galactose oxidase OS=Gibberella zeae GN=GAOA PE=1 SV=1	bfu:BC1G_12145; K04618 GAOA galactose oxidase 1.1.3.9 Metabolism; Carbohydrate metabolism; Galactose metabolism [PATH:ko00052]	NA	NA	GO:0005515; protein binding; molecular_function	NA	NA	YES	CCD44761.1_AA5; carbohydrate-Binding Module family 32 protein (Bofut4_p056620.1);--;Botryotinia fuckeliana T4;-- Oxidase with oxygen as acceptor (EC 1.1.3.-); galactose oxidase (EC 1.1.3.9); glyoxal oxidase (EC 1.1.3.-) Family AA5 are copper radical oxidases and the family includes two subfamilies, namely AA5_1 and AA5_2 containing characterized glyoxal oxidase and galactose oxidase enzymes, resp…	NA
A09346	94.52	243.67	-1.366162426	0.000318438	0.005721192	down	gi|631392382|ref|XP_007930571.1|; hypothetical protein [Pseudocercospora fijiensis CIRAD86, MYCFIDRAFT_50120]	NA	plj:VFPFJ_05622;	NA	NA	GO:0016021; integral to membrane; cellular_component GO:0022857; transmembrane transporter activity; molecular_function GO:0055085; transmembrane transport; biological_process	NA	NA	NA	NA	NA
A00049	0.59	0.2	1.556004822	0.000321489	0.005766345	up	NA	NA	NA	NA	NA	GO:0016491; oxidoreductase activity; molecular_function GO:0003723; RNA binding; molecular_function GO:0006278; RNA-dependent DNA replication; biological_process GO:0003824; NA GO:0003964; RNA-directed DNA polymerase activity; molecular_function GO:0008152; NA GO:0050662; coenzyme binding; molecular_function GO:0044237; cellular metabolic process; biological_process	NA	NA	NA	NA	NA
A00852	43.74	112.64	-1.364728699	0.000324244	0.005806027	down	gi|453087288|gb|EMF15329.1|; hypothetical protein [Sphaerulina musiva SO2202, SEPMUDRAFT_60031]	Q0V3D6; YME2_PHANO Mitochondrial escape protein 2 OS=Phaeosphaeria nodorum (strain SN15 / ATCC MYA-4574 / FGSC 10173) GN=YME2 PE=3 SV=2	pfj:MYCFIDRAFT_202204;	NA	NA	GO:0005524; ATP binding; molecular_function GO:0003676; nucleic acid binding; molecular_function	NA	estExt_GeneWisePlus.C_50091; [Aspergillus niger ATCC 1015]	NA	NA	NA
A09771	171.69	66.68	1.364356505	0.000325286	0.005813637	up	gi|627799971|ref|XP_007673333.1|; hypothetical protein [Baudoinia compniacensis UAMH 10762, BAUCODRAFT_119360]	NA	bcom:BAUCODRAFT_119360;	NA	NA	GO:0006508; proteolysis; biological_process GO:0004190; aspartic-type endopeptidase activity; molecular_function	NA	NA	NA	NA	NA
A04728	285.65	110.99	1.363848677	0.000325755	0.005813637	up	gi|453089832|gb|EMF17872.1|; hypothetical protein [Sphaerulina musiva SO2202, SEPMUDRAFT_146788]	NA	pfj:MYCFIDRAFT_209534;	NA	NA	NA	NA	NA	NA	NA	NA
A12532	24.6	63.66	-1.371205295	0.000326373	0.005814984	down	gi|512857671|ref|XP_004916680.1|; PREDICTED: uncharacterized protein YMR317W-like [Xenopus (Silurana) tropicalis]	NA	sasa:106605371;	NA	NA	GO:0006260; DNA replication; biological_process GO:0005634; nucleus; cellular_component	NA	NA	NA	NA	NA
A01472	25.17	64.9	-1.366091201	0.000336082	0.005978023	down	gi|628300094|ref|XP_007733900.1|; hypothetical protein [Capronia epimyces CBS 606.96, A1O3_05590]	NA	NA	NA	NA	NA	NA	NA	NA	NA	NA
A02206	4.19	10.92	-1.381590826	0.000341833	0.006070225	down	NA	NA	NA	NA	NA	NA	NA	NA	NA	NA	NA
A02328	841.05	328.25	1.357397002	0.000344592	0.006109085	up	gi|453088430|gb|EMF16470.1|; tannase and feruloyl esterase [Sphaerulina musiva SO2202]	B8LV47; FAEC_TALSN Feruloyl esterase C OS=Talaromyces stipitatus (strain ATCC 10500 / CBS 375.48 / QM 6759 / NRRL 1006) GN=faeC PE=1 SV=1	pfj:MYCFIDRAFT_185007;	NA	NA	NA	NA	NA	NA	NA	NA
A06884	134.61	52.53	1.357634826	0.000347264	0.006146284	up	gi|453085730|gb|EMF13773.1|; dihydroxy-acetone synthase [Sphaerulina musiva SO2202]	O93884; DAS_CANBO Dihydroxyacetone synthase OS=Candida boidinii GN=DAS1 PE=1 SV=3	ztr:MYCGRDRAFT_86253; K17100 DAS dihydroxyacetone synthase 2.2.1.3 Metabolism; Energy metabolism; Methane metabolism [PATH:ko00680] Metabolism; Overview; Carbon metabolism [PATH:ko01200]	SPBC2G5.05; KOG0523 Transketolase G Carbohydrate transport and metabolism ;	NA	GO:0003824; NA GO:0016624; oxidoreductase activity, acting on the aldehyde or oxo group of donors, disulfide as acceptor; molecular_function GO:0016114; terpenoid biosynthetic process; biological_process GO:0008152; NA GO:0008661; 1-deoxy-D-xylulose-5-phosphate synthase activity; molecular_function	NA	NA	NA	NA	NA
A11724	48.11	123.21	-1.356579213	0.000349783	0.006176818	down	gi|453084877|gb|EMF12921.1|; NAD-specific glutamate dehydrogenase [Sphaerulina musiva SO2202]	P00365; DHE2_NEUCR NAD-specific glutamate dehydrogenase OS=Neurospora crassa (strain ATCC 24698 / 74-OR23-1A / CBS 708.71 / DSM 1257 / FGSC 987) GN=gdh-1 PE=1 SV=4	pfj:MYCFIDRAFT_56074; K15371 GDH2 glutamate dehydrogenase 1.4.1.2 Metabolism; Amino acid metabolism; Alanine, aspartate and glutamate metabolism [PATH:ko00250] Metabolism; Amino acid metabolism; Arginine and proline metabolism [PATH:ko00330] Metabolism; Metabolism of other amino acids; Taurine and hypotaurine metabolism [PATH:ko00430] Metabolism; Energy metabolism; Nitrogen metabolism [PATH:ko009…	SPCC132.04c; KOG2250 Glutamate/leucine/phenylalanine/valine dehydrogenases E Amino acid transport and metabolism ;	NA	GO:0016491; oxidoreductase activity; molecular_function GO:0055114; oxidation-reduction process; biological_process GO:0006520; cellular amino acid metabolic process; biological_process	NA	NA	NA	NA	NA
A00170	56.57	145.36	-1.361389682	0.000350143	0.006176818	down	gi|453084160|gb|EMF12205.1|; ankyrin [Sphaerulina musiva SO2202]	Q9HYV6; Y3287_PSEAE Putative ankyrin repeat protein PA3287 OS=Pseudomonas aeruginosa (strain ATCC 15692 / DSM 22644 / CIP 104116 / JCM 14847 / LMG 12228 / 1C / PRS 101 / PAO1) GN=PA3287 PE=4 SV=1	pfj:MYCFIDRAFT_32459;	NA	NA	GO:0005515; protein binding; molecular_function	NA	NA	NA	NA	NA
A00421	34.25	13.26	1.368646217	0.000356644	0.006278021	up	gi|672790249|gb|KFH40938.1|; Cerebellar degeneration-related antigen-like protein [Acremonium chrysogenum ATCC 11550]	NA	NA	NA	NA	NA	NA	NA	YES	NA	NA
A08000	20.79	7.93	1.389324721	0.000357052	0.006278021	up	gi|115438006|ref|XP_001217955.1|; predicted protein [Aspergillus terreus NIH2624]	NA	ttt:THITE_2124100;	Hs7427509; KOG3947 Phosphoesterases R General function prediction only ;	NA	GO:0016787; hydrolase activity; molecular_function	NA	NA	NA	NA	NA
A08811	0.49	0.08	2.463502525	0.00036602	0.006422694	up	NA	NA	NA	NA	NA	NA	NA	NA	NA	NA	NA
A09950	37.5	14.59	1.3615027	0.000366737	0.006422694	up	gi|631382784|ref|XP_007925772.1|; hypothetical protein MYCFIDRAFT_38706, partial [Pseudocercospora fijiensis CIRAD86]	NA	pfj:MYCFIDRAFT_38706;	NA	NA	NA	NA	NA	NA	NA	NA
A00405	7.01	18.07	-1.365871765	0.00036708	0.006422694	down	NA	NA	NA	NA	NA	GO:0055114; oxidation-reduction process; biological_process GO:0020037; heme binding; molecular_function GO:0005506; iron ion binding; molecular_function GO:0016705; oxidoreductase activity, acting on paired donors, with incorporation or reduction of molecular oxygen; molecular_function	NA	NA	NA	NA	NA
A06920	24.39	9.43	1.370878394	0.000373887	0.006531134	up	gi|453085644|gb|EMF13687.1|; orotate phosphoribosyltransferase [Sphaerulina musiva SO2202]	P35788; PYRE_COLGR Orotate phosphoribosyltransferase OS=Colletotrichum graminicola GN=PYR1 PE=3 SV=1	ztr:MYCGRDRAFT_72564; K00762 pyrE orotate phosphoribosyltransferase 2.4.2.10 Metabolism; Nucleotide metabolism; Pyrimidine metabolism [PATH:ko00240]	YML106w; KOG1377 Uridine 5'- monophosphate synthase/orotate phosphoribosyltransferase F Nucleotide transport and metabolism ;	NA	GO:0004749; ribose phosphate diphosphokinase activity; molecular_function GO:0009165; nucleotide biosynthetic process; biological_process GO:0000287; magnesium ion binding; molecular_function GO:0009116; nucleoside metabolic process; biological_process GO:0006950; response to stress; biological_process	PHI:159; URA5 AAC62627 5037 Histoplasma capsulatum loss of pathogenicity	NA	NA	NA	NA
A05933	32.91	12.84	1.357968771	0.000376273	0.006562094	up	gi|116090733|gb|ABJ55989.1|; hypothetical protein [Cercospora nicotianae]	NA	pfj:MYCFIDRAFT_13938;	NA	NA	NA	NA	NA	NA	NA	t1pks
A04553	165.47	64.87	1.350974471	0.000380198	0.006619765	up	gi|631370964|ref|XP_007919862.1|; hypothetical protein [Pseudocercospora fijiensis CIRAD86, MYCFIDRAFT_28371]	NA	pfj:MYCFIDRAFT_28371;	NA	NA	NA	NA	NA	NA	NA	NA
A07394	7.82	20.01	-1.354530147	0.000381142	0.006625429	down	gi|453080389|gb|EMF08440.1|; Formyltransferase [Sphaerulina musiva SO2202]	NA	pfj:MYCFIDRAFT_135231; K00604 MTFMT, fmt methionyl-tRNA formyltransferase 2.1.2.9 Metabolism; Metabolism of cofactors and vitamins; One carbon pool by folate [PATH:ko00670] Genetic Information Processing; Translation; Aminoacyl-tRNA biosynthesis [PATH:ko00970]	NA	NA	GO:0016742; hydroxymethyl-, formyl- and related transferase activity; molecular_function GO:0005515; protein binding; molecular_function GO:0009058; biosynthetic process; biological_process	NA	NA	NA	NA	NA
A05775	10.2	26.12	-1.355351222	0.000382401	0.006636551	down	gi|453088583|gb|EMF16623.1|; MFS general substrate transporter [Sphaerulina musiva SO2202]	A0A0D2YFZ8; FUB11_FUSO4 Efflux pump FUB11 OS=Fusarium oxysporum f. sp. lycopersici (strain 4287 / CBS 123668 / FGSC 9935 / NRRL 34936) GN=FUB11 PE=1 SV=1	ztr:MYCGRDRAFT_66773;	NA	NA	GO:0016021; integral to membrane; cellular_component GO:0055085; transmembrane transport; biological_process GO:0022857; transmembrane transporter activity; molecular_function	NA	NA	NA	NA	NA
A09163	61.58	24.04	1.356919775	0.000385568	0.006680685	up	gi|682453838|gb|KFZ12473.1|; hypothetical protein [Pseudogymnoascus pannorum VKM F-4520 (FW-2644), V502_07065]	NA	tmn:UCRPA7_4142;	NA	NA	GO:0019307; mannose biosynthetic process; biological_process GO:0004615; phosphomannomutase activity; molecular_function GO:0005737; cytoplasm; cellular_component	NA	NA	NA	NA	NA
A12249	62.72	159.43	-1.345782541	0.000389109	0.006731137	down	gi|453081946|gb|EMF09994.1|; P-loop containing nucleoside triphosphate hydrolase protein [Sphaerulina musiva SO2202]	NA	ztr:MYCGRDRAFT_73725;	NA	NA	GO:0015995; chlorophyll biosynthetic process; biological_process GO:0005524; ATP binding; molecular_function GO:0003723; RNA binding; molecular_function GO:0016851; magnesium chelatase activity; molecular_function GO:0003724; RNA helicase activity; molecular_function GO:0015979; photosynthesis; biological_process GO:0019031; viral envelope; cellular_component	NA	NA	NA	NA	NA
A02856	2.22	0.8	1.467594702	0.00039123	0.006752814	up	NA	NA	NA	NA	NA	NA	NA	NA	NA	NA	NA
A02798	12.79	32.8	-1.358760629	0.00039205	0.006752814	down	gi|171691426|ref|XP_001910638.1|; Putative Carbohydrate Esterase Family 3 [Podospora anserina S mat+]	NA	pan:PODANSg7677;	NA	NA	GO:0006629; lipid metabolic process; biological_process GO:0016788; hydrolase activity, acting on ester bonds; molecular_function	NA	NA	YES	CAP71774.1_CE3; unnamed protein product;--;Podospora anserina S mat+ (Podan2);B2B3T8 acetyl xylan esterase (EC 3.1.1.72). NA	NA
A01230	1676.44	660.37	1.344059311	0.000392254	0.006752814	up	gi|398407927|ref|XP_003855429.1|; hypothetical protein [Zymoseptoria tritici IPO323, MYCGRDRAFT_68710]	E9QUT3; ARP2_ASPFU Hydroxynaphthalene reductase arp2 OS=Neosartorya fumigata (strain ATCC MYA-4609 / Af293 / CBS 101355 / FGSC A1100) GN=arp2 PE=3 SV=1	ztr:MYCGRDRAFT_68710; K00059 fabG 3-oxoacyl-[acyl-carrier protein] reductase 1.1.1.100 Metabolism; Lipid metabolism; Fatty acid biosynthesis [PATH:ko00061] Metabolism; Metabolism of cofactors and vitamins; Biotin metabolism [PATH:ko00780] Metabolism; Lipid metabolism; Biosynthesis of unsaturated fatty acids [PATH:ko01040] Metabolism; Overview; Fatty acid metabolism [PATH:ko01212]	NA	NA	GO:0006306; DNA methylation; biological_process GO:0008170; N-methyltransferase activity; molecular_function GO:0005515; protein binding; molecular_function GO:0007165; signal transduction; biological_process GO:0044237; cellular metabolic process; biological_process GO:0050662; coenzyme binding; molecular_function GO:0008152; NA GO:0016491; oxidoreductase activity; molecular_function GO:0003824;…	PHI:2802; 3hnr ACD47140 93612 Setosphaeria turcica unaffected pathogenicity	NA	NA	NA	NA
A01575	3.71	1.4	1.399183474	0.000393693	0.006759683	up	NA	NA	NA	NA	NA	NA	NA	NA	NA	NA	NA
A11819	382.46	970.93	-1.344002306	0.000393915	0.006759683	down	gi|453084833|gb|EMF12877.1|; FeS cluster assembly scaffold IscU [Sphaerulina musiva SO2202]	Q6CFQ0; ISU1_YARLI Iron sulfur cluster assembly protein 1, mitochondrial OS=Yarrowia lipolytica (strain CLIB 122 / E 150) GN=ISU1 PE=3 SV=1	ztr:MYCGRDRAFT_73582; K22068 ISCU iron-sulfur cluster assembly enzyme ISCU, mitochondrial --	SPAC227.13c; KOG3361 Iron binding protein involved in Fe-S cluster formation C Energy production and conversion ;	NA	GO:0016226; iron-sulfur cluster assembly; biological_process GO:0005506; iron ion binding; molecular_function GO:0051536; iron-sulfur cluster binding; molecular_function	NA	NA	NA	NA	NA
A08249	20.88	8.22	1.345031224	0.000402472	0.006895479	up	gi|453080942|gb|EMF08992.1|; putative histidine kinase M3YPp [Sphaerulina musiva SO2202]	NA	ztr:MYCGRDRAFT_63861;	NA	NA	GO:0005524; ATP binding; molecular_function GO:0007165; signal transduction; biological_process GO:0005515; protein binding; molecular_function GO:0000156; two-component response regulator activity; molecular_function GO:0000155; two-component sensor activity; molecular_function GO:0000160; two-component signal transduction system (phosphorelay); biological_process GO:0004871; signal transducer a…	NA	NA	NA	NA	NA
A02053	17.15	6.69	1.358617054	0.0004042	0.006914011	up	gi|631370962|ref|XP_007919861.1|; hypothetical protein [Pseudocercospora fijiensis CIRAD86, MYCFIDRAFT_28331]	NA	pfj:MYCFIDRAFT_28331; K18106 GAAA D-galacturonate reductase 1.1.1.- Metabolism; Carbohydrate metabolism; Pentose and glucuronate interconversions [PATH:ko00040]	NA	NA	GO:0016491; oxidoreductase activity; molecular_function	NA	NA	NA	NA	NA
A02361	533.4	1350.96	-1.340652641	0.000405109	0.006918518	down	gi|453088514|gb|EMF16554.1|; hypothetical protein [Sphaerulina musiva SO2202, SEPMUDRAFT_145780]	NA	pfj:MYCFIDRAFT_209700;	NA	NA	GO:0042157; lipoprotein metabolic process; biological_process GO:0005576; NA GO:0006869; lipid transport; biological_process GO:0008289; lipid binding; molecular_function	NA	NA	NA	NA	NA
A09657	1.82	0.63	1.514230637	0.000406435	0.006930112	up	gi|453085943|gb|EMF13985.1|; glycoside hydrolase family 28 protein [Sphaerulina musiva SO2202]	Q5ASG9; PGLX1_EMENI Exopolygalacturonase X-1 OS=Emericella nidulans (strain FGSC A4 / ATCC 38163 / CBS 112.46 / NRRL 194 / M139) GN=pgaX-1 PE=1 SV=1	pfj:MYCFIDRAFT_46959; K01213 E3.2.1.67 galacturan 1,4-alpha-galacturonidase 3.2.1.67 Metabolism; Carbohydrate metabolism; Pentose and glucuronate interconversions [PATH:ko00040] Metabolism; Carbohydrate metabolism; Starch and sucrose metabolism [PATH:ko00500]	NA	NA	GO:0004650; polygalacturonase activity; molecular_function GO:0005975; carbohydrate metabolic process; biological_process	NA	NA	YES	EAA60554.1_GH28; exo-polygalacturonase (AN8761.2);3.2.1.67;;Aspergillus nidulans FGSC A4;Q5ASG9 polygalacturonase (EC 3.2.1.15); exo-polygalacturonase (EC 3.2.1.67); exo-polygalacturonosidase (EC 3.2.1.82); rhamnogalacturonase (EC 3.2.1.171); rhamnogalacturonan &alpha;-1,2-galacturonohydrolase (EC 3.2.1.173); rhamnogalacturonan &alpha;-L-rhamnopyranohydrolase (EC 3.2.1.174); endo-xylogalacturonan…	NA
A07753	64.13	25.28	1.342952436	0.000412475	0.007014093	up	gi|685849893|ref|XP_009251989.1|; hypothetical protein [Fusarium pseudograminearum CS3096, FPSE_00594]	O94562; YGD3_SCHPO Uncharacterized aminotransferase C1771.03c OS=Schizosaccharomyces pombe (strain 972 / ATCC 24843) GN=SPBC1773.03c PE=3 SV=1	fpu:FPSE_00594;	SPBC1773.03c; KOG1404 Alanine-glyoxylate aminotransferase AGT2 E Amino acid transport and metabolism ;	NA	GO:0030170; pyridoxal phosphate binding; molecular_function GO:0008483; transaminase activity; molecular_function	NA	NA	NA	NA	NA
A01136	97.3	246.34	-1.340042273	0.000412671	0.007014093	down	gi|631378300|ref|XP_007923530.1|; hypothetical protein [Pseudocercospora fijiensis CIRAD86, MYCFIDRAFT_214134]	NA	pfj:MYCFIDRAFT_214134;	NA	NA	GO:0019867; outer membrane; cellular_component	NA	NA	NA	NA	NA
A07899	0.38	0.12	1.61757569	0.000414498	0.007033977	up	gi|594711990|gb|EXU94990.1|; reverse transcriptase domain protein [Metarhizium robertsii]	NA	ani:AN2671.2;	NA	NA	GO:0006278; RNA-dependent DNA replication; biological_process GO:0003964; RNA-directed DNA polymerase activity; molecular_function GO:0003723; RNA binding; molecular_function GO:0015074; DNA integration; biological_process	NA	NA	NA	NA	NA
A12006	27.04	68.52	-1.341399858	0.000422918	0.007165517	down	gi|453081812|gb|EMF09860.1|; NAD(P)-binding protein [Sphaerulina musiva SO2202]	NA	pfj:MYCFIDRAFT_63394;	NA	NA	GO:0044237; cellular metabolic process; biological_process GO:0003824; NA GO:0050662; coenzyme binding; molecular_function GO:0051287; NAD binding; molecular_function GO:0055114; oxidation-reduction process; biological_process GO:0016620; oxidoreductase activity, acting on the aldehyde or oxo group of donors, NAD or NADP as acceptor; molecular_function	NA	NA	NA	NA	NA
A07075	1.15	3.38	-1.537648569	0.000426445	0.007213864	down	NA	NA	NA	NA	NA	NA	NA	NA	YES	NA	NA
A07586	59.69	23.55	1.341826416	0.000430291	0.007267444	up	gi|452842868|gb|EME44804.1|; hypothetical protein [Dothistroma septosporum NZE10, DOTSEDRAFT_80397]	NA	bor:COCMIDRAFT_92693;	NA	NA	NA	NA	NA	NA	NA	NA
A09720	2.8	1.04	1.423822187	0.000431309	0.007273154	up	gi|631383132|ref|XP_007925946.1|; hypothetical protein [Pseudocercospora fijiensis CIRAD86, MYCFIDRAFT_72196]	NA	pfj:MYCFIDRAFT_72196;	NA	NA	GO:0055085; transmembrane transport; biological_process GO:0016021; integral to membrane; cellular_component	NA	NA	NA	NA	NA
A01263	523.07	1318.43	-1.333706185	0.000432744	0.007285892	down	gi|453087270|gb|EMF15311.1|; hypothetical protein [Sphaerulina musiva SO2202, SEPMUDRAFT_147232]	NA	pfj:MYCFIDRAFT_52829;	NA	NA	GO:0008380; RNA splicing; biological_process GO:0005681; spliceosomal complex; cellular_component GO:0048029; monosaccharide binding; molecular_function GO:0016853; isomerase activity; molecular_function GO:0005996; monosaccharide metabolic process; biological_process	NA	NA	NA	NA	NA
A02599	321.6	127.68	1.332614615	0.000448519	0.007538902	up	gi|631374976|ref|XP_007921868.1|; hypothetical protein [Pseudocercospora fijiensis CIRAD86, MYCFIDRAFT_209989]	NA	pfj:MYCFIDRAFT_209989;	NA	NA	NA	NA	NA	NA	NA	NA
A03994	123.6	49.11	1.33143947	0.00044918	0.007538902	up	gi|453080163|gb|EMF08215.1|; hypothetical protein [Sphaerulina musiva SO2202, SEPMUDRAFT_152465]	O94300; YOOH_SCHPO Putative xanthine/uracil permease C887.17 OS=Schizosaccharomyces pombe (strain 972 / ATCC 24843) GN=SPBC887.17 PE=3 SV=1	ztr:MYCGRDRAFT_77684; K06901 pbuG putative MFS transporter, AGZA family, xanthine/uracil permease -- --	NA	gnl|TC-DB|Q7Z8R3; 2.A.40.7.1 Purine transporter - Emericella nidulans (Aspergillus nidulans).	GO:0005215; NA GO:0055085; transmembrane transport; biological_process GO:0006810; transport; biological_process GO:0016020; membrane; cellular_component	NA	NA	NA	NA	NA
A00630	1.52	0.54	1.492133273	0.000450244	0.00754494	up	NA	NA	NA	NA	NA	NA	NA	NA	NA	NA	NA
A12416	5.85	14.8	-1.338231889	0.000455792	0.007625967	down	gi|453086162|gb|EMF14204.1|; MFS general substrate transporter [Sphaerulina musiva SO2202]	NA	bcom:BAUCODRAFT_144373;	NA	NA	GO:0022857; transmembrane transporter activity; molecular_function GO:0055085; transmembrane transport; biological_process GO:0016021; integral to membrane; cellular_component	NA	NA	NA	NA	NA
A04668	0.5	0.14	1.795536245	0.000457194	0.0076375	up	gi|452842669|gb|EME44605.1|; hypothetical protein [Dothistroma septosporum NZE10, DOTSEDRAFT_72155]	Q10286; ITR1_SCHPO Myo-inositol transporter 1 OS=Schizosaccharomyces pombe (strain 972 / ATCC 24843) GN=itr1 PE=3 SV=1	aor:AO090012000065; K08150 SLC2A13, ITR MFS transporter, SP family, solute carrier family 2 (myo-inositol transporter), member 13 -- --	YDR497c; KOG0254 Predicted transporter (major facilitator superfamily) R General function prediction only ;	gnl|TC-DB|P30605; 2.A.1.1.8 Myo-inositol transporter 1 - Saccharomyces cerevisiae (Baker's yeast).	GO:0022857; transmembrane transporter activity; molecular_function GO:0055085; transmembrane transport; biological_process GO:0016021; integral to membrane; cellular_component	NA	NA	NA	NA	NA
A09887	65.79	26.17	1.330025136	0.000462867	0.007720212	up	gi|453086138|gb|EMF14180.1|; MFS general substrate transporter [Sphaerulina musiva SO2202]	NA	ztr:MYCGRDRAFT_40740;	NA	gnl|TC-DB|Q70WR7; 2.A.1.2.23 Fructose facilitator - Zygosaccharomyces bailii.	GO:0055085; transmembrane transport; biological_process GO:0016021; integral to membrane; cellular_component	NA	NA	NA	NA	NA
A02913	21.26	8.43	1.333258626	0.000468143	0.007796071	up	gi|453083073|gb|EMF11119.1|; P-loop containing nucleoside triphosphate hydrolase protein [Sphaerulina musiva SO2202]	NA	pfj:MYCFIDRAFT_125702;	NA	NA	GO:0003777; microtubule motor activity; molecular_function GO:0005524; ATP binding; molecular_function GO:0007018; microtubule-based movement; biological_process GO:0008017; microtubule binding; molecular_function	NA	NA	NA	NA	NA
A04767	89.56	35.67	1.327913924	0.000474239	0.007885319	up	gi|453089557|gb|EMF17597.1|; dehydrogenase, isocitrate/isopropylmalate family protein [Sphaerulina musiva SO2202]	P40495; LYS12_YEAST Homoisocitrate dehydrogenase, mitochondrial OS=Saccharomyces cerevisiae (strain ATCC 204508 / S288c) GN=LYS12 PE=1 SV=1	bcom:BAUCODRAFT_73623; K05824 LYS12 homoisocitrate dehydrogenase 1.1.1.87 Metabolism; Amino acid metabolism; Lysine biosynthesis [PATH:ko00300] Metabolism; Overview; 2-Oxocarboxylic acid metabolism [PATH:ko01210] Metabolism; Overview; Biosynthesis of amino acids [PATH:ko01230]	YIL094c; KOG0785 Isocitrate dehydrogenase, alpha subunit E Amino acid transport and metabolism ;	NA	GO:0055114; oxidation-reduction process; biological_process GO:0016616; oxidoreductase activity, acting on the CH-OH group of donors, NAD or NADP as acceptor; molecular_function	NA	NA	NA	NA	NA
A02552	8.39	3.3	1.346849956	0.000485509	0.008049362	up	gi|631371618|ref|XP_007920189.1|; hypothetical protein [Pseudocercospora fijiensis CIRAD86, MYCFIDRAFT_55838]	NA	pfj:MYCFIDRAFT_55838;	NA	NA	GO:0004499; flavin-containing monooxygenase activity; molecular_function GO:0050661; NADP binding; molecular_function GO:0050660; flavin adenine dinucleotide binding; molecular_function GO:0016491; oxidoreductase activity; molecular_function GO:0055114; oxidation-reduction process; biological_process	NA	NA	NA	NA	NA
A08094	16.24	6.45	1.333141609	0.000485608	0.008049362	up	gi|453083764|gb|EMF11809.1|; alpha/beta-hydrolase [Sphaerulina musiva SO2202]	NA	ztr:MYCGRDRAFT_110435;	NA	NA	GO:0008152; NA GO:0016787; hydrolase activity; molecular_function GO:0006508; proteolysis; biological_process GO:0008236; serine-type peptidase activity; molecular_function	NA	NA	NA	NA	NA
A05500	94.47	236.34	-1.322836242	0.000488863	0.008090792	down	gi|453087451|gb|EMF15492.1|; hypothetical protein [Sphaerulina musiva SO2202, SEPMUDRAFT_147367]	NA	ztr:MYCGRDRAFT_69185;	NA	NA	GO:0005179; hormone activity; molecular_function GO:0046999; regulation of conjugation; biological_process GO:0019867; outer membrane; cellular_component GO:0005576; NA	NA	NA	NA	NA	NA
A02666	443.44	177.51	1.320863902	0.000492628	0.008140517	up	gi|453089406|gb|EMF17446.1|; polysaccharide lyase family 3 protein [Sphaerulina musiva SO2202]	Q0CJ49; PLYD_ASPTN Probable pectate lyase D OS=Aspergillus terreus (strain NIH 2624 / FGSC A1156) GN=plyD PE=3 SV=1	pfj:MYCFIDRAFT_23004;	NA	NA	GO:0003677; DNA binding; molecular_function GO:0030570; pectate lyase activity; molecular_function GO:0045893; positive regulation of transcription, DNA-dependent; biological_process GO:0005634; nucleus; cellular_component GO:0005576; NA	NA	NA	NA	CCD50884.1_PL3; Polysaccharide Lyase family 3 protein (Bofut4_p086630.1);--;Botryotinia fuckeliana T4;-- pectate lyase (EC 4.2.2.2). NA	NA
A01746	8.42	21.13	-1.326686502	0.000502901	0.008297478	down	NA	NA	NA	NA	NA	GO:0009405; pathogenesis; biological_process GO:0015485; cholesterol binding; molecular_function	NA	NA	YES	NA	nrps
A08970	3.23	1.22	1.400777427	0.000510679	0.008412854	up	NA	NA	NA	NA	NA	NA	NA	NA	NA	NA	NA
A02280	1.54	0.51	1.585438046	0.000513553	0.008447199	up	NA	NA	NA	NA	NA	GO:0003677; DNA binding; molecular_function GO:0003899; DNA-directed RNA polymerase activity; molecular_function GO:0005666; DNA-directed RNA polymerase III complex; cellular_component GO:0006383; transcription from RNA polymerase III promoter; biological_process GO:0016021; integral to membrane; cellular_component GO:0004190; aspartic-type endopeptidase activity; molecular_function GO:0015743; m…	NA	NA	NA	NA	NA
A07333	937.25	2333.02	-1.315652912	0.000516252	0.008478562	down	gi|453082878|gb|EMF10925.1|; hypothetical protein [Sphaerulina musiva SO2202, SEPMUDRAFT_70497]	NA	ztr:MYCGRDRAFT_93501;	NA	NA	NA	NA	NA	NA	NA	NA
A09515	12.99	5.14	1.336541209	0.000523667	0.00858718	up	gi|576041138|ref|XP_006694442.1|; alkaline protease-like protein [Chaetomium thermophilum var. thermophilum DSM 1495]	P20015; PRTT_PARAQ Proteinase T (Fragment) OS=Parengyodontium album GN=PROT PE=1 SV=1	cthr:CTHT_0040330;	NA	NA	GO:0004252; serine-type endopeptidase activity; molecular_function GO:0006508; proteolysis; biological_process	NA	NA	YES	NA	NA
A09952	231.24	93	1.313988868	0.000534289	0.008747966	up	gi|453086763|gb|EMF14805.1|; hypothetical protein [Sphaerulina musiva SO2202, SEPMUDRAFT_148404]	NA	pfj:MYCFIDRAFT_215171;	NA	NA	NA	NA	NA	YES	NA	NA
A04534	96.19	38.76	1.311273493	0.000544896	0.008908016	up	gi|631372534|ref|XP_007920647.1|; hypothetical protein [Pseudocercospora fijiensis CIRAD86, MYCFIDRAFT_86047]	NA	pfj:MYCFIDRAFT_86047;	NA	NA	NA	NA	NA	NA	NA	NA
A01715	20.2	8.06	1.325176223	0.000553101	0.009028368	up	NA	NA	NA	NA	NA	NA	NA	NA	NA	NA	NA
A11440	39.94	98.8	-1.306732635	0.0005747	0.009357439	down	gi|453084765|gb|EMF12809.1|; hypothetical protein [Sphaerulina musiva SO2202, SEPMUDRAFT_149363]	NA	pfj:MYCFIDRAFT_98945;	NA	NA	NA	NA	NA	NA	NA	NA
A09779	1.45	0.47	1.605313905	0.000575009	0.009357439	up	NA	NA	NA	NA	NA	NA	NA	NA	NA	NA	other
A00095	16.5	40.91	-1.310119766	0.000577414	0.009382323	down	gi|398393728|ref|XP_003850323.1|; hypothetical protein [Zymoseptoria tritici IPO323, MYCGRDRAFT_46254]	NA	ztr:MYCGRDRAFT_46254; K15322 TSEN2 tRNA-splicing endonuclease subunit Sen2 3.1.27.9 --	NA	NA	GO:0006388; tRNA splicing, via endonucleolytic cleavage and ligation; biological_process GO:0000213; tRNA-intron endonuclease activity; molecular_function	NA	NA	NA	NA	NA
A04448	25.28	10.16	1.315054086	0.000579493	0.009401834	up	gi|453089483|gb|EMF17523.1|; agmatinase, mitochondrial precursor [Sphaerulina musiva SO2202]	Q6CIB4; GBU1_KLULA Guanidinobutyrase OS=Kluyveromyces lactis (strain ATCC 8585 / CBS 2359 / DSM 70799 / NBRC 1267 / NRRL Y-1140 / WM37) GN=GBU1 PE=1 SV=1	pfj:MYCFIDRAFT_25107; K01480 speB agmatinase 3.5.3.11 Metabolism; Amino acid metabolism; Arginine and proline metabolism [PATH:ko00330]	SPBC8E4.03; KOG2964 Arginase family protein E Amino acid transport and metabolism ;	NA	GO:0016813; hydrolase activity, acting on carbon-nitrogen (but not peptide) bonds, in linear amidines; molecular_function GO:0046872; metal ion binding; molecular_function	NA	NA	YES	NA	NA
A06359	17.37	6.91	1.329167691	0.000586347	0.009494689	up	gi|189208482|ref|XP_001940574.1|; endoglucanase A precursor [Pyrenophora tritici-repentis Pt-1C-BFP]	Q0CRC9; XGEA_ASPTN Probable xyloglucan-specific endo-beta-1,4-glucanase A OS=Aspergillus terreus (strain NIH 2624 / FGSC A1156) GN=xgeA PE=3 SV=2	tmn:UCRPA7_8198; K18576 XEG xyloglucan-specific endo-beta-1,4-glucanase 3.2.1.151 --	NA	NA	GO:0008810; cellulase activity; molecular_function GO:0000272; polysaccharide catabolic process; biological_process	NA	NA	YES	AAM77702.1_GH12; endoglucanase (Cel12A);--;Emericella desertorum CBS 653.73;Q8NJZ5 endoglucanase (EC 3.2.1.4); xyloglucan hydrolase (EC 3.2.1.151); &beta;-1,3-1,4-glucanase (EC 3.2.1.73); xyloglucan endotransglycosylase (EC 2.4.1.207) formerly known as cellulase family H.	NA
A02247	6.89	2.7	1.347502397	0.00058699	0.009494689	up	gi|453088766|gb|EMF16806.1|; hypothetical protein [Sphaerulina musiva SO2202, SEPMUDRAFT_104137]	NA	NA	NA	NA	GO:0005746; mitochondrial respiratory chain; cellular_component GO:0004129; cytochrome-c oxidase activity; molecular_function	NA	NA	NA	NA	NA
A04174	23.07	56.9	-1.302170747	0.000608677	0.009814614	down	gi|453081062|gb|EMF09112.1|; hypothetical protein [Sphaerulina musiva SO2202, SEPMUDRAFT_159161]	NA	bcom:BAUCODRAFT_572169;	NA	NA	NA	NA	NA	NA	NA	NA
A07940	28.31	11.46	1.30382756	0.000610697	0.009814614	up	NA	NA	NA	NA	NA	GO:0004672; protein kinase activity; molecular_function GO:0005524; ATP binding; molecular_function GO:0006468; protein phosphorylation; biological_process	NA	NA	NA	NA	NA
A03313	0.08	0.26	-1.605550022	0.000611237	0.009814614	down	NA	NA	NA	NA	NA	GO:0008270; zinc ion binding; molecular_function GO:0003723; RNA binding; molecular_function GO:0003964; RNA-directed DNA polymerase activity; molecular_function GO:0006278; RNA-dependent DNA replication; biological_process GO:0003676; nucleic acid binding; molecular_function	NA	NA	NA	NA	NA
A04200	65.59	26.58	1.303135342	0.000612319	0.009814614	up	gi|631376310|ref|XP_007922535.1|; hypothetical protein [Pseudocercospora fijiensis CIRAD86, MYCFIDRAFT_49331]	NA	pfj:MYCFIDRAFT_49331; K09043 YAP AP-1-like transcription factor -- --	NA	NA	GO:0031411; gas vesicle; cellular_component GO:0005634; nucleus; cellular_component GO:0043565; sequence-specific DNA binding; molecular_function GO:0003677; DNA binding; molecular_function GO:0031412; gas vesicle organization; biological_process GO:0003700; sequence-specific DNA binding transcription factor activity; molecular_function GO:0006355; regulation of transcription, DNA-dependent; biol…	NA	NA	NA	NA	NA
A10509	27.35	67.59	-1.30503914	0.000612325	0.009814614	down	NA	NA	NA	NA	NA	NA	NA	NA	NA	NA	NA
A04974	6.84	16.96	-1.309229907	0.000612477	0.009814614	down	gi|453088812|gb|EMF16852.1|; hypothetical protein [Sphaerulina musiva SO2202, SEPMUDRAFT_145983]	NA	NA	NA	NA	NA	NA	NA	NA	NA	NA
A04904	2.74	0.84	1.683655202	0.000613184	0.009814614	up	NA	NA	NA	NA	NA	NA	NA	NA	NA	NA	NA
A08302	0.2	0.06	1.778177285	0.000614323	0.009818167	up	gi|594711990|gb|EXU94990.1|; reverse transcriptase domain protein [Metarhizium robertsii]	NA	ani:AN2671.2;	NA	NA	GO:0006278; RNA-dependent DNA replication; biological_process GO:0003964; RNA-directed DNA polymerase activity; molecular_function GO:0003723; RNA binding; molecular_function GO:0015074; DNA integration; biological_process	NA	NA	NA	NA	NA
A02061	27.72	68.25	-1.299883711	0.000616016	0.00982461	down	gi|631373072|ref|XP_007920916.1|; hypothetical protein MYCFIDRAFT_97994, partial [Pseudocercospora fijiensis CIRAD86]	NA	pfj:MYCFIDRAFT_97994;	NA	NA	GO:0005515; protein binding; molecular_function	NA	NA	NA	NA	NA
A12333	50.46	124.01	-1.297080534	0.000616561	0.00982461	down	gi|453081980|gb|EMF10028.1|; Na_Ca_ex-domain-containing protein [Sphaerulina musiva SO2202]	NA	pfj:MYCFIDRAFT_208547; K13754 SLC24A6, NCKX6 solute carrier family 24 (sodium/potassium/calcium exchanger), member 6 -- --	NA	NA	GO:0055085; transmembrane transport; biological_process GO:0016021; integral to membrane; cellular_component	NA	NA	NA	NA	NA
