# Supplementary material for: Comparative transcriptome analysis of two Cercospora sojina strains reveals differences in virulence under nitrogen starvation stress
Source: BMC Microbiol. 2020 Jun 16;20:166. doi: 10.1186/s12866-020-01853-0 (PMC7298872; doi:10.1186/s12866-020-01853-0)
Supplement: Supplementary file 2 — Additional file 2: Table S2. Differentially expressed genes in the Race15-LN vs. Race15-CK group. [file 12866_2020_1853_MOESM2_ESM.xls]

		Table S2 Differentially expressed genes in the Race15-LN vs. Race15-CK group
Gene_ID	Race15_LN_24h_fpkm	Race15_CK_24h_fpkm	logFC	PValue	FDR	sig	nr	SwissProt	KEGG	KOG	TCDB	GO	PHI	P450	Secretory_Protein	CAZy	Secondary_Metabolism type
A01127	80.01	6	3.733168213	1.11E-18	1.18E-14	up	NA	NA	NA	NA	NA	NA	NA	NA	NA	NA	NA
A09694	0.41	6.17	-3.921658875	9.56E-18	5.12E-14	down	NA	NA	NA	NA	NA	NA	NA	NA	NA	NA	NA
A01834	222.6	2148.04	-3.270470709	9.00E-16	3.21E-12	down	gi|453088681|gb|EMF16721.1|; antigen 1 precursor [Sphaerulina musiva SO2202]	P79017; ALL2_ASPFU Major allergen Asp f 2 OS=Neosartorya fumigata (strain ATCC MYA-4609 / Af293 / CBS 101355 / FGSC A1100) GN=AFUA_4G09580 PE=1 SV=2	ztr:MYCGRDRAFT_42164;	NA	NA	GO:0019028; viral capsid; cellular_component	NA	NA	NA	NA	NA
A05970	1.12	13.12	-3.53980685	1.86E-15	4.98E-12	down	NA	NA	NA	NA	NA	NA	NA	NA	NA	NA	NA
A11336	18.16	1.9	3.248423705	3.46E-14	7.42E-11	up	NA	NA	NA	NA	NA	NA	NA	NA	NA	NA	NA
A10261	31.64	259.96	-3.038651973	5.03E-14	8.98E-11	down	NA	NA	NA	NA	NA	GO:0005515; protein binding; molecular_function	NA	NA	NA	NA	NA
A12122	46.55	5.53	3.069563372	9.48E-14	1.45E-10	up	NA	NA	NA	NA	NA	NA	NA	NA	NA	NA	NA
A01369	0.17	2.6	-3.86294295	1.99E-13	2.66E-10	down	gi|398407723|ref|XP_003855327.1|; hypothetical protein [Zymoseptoria tritici IPO323, MYCGRDRAFT_91125]	NA	ztr:MYCGRDRAFT_91125;	NA	NA	NA	NA	NA	NA	NA	NA
A00092	1.01	9.74	-3.272874408	5.41E-13	6.44E-10	down	NA	NA	NA	NA	NA	GO:0005509; calcium ion binding; molecular_function	NA	NA	YES	NA	NA
A09358	51.57	7.08	2.863446022	1.06E-12	1.13E-09	up	gi|453081567|gb|EMF09616.1|; MFS general substrate transporter [Sphaerulina musiva SO2202]	NA	ztr:MYCGRDRAFT_47943;	NA	NA	GO:0016021; integral to membrane; cellular_component GO:0055085; transmembrane transport; biological_process	NA	NA	NA	NA	NA
A10158	0.41	3.17	-2.94380931	2.08E-12	0.000000002	down	NA	NA	NA	NA	NA	GO:0015074; DNA integration; biological_process	NA	NA	NA	NA	NA
A06108	0.01	0.32	-4.637332287	6.63E-12	5.69E-09	down	NA	NA	NA	NA	NA	GO:0015074; DNA integration; biological_process	NA	NA	NA	NA	NA
A07351	2.38	0.24	3.325399558	6.91E-12	5.69E-09	up	NA	NA	NA	NA	NA	NA	NA	NA	NA	NA	NA
A00517	30.25	4.65	2.70073084	1.70E-11	1.24E-08	up	gi|398397549|ref|XP_003852232.1|; cellobiohydrolase [Zymoseptoria tritici IPO323]	B0Y793; CBHA_ASPFC Probable 1,4-beta-D-glucan cellobiohydrolase A OS=Neosartorya fumigata (strain CEA10 / CBS 144.89 / FGSC A1163) GN=cbhA PE=3 SV=1	ztr:MYCGRDRAFT_100252; K01225 CBH1 cellulose 1,4-beta-cellobiosidase 3.2.1.91 Metabolism; Carbohydrate metabolism; Starch and sucrose metabolism [PATH:ko00500]	NA	NA	GO:0004553; hydrolase activity, hydrolyzing O-glycosyl compounds; molecular_function GO:0005975; carbohydrate metabolic process; biological_process	NA	NA	NA	BAA76363.1_CBM1; exo-cellulase (Cel1;Ex-1);3.2.1.176;;Irpex lacteus MC-2;Q9Y722 Modules of approx. 40 residues found almost exclusively in fungi. The cellulose-binding function has been demonstrated in many cases, and appears to be mediated by three aromatic residues separated by about 10.4 angstrom and which form a flat surface. The only non-fungal occurence of CBM1 is in an algal non-hydrolytic…	NA
A05743	0.26	1.94	-2.876308751	1.74E-11	1.24E-08	down	NA	NA	NA	NA	NA	GO:0015074; DNA integration; biological_process	NA	NA	NA	NA	NA
A12123	7.67	1.14	2.739203949	1.85E-11	1.24E-08	up	NA	NA	NA	NA	NA	GO:0005777; peroxisome; cellular_component	NA	NA	NA	NA	NA
A05171	40.7	253.55	-2.639104056	2.67E-11	1.68E-08	down	gi|453081406|gb|EMF09455.1|; ferric-chelate reductase [Sphaerulina musiva SO2202]	NA	cfj:CFIO01_09055;	NA	NA	GO:0016021; integral to membrane; cellular_component GO:0016491; oxidoreductase activity; molecular_function GO:0055114; oxidation-reduction process; biological_process GO:0055085; transmembrane transport; biological_process	NA	NA	NA	NA	NA
A10510	54.79	339.47	-2.631276875	3.01E-11	1.79E-08	down	NA	NA	NA	NA	NA	GO:0030001; metal ion transport; biological_process GO:0016020; membrane; cellular_component GO:0055085; transmembrane transport; biological_process GO:0046873; metal ion transmembrane transporter activity; molecular_function	PHI:3908; ZrfA AAT11930 746128 Aspergillus fumigatus loss of pathogenicity	NA	NA	NA	NA
A07905	1.57	10.31	-2.712058578	4.76E-11	2.69E-08	down	NA	NA	NA	NA	NA	NA	NA	NA	NA	NA	NA
A05517	31.53	186.53	-2.564326793	8.82E-11	4.72E-08	down	gi|453087466|gb|EMF15507.1|; Cation_efflux-domain-containing protein [Sphaerulina musiva SO2202]	NA	ztr:MYCGRDRAFT_68771;	NA	NA	GO:0016021; integral to membrane; cellular_component GO:0006812; cation transport; biological_process GO:0055085; transmembrane transport; biological_process GO:0008324; cation transmembrane transporter activity; molecular_function	NA	NA	NA	NA	NA
A09188	0.98	0.08	3.508629453	1.32E-10	6.74E-08	up	NA	NA	NA	NA	NA	NA	NA	NA	NA	NA	NA
A00509	29.95	174.68	-2.543344204	1.50E-10	0.000000073	down	NA	NA	NA	NA	NA	NA	NA	NA	NA	NA	NA
A03961	11.98	2.05	2.540734073	2.70E-10	1.23E-07	up	gi|631394660|ref|XP_007931710.1|; hypothetical protein [Pseudocercospora fijiensis CIRAD86, MYCFIDRAFT_212607]	Q7RVX9; PHO5_NEUCR Repressible high-affinity phosphate permease OS=Neurospora crassa (strain ATCC 24698 / 74-OR23-1A / CBS 708.71 / DSM 1257 / FGSC 987) GN=pho-5 PE=1 SV=2	bcom:BAUCODRAFT_356761; K08176 PHO84 MFS transporter, PHS family, inorganic phosphate transporter -- --	YML123c; KOG0252 Inorganic phosphate transporter P Inorganic ion transport and metabolism ;	gnl|TC-DB|Q7RVX9; 2.A.1.9.2 Inorganic phosphate transporter PHO84 OS=Neurospora crassa GN=NCU08325 PE=4 SV=2	GO:0022857; transmembrane transporter activity; molecular_function GO:0055085; transmembrane transport; biological_process GO:0016021; integral to membrane; cellular_component	PHI:3457; VTC4 AFR94879 5207 Cryptococcus neoformans increased virulence (hypervirulence)	NA	NA	NA	NA
A08976	1.33	8.42	-2.661136263	2.77E-10	1.23E-07	down	gi|662511204|gb|KEQ68786.1|; Cloroperoxidase [Aureobasidium pullulans var. namibiae CBS 147.97]	NA	psco:LY89DRAFT_576987;	NA	NA	NA	NA	NA	NA	NA	NA
A01786	0.18	1.66	-3.161820078	6.95E-10	2.98E-07	down	NA	NA	NA	NA	NA	NA	NA	NA	NA	NA	NA
A05172	5.5	29.4	-2.420608359	1.12E-09	4.46E-07	down	gi|453081402|gb|EMF09451.1|; alpha/beta-hydrolase [Sphaerulina musiva SO2202]	NA	NA	NA	NA	GO:0015996; chlorophyll catabolic process; biological_process GO:0016787; hydrolase activity; molecular_function GO:0008152; NA GO:0047746; chlorophyllase activity; molecular_function	NA	NA	NA	NA	NA
A01550	1.01	6.65	-2.697747303	1.13E-09	4.46E-07	down	gi|119499614|ref|XP_001266564.1|; hypothetical protein [Neosartorya fischeri NRRL 181, NFIA_101510]	NA	nfi:NFIA_101510;	NA	NA	NA	NA	NA	NA	NA	NA
A01835	174.61	911.96	-2.384802115	1.18E-09	4.50E-07	down	gi|529277914|gb|AGS80219.1|; zinc transport protein [Cercospora nicotianae]	NA	pfj:MYCFIDRAFT_160766; K14709 SLC39A1_2_3, ZIP1_2_3 solute carrier family 39 (zinc transporter), member 1/2/3 -- --	NA	NA	GO:0016020; membrane; cellular_component GO:0055085; transmembrane transport; biological_process GO:0046873; metal ion transmembrane transporter activity; molecular_function GO:0030001; metal ion transport; biological_process	NA	NA	NA	NA	NA
A10842	6.09	1.09	2.479064785	1.23E-09	4.54E-07	up	gi|453085027|gb|EMF13070.1|; MFS general substrate transporter [Sphaerulina musiva SO2202]	NA	pfj:MYCFIDRAFT_129014;	NA	NA	GO:0016020; membrane; cellular_component GO:0006810; transport; biological_process GO:0005215; NA	NA	NA	NA	NA	NA
A10619	3.12	17.1	-2.451158886	1.38E-09	4.94E-07	down	NA	NA	NA	NA	NA	NA	NA	NA	NA	NA	NA
A07584	0	0.13	-5.078854949	1.80E-09	6.23E-07	down	NA	NA	NA	NA	NA	GO:0046983; protein dimerization activity; molecular_function	NA	NA	NA	NA	NA
A10597	185.4	36.48	2.345164288	2.24E-09	7.29E-07	up	gi|453085093|gb|EMF13136.1|; polysaccharide lyase family 1 protein [Sphaerulina musiva SO2202]	B0XT32; PLYA_ASPFC Probable pectate lyase A OS=Neosartorya fumigata (strain CEA10 / CBS 144.89 / FGSC A1163) GN=plyA PE=3 SV=1	pfj:MYCFIDRAFT_84159; K01728 pel pectate lyase 4.2.2.2 Metabolism; Carbohydrate metabolism; Pentose and glucuronate interconversions [PATH:ko00040]	NA	NA	NA	NA	NA	YES	CCT64642.1_PL1; FFUJ_04117;--;Fusarium fujikuroi IMI 58289 (Fusfu1);-- pectate lyase (EC 4.2.2.2); exo-pectate lyase (EC 4.2.2.9); pectin lyase (EC 4.2.2.10). NA	NA
A02797	23.65	120.17	-2.345129124	2.25E-09	7.29E-07	down	gi|584412572|emb|CDM31340.1|; WD40/YVTN repeat-like-containing domain [Penicillium roqueforti FM164]	NA	psco:LY89DRAFT_665695; K17285 SELENBP1 selenium-binding protein 1 -- --	NA	NA	GO:0008430; selenium binding; molecular_function	NA	NA	YES	NA	NA
A08493	18.72	95	-2.343302936	2.31E-09	7.29E-07	down	gi|631386796|ref|XP_007927778.1|; hypothetical protein [Pseudocercospora fijiensis CIRAD86, MYCFIDRAFT_204004]	P94400; YCIC_BACSU Putative metal chaperone YciC OS=Bacillus subtilis (strain 168) GN=yciC PE=2 SV=1	pfj:MYCFIDRAFT_204004;	NA	gnl|TC-DB|P94400; 9.B.10.1.1 Putative metal chaperone yciC OS=Bacillus subtilis GN=yciC PE=2 SV=1	GO:0003700; sequence-specific DNA binding transcription factor activity; molecular_function GO:0005524; ATP binding; molecular_function GO:0006352; transcription initiation, DNA-dependent; biological_process GO:0070526; threonylcarbamoyladenosine biosynthetic process; biological_process GO:0003677; DNA binding; molecular_function GO:0005525; GTP binding; molecular_function GO:0003924; GTPase acti…	NA	NA	NA	NA	NA
A09774	6.55	33.26	-2.344462483	2.38E-09	7.29E-07	down	NA	NA	NA	NA	NA	GO:0006468; protein phosphorylation; biological_process GO:0005515; protein binding; molecular_function GO:0005524; ATP binding; molecular_function GO:0004672; protein kinase activity; molecular_function	NA	NA	NA	NA	other
A07009	0.95	0.1	3.27077234	2.78E-09	8.26E-07	up	gi|631388296|ref|XP_007928528.1|; carbohydrate esterase family 5 protein [Pseudocercospora fijiensis CIRAD86]	NA	pfj:MYCFIDRAFT_204260;	NA	NA	GO:0008152; NA GO:0016787; hydrolase activity; molecular_function	NA	NA	YES	CCT68028.1_CE5; FFUJ_06783;--;Fusarium fujikuroi IMI 58289 (Fusfu1);-- acetyl xylan esterase (EC 3.1.1.72); cutinase (EC 3.1.1.74) There are many cutinases in the databanks. Only an example is given here as cutinases act on cutin rather than on carbohydrate esters.	NA
A04515	2.89	14.89	-2.363310288	3.93E-09	1.14E-06	down	gi|453089491|gb|EMF17531.1|; amidase signature enzyme [Sphaerulina musiva SO2202]	NA	pte:PTT_11384;	NA	NA	GO:0016884; carbon-nitrogen ligase activity, with glutamine as amido-N-donor; molecular_function	NA	NA	NA	NA	NA
A02796	5.14	25.61	-2.317971851	4.48E-09	1.21E-06	down	gi|631374818|ref|XP_007921789.1|; hypothetical protein [Pseudocercospora fijiensis CIRAD86, MYCFIDRAFT_160131]	D4AKL6; OXDD_ARTBC Probable oxalate decarboxylase ARB_04859 OS=Arthroderma benhamiae (strain ATCC MYA-4681 / CBS 112371) GN=ARB_04859 PE=1 SV=1	pfj:MYCFIDRAFT_160131; K01569 oxdD oxalate decarboxylase 4.1.1.2 Metabolism; Carbohydrate metabolism; Glyoxylate and dicarboxylate metabolism [PATH:ko00630]	NA	NA	GO:0005788; endoplasmic reticulum lumen; cellular_component GO:0009058; biosynthetic process; biological_process GO:0004872; receptor activity; molecular_function GO:0045735; NA	NA	NA	YES	NA	NA
A07138	41.76	8.44	2.30617178	4.48E-09	1.21E-06	up	gi|398405584|ref|XP_003854258.1|; hypothetical protein [Zymoseptoria tritici IPO323, MYCGRDRAFT_108803]	NA	ztr:MYCGRDRAFT_108803;	NA	NA	GO:0050660; flavin adenine dinucleotide binding; molecular_function GO:0055114; oxidation-reduction process; biological_process GO:0016491; oxidoreductase activity; molecular_function GO:0008762; UDP-N-acetylmuramate dehydrogenase activity; molecular_function	PHI:1046; CTB5 ABK64182 29003 Cercospora nicotianae reduced virulence	NA	YES	NA	NA
A03955	1.32	0.12	3.36941463	4.51E-09	1.21E-06	up	NA	NA	NA	NA	NA	NA	NA	NA	NA	NA	NA
A07504	502.87	104.06	2.272733117	5.85E-09	1.53E-06	up	gi|631384126|ref|XP_007926443.1|; hypothetical protein [Pseudocercospora fijiensis CIRAD86, MYCFIDRAFT_188262]	NA	pfj:MYCFIDRAFT_188262;	NA	NA	GO:0020037; heme binding; molecular_function GO:0055114; oxidation-reduction process; biological_process GO:0004601; peroxidase activity; molecular_function GO:0006979; response to oxidative stress; biological_process	NA	NA	NA	NA	NA
A08136	1.42	7.04	-2.304881766	6.65E-09	0.000001696	down	NA	NA	NA	NA	NA	GO:0015074; DNA integration; biological_process	NA	NA	NA	NA	NA
A11485	30.98	149.71	-2.272422778	7.10E-09	1.71E-06	down	NA	NA	NA	NA	NA	GO:0046373; L-arabinose metabolic process; biological_process GO:0046556; alpha-N-arabinofuranosidase activity; molecular_function	NA	NA	YES	NA	NA
A06091	1.06	5.63	-2.406343	7.12E-09	1.71E-06	down	gi|530471089|gb|EQB51939.1|; 5-methyltetrahydropteroyltriglutamate-homocysteine methyltransferase [Colletotrichum gloeosporioides Cg-14]	NA	npa:UCRNP2_8883;	NA	NA	GO:0003871; 5-methyltetrahydropteroyltriglutamate-homocysteine S-methyltransferase activity; molecular_function GO:0009086; methionine biosynthetic process; biological_process	NA	NA	NA	NA	NA
A08698	8.64	41.9	-2.279276793	7.17E-09	1.71E-06	down	gi|525584662|gb|EPS30912.1|; hypothetical protein [Penicillium oxalicum 114-2, PDE_05865]	P25453; DMC1_YEAST Meiotic recombination protein DMC1 OS=Saccharomyces cerevisiae (strain ATCC 204508 / S288c) GN=DMC1 PE=1 SV=1	pbn:PADG_11744; K10872 DMC1 meiotic recombination protein DMC1 -- Cellular Processes; Cell growth and death; Meiosis - yeast [PATH:ko04113]	YER179w; KOG1434 Meiotic recombination protein Dmc1 DL Cell cycle control, cell division, chromosome partitioning ; Replication, recombination and repair ;	NA	GO:0005524; ATP binding; molecular_function GO:0006260; DNA replication; biological_process GO:0009432; SOS response; biological_process GO:0003697; single-stranded DNA binding; molecular_function GO:0003678; DNA helicase activity; molecular_function GO:0006281; DNA repair; biological_process	NA	NA	NA	NA	NA
A11486	11.31	54.58	-2.269286855	9.29E-09	2.16E-06	down	gi|557723760|dbj|GAD97501.1|; hypothetical protein [Byssochlamys spectabilis No. 5, SMAC_05618]	NA	pfj:MYCFIDRAFT_129973;	NA	NA	NA	NA	NA	NA	NA	NA
A10280	0.2	1.12	-2.491919463	1.13E-08	2.58E-06	down	NA	NA	NA	NA	NA	GO:0006278; RNA-dependent DNA replication; biological_process GO:0003964; RNA-directed DNA polymerase activity; molecular_function GO:0003723; RNA binding; molecular_function	NA	NA	NA	NA	NA
A12598	0.58	3.63	-2.640690923	1.52E-08	3.39E-06	down	gi|453082158|gb|EMF10206.1|; carbohydrate esterase family 3 protein [Sphaerulina musiva SO2202]	NA	NA	NA	NA	GO:0016788; hydrolase activity, acting on ester bonds; molecular_function GO:0006629; lipid metabolic process; biological_process	NA	NA	NA	NA	NA
A01284	349.36	1602.58	-2.197606303	1.66E-08	0.000003632	down	gi|453087690|gb|EMF15731.1|; Redoxin [Sphaerulina musiva SO2202]	O14313; PMP20_SCHPO Putative peroxiredoxin pmp20 OS=Schizosaccharomyces pombe (strain 972 / ATCC 24843) GN=pmp20 PE=2 SV=2	pfj:MYCFIDRAFT_59850; K11187 PRDX5 peroxiredoxin 5, atypical 2-Cys peroxiredoxin 1.11.1.15 Cellular Processes; Transport and catabolism; Peroxisome [PATH:ko04146]	SPCC330.06c; KOG0541 Alkyl hydroperoxide reductase/peroxiredoxin O Posttranslational modification, protein turnover, chaperones ;	NA	GO:0016491; oxidoreductase activity; molecular_function GO:0055114; oxidation-reduction process; biological_process GO:0016209; NA	NA	NA	NA	NA	NA
A04749	0.62	3.92	-2.640430072	0.000000018	3.85E-06	down	gi|629723628|ref|XP_007822450.1|; hypothetical protein [Metarhizium anisopliae|Metarhizium anisopliae,|Metarhizium robertsii,]	NA	ztr:MYCGRDRAFT_45115;	NA	NA	NA	NA	NA	NA	NA	NA
A10291	299.3	65.42	2.193562901	1.84E-08	3.85E-06	up	NA	NA	NA	NA	NA	NA	NA	NA	YES	NA	NA
A11315	215.61	47.49	2.182889002	2.07E-08	4.25E-06	up	NA	NA	NA	NA	NA	GO:0008152; NA GO:0016491; oxidoreductase activity; molecular_function	NA	NA	NA	NA	NA
A02891	464.12	102.76	2.175021156	2.37E-08	4.79E-06	up	gi|662535305|gb|KEQ92622.1|; hypothetical protein [Aureobasidium subglaciale EXF-2481, AUEXF2481DRAFT_42720]	NA	NA	NA	NA	GO:0019836; hemolysis by symbiont of host erythrocytes; biological_process	NA	NA	NA	NA	NA
A11519	0.02	0.28	-3.413974864	2.77E-08	5.41E-06	down	NA	NA	NA	NA	NA	GO:0008152; NA GO:0046983; protein dimerization activity; molecular_function GO:0016491; oxidoreductase activity; molecular_function	NA	NA	NA	NA	nrps
A03497	0.22	1.7	-2.941400679	2.78E-08	5.41E-06	down	NA	NA	NA	NA	NA	NA	NA	NA	NA	NA	NA
A00160	1.02	5.27	-2.374022735	3.13E-08	5.99E-06	down	gi|398396840|ref|XP_003851878.1|; hypothetical protein [Zymoseptoria tritici IPO323, MYCGRDRAFT_59874]	NA	ztr:MYCGRDRAFT_59874;	NA	NA	GO:0008152; NA GO:0016491; oxidoreductase activity; molecular_function	PHI:1992; GzZC307 FGSG_00011 5518 Fusarium graminearum unaffected pathogenicity	NA	NA	NA	NA
A08208	147.16	32.96	2.158010692	3.36E-08	6.31E-06	up	gi|663137653|ref|WP_030178360.1|; MULTISPECIES: hypothetical protein, partial [Streptomyces]	NA	NA	NA	NA	GO:0019836; hemolysis by symbiont of host erythrocytes; biological_process	NA	NA	NA	NA	NA
A09347	138.64	612.6	-2.143592829	3.46E-08	6.39E-06	down	gi|631393266|ref|XP_007931013.1|; hypothetical protein [Pseudocercospora fijiensis CIRAD86, MYCFIDRAFT_157466]	NA	pbl:PAAG_06008;	NA	NA	NA	NA	NA	NA	NA	NA
A03308	2.16	0.28	2.894059859	4.37E-08	7.93E-06	up	gi|452845012|gb|EME46946.1|; hypothetical protein DOTSEDRAFT_127091, partial [Dothistroma septosporum NZE10]	NA	fox:FOXG_07224;	NA	NA	GO:0009036; Type II site-specific deoxyribonuclease activity; molecular_function GO:0009307; DNA restriction-modification system; biological_process GO:0003677; DNA binding; molecular_function	NA	NA	NA	NA	NA
A09856	0.92	4.34	-2.241165914	4.49E-08	8.01E-06	down	gi|631382974|ref|XP_007925867.1|; hypothetical protein [Pseudocercospora fijiensis CIRAD86, MYCFIDRAFT_52295]	Q70J59; SED2_ASPFU Tripeptidyl-peptidase sed2 OS=Neosartorya fumigata (strain ATCC MYA-4609 / Af293 / CBS 101355 / FGSC A1100) GN=sed2 PE=1 SV=1	pfj:MYCFIDRAFT_52295; K01279 TPP1, CLN2 tripeptidyl-peptidase I 3.4.14.9 Cellular Processes; Transport and catabolism; Lysosome [PATH:ko04142]	NA	NA	GO:0001514; selenocysteine incorporation; biological_process GO:0003723; RNA binding; molecular_function GO:0004252; serine-type endopeptidase activity; molecular_function GO:0003746; translation elongation factor activity; molecular_function GO:0006508; proteolysis; biological_process GO:0008236; serine-type peptidase activity; molecular_function GO:0005737; cytoplasm; cellular_component GO:0005…	NA	NA	NA	NA	NA
A04121	58.9	255.76	-2.118325507	4.95E-08	8.69E-06	down	gi|453080786|gb|EMF08836.1|; MFS general substrate transporter [Sphaerulina musiva SO2202]	NA	ztr:MYCGRDRAFT_23191;	NA	NA	GO:0055085; transmembrane transport; biological_process GO:0016021; integral to membrane; cellular_component	NA	NA	NA	NA	NA
A11524	7.55	1.51	2.317162672	0.000000054	9.32E-06	up	NA	NA	NA	NA	NA	NA	NA	NA	NA	NA	NA
A11373	1.87	0.31	2.569452426	5.64E-08	9.59E-06	up	NA	NA	NA	NA	NA	GO:0008270; zinc ion binding; molecular_function GO:0005634; nucleus; cellular_component GO:0006351; transcription, DNA-dependent; biological_process GO:0003677; DNA binding; molecular_function	NA	NA	NA	NA	NA
A02718	231.98	53.97	2.103709093	5.89E-08	9.85E-06	up	gi|453083165|gb|EMF11211.1|; hypothetical protein [Sphaerulina musiva SO2202, SEPMUDRAFT_134402]	NA	ztr:MYCGRDRAFT_55428;	NA	NA	GO:0005524; ATP binding; molecular_function GO:0006810; transport; biological_process GO:0003724; RNA helicase activity; molecular_function GO:0008134; transcription factor binding; molecular_function GO:0003723; RNA binding; molecular_function GO:0006614; SRP-dependent cotranslational protein targeting to membrane; biological_process GO:0006355; regulation of transcription, DNA-dependent; biolog…	NA	NA	NA	NA	NA
A10543	11.08	47.94	-2.112937426	6.13E-08	1.01E-05	down	NA	NA	NA	NA	NA	NA	NA	NA	NA	NA	NA
A10771	12.99	56.51	-2.120335399	6.98E-08	1.12E-05	down	gi|452840812|gb|EME42750.1|; hypothetical protein [Dothistroma septosporum NZE10, DOTSEDRAFT_73520]	Q9LTP5; GRP5_ARATH Glycine-rich protein 5 OS=Arabidopsis thaliana GN=GRP5 PE=2 SV=1	cpap:110813991;	NA	NA	NA	NA	NA	NA	NA	NA
A05548	5.48	23.94	-2.127106822	7.02E-08	1.12E-05	down	gi|398407965|ref|XP_003855448.1|; hypothetical protein [Zymoseptoria tritici IPO323, MYCGRDRAFT_108162]	NA	ztr:MYCGRDRAFT_108162;	NA	NA	NA	NA	NA	NA	NA	NA
A12447	3.26	0.73	2.158354695	7.19E-08	1.13E-05	up	gi|594711990|gb|EXU94990.1|; reverse transcriptase domain protein [Metarhizium robertsii]	NA	ani:AN2671.2;	NA	NA	GO:0006278; RNA-dependent DNA replication; biological_process GO:0003964; RNA-directed DNA polymerase activity; molecular_function GO:0003723; RNA binding; molecular_function GO:0015074; DNA integration; biological_process	NA	NA	NA	NA	NA
A07360	526.14	2222.05	-2.078328555	8.22E-08	1.24E-05	down	NA	NA	NA	NA	NA	NA	NA	NA	NA	NA	NA
A00093	22.15	94.43	-2.091837951	8.23E-08	1.24E-05	down	gi|453083873|gb|EMF11918.1|; hypothetical protein [Sphaerulina musiva SO2202, SEPMUDRAFT_149755]	NA	psco:LY89DRAFT_606300;	NA	NA	GO:0006914; autophagy; biological_process	NA	NA	NA	NA	NA
A12064	0.02	0.35	-3.823988851	8.25E-08	1.24E-05	down	NA	NA	NA	NA	NA	NA	NA	NA	NA	NA	NA
A12070	0.97	0.15	2.70914276	8.35E-08	1.24E-05	up	NA	NA	NA	NA	NA	GO:0046983; protein dimerization activity; molecular_function	NA	NA	NA	NA	NA
A12414	0.05	1.12	-4.143363184	8.65E-08	0.000012686	down	gi|396494683|ref|XP_003844364.1|; hypothetical protein [Leptosphaeria maculans JN3, LEMA_P020150.1]	NA	tve:TRV_01182;	NA	NA	GO:0004185; serine-type carboxypeptidase activity; molecular_function GO:0006508; proteolysis; biological_process	NA	NA	NA	NA	NA
A00036	4.02	0.85	2.240929386	9.12E-08	1.32E-05	up	NA	NA	NA	NA	NA	NA	NA	NA	NA	NA	NA
A09941	4.6	19.36	-2.073353117	1.01E-07	1.42E-05	down	gi|453086596|gb|EMF14638.1|; glycosyltransferase family 1 protein [Sphaerulina musiva SO2202]	NA	pfj:MYCFIDRAFT_153316;	NA	NA	GO:0005975; carbohydrate metabolic process; biological_process GO:0004190; aspartic-type endopeptidase activity; molecular_function GO:0016758; transferase activity, transferring hexosyl groups; molecular_function GO:0030246; carbohydrate binding; molecular_function GO:0016021; integral to membrane; cellular_component GO:0008152; NA GO:0030259; lipid glycosylation; biological_process	NA	NA	NA	CBX91672.1_GT1; ORF;--;Leptosphaeria maculans v23.1.3;E4ZK77 UDP-glucuronosyltransferase (EC 2.4.1.17); zeatin O-&beta;-xylosyltransferase (EC 2.4.2.40); 2-hydroxyacylsphingosine 1-&beta;-galactosyltransferase (EC 2.4.1.45); N-acylsphingosine galactosyltransferase (EC 2.4.1.47); flavonol 3-O-glucosyltransferase (EC 2.4.1.91); anthocyanidin 3-O-glucosyltransferase (EC 2.4.1.115); sinapate 1-glucos…	NA
A07527	2.25	9.68	-2.106184055	1.02E-07	1.42E-05	down	gi|453080573|gb|EMF08624.1|; Sugar_tr-domain-containing protein [Sphaerulina musiva SO2202]	O74849; GHT6_SCHPO High-affinity fructose transporter ght6 OS=Schizosaccharomyces pombe (strain 972 / ATCC 24843) GN=ght6 PE=1 SV=1	npa:UCRNP2_9743;	SPCC1235.13; KOG0254 Predicted transporter (major facilitator superfamily) R General function prediction only ;	gnl|TC-DB|Q8J0U9; 2.A.1.1.58 Monosaccharide transporter - Aspergillus niger.	GO:0022857; transmembrane transporter activity; molecular_function GO:0055085; transmembrane transport; biological_process GO:0019031; viral envelope; cellular_component GO:0016021; integral to membrane; cellular_component	NA	NA	NA	NA	NA
A11089	1.03	4.75	-2.202771948	0.000000102	1.42E-05	down	gi|452840314|gb|EME42252.1|; hypothetical protein [Dothistroma septosporum NZE10, DOTSEDRAFT_133358]	P08843; ADH1_EMENI Alcohol dehydrogenase 1 OS=Emericella nidulans (strain FGSC A4 / ATCC 38163 / CBS 112.46 / NRRL 194 / M139) GN=alcA PE=3 SV=2	pfj:MYCFIDRAFT_64530; K13953 adhP alcohol dehydrogenase, propanol-preferring 1.1.1.1 Metabolism; Carbohydrate metabolism; Glycolysis / Gluconeogenesis [PATH:ko00010] Metabolism; Lipid metabolism; Fatty acid degradation [PATH:ko00071] Metabolism; Amino acid metabolism; Tyrosine metabolism [PATH:ko00350] Metabolism; Xenobiotics biodegradation and metabolism; Chloroalkane and chloroalkene degradatio…	SPCC13B11.01; KOG0023 Alcohol dehydrogenase, class V Q Secondary metabolites biosynthesis, transport and catabolism ;	NA	GO:0008152; NA GO:0008270; zinc ion binding; molecular_function GO:0016491; oxidoreductase activity; molecular_function GO:0048037; cofactor binding; molecular_function GO:0055114; oxidation-reduction process; biological_process GO:0016616; oxidoreductase activity, acting on the CH-OH group of donors, NAD or NADP as acceptor; molecular_function	NA	NA	NA	NA	NA
A00618	0.01	0.18	-3.57205514	1.14E-07	1.57E-05	down	NA	NA	NA	NA	NA	GO:0015074; DNA integration; biological_process	NA	NA	NA	NA	NA
A10902	1011.17	243.67	2.053009096	1.16E-07	1.57E-05	up	NA	NA	NA	NA	NA	NA	NA	NA	NA	NA	NA
A04581	1.19	5.14	-2.116443056	1.19E-07	1.59E-05	down	gi|453089168|gb|EMF17208.1|; UV-endonuclease UvdE [Sphaerulina musiva SO2202]	Q01408; UVE1_NEUCR UV-damage endonuclease OS=Neurospora crassa (strain ATCC 24698 / 74-OR23-1A / CBS 708.71 / DSM 1257 / FGSC 987) GN=mus-18 PE=2 SV=2	bcom:BAUCODRAFT_35040;	NA	NA	GO:0004519; endonuclease activity; molecular_function GO:0006289; nucleotide-excision repair; biological_process GO:0009411; response to UV; biological_process	NA	NA	NA	NA	NA
A10812	4.15	17.37	-2.063647819	1.27E-07	1.68E-05	down	NA	NA	NA	NA	NA	GO:0006355; regulation of transcription, DNA-dependent; biological_process GO:0005681; spliceosomal complex; cellular_component GO:0003677; DNA binding; molecular_function GO:0000775; chromosome, centromeric region; cellular_component GO:0000398; nuclear mRNA splicing, via spliceosome; biological_process GO:0003682; chromatin binding; molecular_function GO:0005634; nucleus; cellular_component	NA	NA	NA	NA	NA
A02296	210.35	51.77	2.02261059	1.75E-07	2.29E-05	up	gi|452846386|gb|EME48318.1|; hypothetical protein [Dothistroma septosporum NZE10, DOTSEDRAFT_67413]	NA	pfj:MYCFIDRAFT_100904;	NA	NA	GO:0006464; protein modification process; biological_process GO:0008176; tRNA (guanine-N7-)-methyltransferase activity; molecular_function GO:0008610; lipid biosynthetic process; biological_process GO:0008168; methyltransferase activity; molecular_function GO:0008152; NA GO:0006400; tRNA modification; biological_process GO:0008171; O-methyltransferase activity; molecular_function GO:0004719; prot…	NA	NA	NA	NA	NA
A12124	1.74	0.38	2.194863486	0.000000185	2.36E-05	up	NA	NA	NA	NA	NA	GO:0016491; oxidoreductase activity; molecular_function GO:0055114; oxidation-reduction process; biological_process	NA	NA	NA	NA	NA
A05126	0.76	3.58	-2.239568134	1.85E-07	2.36E-05	down	NA	NA	NA	NA	NA	NA	NA	NA	NA	NA	other
A07273	5.7	23.33	-2.032974002	1.92E-07	0.000024221	down	gi|453082677|gb|EMF10724.1|; catalase-domain-containing protein, partial [Sphaerulina musiva SO2202]	P55306; CATA_SCHPO Catalase OS=Schizosaccharomyces pombe (strain 972 / ATCC 24843) GN=cta1 PE=1 SV=1	ztr:MYCGRDRAFT_42149; K03781 katE, CAT, catB, srpA catalase 1.11.1.6 Metabolism; Amino acid metabolism; Tryptophan metabolism [PATH:ko00380] Metabolism; Carbohydrate metabolism; Glyoxylate and dicarboxylate metabolism [PATH:ko00630] Environmental Information Processing; Signal transduction; FoxO signaling pathway [PATH:ko04068] Cellular Processes; Transport and catabolism; Peroxisome [PATH:ko0414…	SPCC757.07c; KOG0047 Catalase P Inorganic ion transport and metabolism ;	NA	GO:0055114; oxidation-reduction process; biological_process GO:0020037; heme binding; molecular_function GO:0004096; catalase activity; molecular_function	PHI:106; CAT1 AAC39448 5476 Candida albicans reduced virulence	NA	YES	NA	NA
A06296	1.6	0.35	2.178890151	2.04E-07	2.54E-05	up	NA	NA	NA	NA	NA	GO:0006278; RNA-dependent DNA replication; biological_process GO:0003723; RNA binding; molecular_function GO:0003964; RNA-directed DNA polymerase activity; molecular_function GO:0015074; DNA integration; biological_process	NA	NA	NA	NA	NA
A04013	76.35	18.87	2.016226038	2.06E-07	2.54E-05	up	gi|453080720|gb|EMF08770.1|; hypothetical protein [Sphaerulina musiva SO2202, SEPMUDRAFT_151712]	NA	ztr:MYCGRDRAFT_96701;	NA	NA	NA	NA	NA	NA	NA	NA
A09034	1.3	0.19	2.756158893	2.12E-07	0.000025762	up	NA	NA	NA	NA	NA	NA	NA	NA	NA	NA	NA
A01818	292.99	1177.1	-2.00627705	2.14E-07	2.58E-05	down	gi|557150968|emb|CDI75995.1|; hypothetical protein [Eimeria praecox, EPH_0045270]	NA	NA	NA	NA	NA	NA	NA	NA	NA	NA
A10553	7.24	29.36	-2.019320588	2.27E-07	2.70E-05	down	gi|453082525|gb|EMF10572.1|; phosphoglycerate mutase-like protein [Sphaerulina musiva SO2202]	NA	ztr:MYCGRDRAFT_70454; K01078 PHO acid phosphatase 3.1.3.2 Metabolism; Xenobiotics biodegradation and metabolism; Aminobenzoate degradation [PATH:ko00627] Metabolism; Metabolism of cofactors and vitamins; Riboflavin metabolism [PATH:ko00740] Human Diseases; Infectious diseases; Tuberculosis [PATH:ko05152]	NA	NA	GO:0003993; acid phosphatase activity; molecular_function	PHI:6125; FGSG_03402 ESU09824 5518 Fusarium graminearum unaffected pathogenicity	NA	NA	NA	NA
A03226	316.23	79.15	1.998297749	0.000000237	2.79E-05	up	gi|380485267|emb|CCF39469.1|; hypothetical protein [Colletotrichum higginsianum, CH063_10294]	NA	psco:LY89DRAFT_629273;	NA	NA	GO:0006606; protein import into nucleus; biological_process GO:0051258; protein polymerization; biological_process GO:0005643; nuclear pore; cellular_component GO:0019028; viral capsid; cellular_component GO:0005102; receptor binding; molecular_function GO:0007165; signal transduction; biological_process GO:0030674; protein binding, bridging; molecular_function GO:0030168; platelet activation; bi…	NA	NA	NA	NA	nrps
A07825	4.85	19.7	-2.0220182	2.44E-07	2.84E-05	down	gi|453086039|gb|EMF14081.1|; hypothetical protein [Sphaerulina musiva SO2202, SEPMUDRAFT_154911]	NA	NA	NA	NA	NA	NA	NA	NA	NA	NA
A09346	68.65	272.9	-1.990928298	2.62E-07	0.00003016	down	gi|631392382|ref|XP_007930571.1|; hypothetical protein [Pseudocercospora fijiensis CIRAD86, MYCFIDRAFT_50120]	NA	plj:VFPFJ_05622;	NA	NA	GO:0016021; integral to membrane; cellular_component GO:0022857; transmembrane transporter activity; molecular_function GO:0055085; transmembrane transport; biological_process	NA	NA	NA	NA	NA
A05136	0.27	0	6.022603718	2.69E-07	3.04E-05	up	NA	NA	NA	NA	NA	NA	NA	NA	NA	NA	NA
A09232	3.42	0.73	2.226812404	2.70E-07	3.04E-05	up	gi|631371052|ref|XP_007919906.1|; glycoside hydrolase family 5 protein [Pseudocercospora fijiensis CIRAD86]	A2QPC3; EGLB_ASPNC Probable endo-beta-1,4-glucanase B OS=Aspergillus niger (strain CBS 513.88 / FGSC A1513) GN=eglB PE=3 SV=1	pfj:MYCFIDRAFT_29122; K01179 E3.2.1.4 endoglucanase 3.2.1.4 Metabolism; Carbohydrate metabolism; Starch and sucrose metabolism [PATH:ko00500]	NA	NA	GO:0004553; hydrolase activity, hydrolyzing O-glycosyl compounds; molecular_function GO:0005975; carbohydrate metabolic process; biological_process	NA	NA	NA	AAB51451.1_GH5; endo-&beta;-1,4-glucanase 1 (Egl1);3.2.1.4;;Macrophomina phaseolina;Q12638 endo-&beta;-1,4-glucanase / cellulase (EC 3.2.1.4); endo-&beta;-1,4-xylanase (EC 3.2.1.8); &beta;-glucosidase (EC 3.2.1.21); &beta;-mannosidase (EC 3.2.1.25); &beta;-glucosylceramidase (EC 3.2.1.45); glucan &beta;-1,3-glucosidase (EC 3.2.1.58); licheninase (EC 3.2.1.73); exo-&beta;-1,4-glucanase / cellodext…	NA
A12284	4.58	20.04	-2.126863497	3.02E-07	3.37E-05	down	NA	NA	NA	NA	NA	GO:0005577; fibrinogen complex; cellular_component GO:0030168; platelet activation; biological_process GO:0006310; DNA recombination; biological_process GO:0030674; protein binding, bridging; molecular_function GO:0006281; DNA repair; biological_process GO:0019028; viral capsid; cellular_component GO:0005102; receptor binding; molecular_function GO:0007165; signal transduction; biological_process…	NA	NA	NA	NA	NA
A04701	1.8	7.37	-2.030262179	3.41E-07	0.000037655	down	gi|453086834|gb|EMF14875.1|; glycoside hydrolase family 64 protein [Sphaerulina musiva SO2202]	NA	pfj:MYCFIDRAFT_39795;	NA	NA	NA	NA	NA	YES	CAP79867.1_GH64; Pc12g02400;--;Penicillium chrysogenum Wisconsin 54-1255 (PenchWisc1_1);B6GZW3 &beta;-1,3-glucanase (EC 3.2.1.39) NA	NA
A07741	2.27	9.46	-2.055869431	3.49E-07	3.82E-05	down	NA	NA	NA	NA	NA	NA	NA	NA	NA	NA	NA
A07532	18.72	72.92	-1.961369678	3.97E-07	4.29E-05	down	gi|453080299|gb|EMF08350.1|; FAD binding domain protein [Sphaerulina musiva SO2202]	NA	ztr:MYCGRDRAFT_97150;	NA	NA	GO:0055114; oxidation-reduction process; biological_process GO:0016491; oxidoreductase activity; molecular_function GO:0008152; NA GO:0016787; hydrolase activity; molecular_function	NA	NA	NA	NA	t1pks
A01384	23.98	93.31	-1.959881292	4.13E-07	0.000044197	down	gi|389633137|ref|XP_003714221.1|; malic acid transport protein [Magnaporthe oryzae]	NA	mgr:MGG_01298;	NA	NA	GO:0055085; transmembrane transport; biological_process GO:0016021; integral to membrane; cellular_component	NA	NA	NA	NA	NA
A00226	0.35	0.06	2.536948885	4.47E-07	4.72E-05	up	NA	NA	NA	NA	NA	GO:0008270; zinc ion binding; molecular_function GO:0015074; DNA integration; biological_process GO:0003676; nucleic acid binding; molecular_function	NA	NA	NA	NA	NA
A01079	0.07	0.81	-3.435642443	4.53E-07	4.72E-05	down	gi|453086849|gb|EMF14890.1|; hypothetical protein [Sphaerulina musiva SO2202, SEPMUDRAFT_138683]	NA	pfj:MYCFIDRAFT_131367;	NA	NA	NA	NA	NA	NA	NA	NA
A00510	84.92	21.99	1.948882528	4.54E-07	4.72E-05	up	NA	NA	NA	NA	NA	NA	NA	NA	YES	NA	NA
A03902	1.22	0.23	2.415565439	4.85E-07	4.99E-05	up	gi|525579945|gb|EPS26195.1|; hypothetical protein [Penicillium oxalicum 114-2, PDE_01131]	NA	aje:HCAG_04647;	NA	NA	GO:0055114; oxidation-reduction process; biological_process GO:0006099; tricarboxylic acid cycle; biological_process GO:0008924; malate dehydrogenase (quinone) activity; molecular_function GO:0006278; RNA-dependent DNA replication; biological_process GO:0003723; RNA binding; molecular_function GO:0003964; RNA-directed DNA polymerase activity; molecular_function	NA	NA	NA	NA	NA
A04489	376.65	1445.48	-1.940188409	4.94E-07	5.04E-05	down	gi|453089036|gb|EMF17076.1|; hypothetical protein [Sphaerulina musiva SO2202, SEPMUDRAFT_146171]	NA	pfj:MYCFIDRAFT_124602;	NA	NA	GO:0008270; zinc ion binding; molecular_function GO:0006629; lipid metabolic process; biological_process GO:0016020; membrane; cellular_component	NA	NA	NA	NA	NA
A08188	64.33	16.73	1.942756236	5.23E-07	5.28E-05	up	gi|453083835|gb|EMF11880.1|; hypothetical protein [Sphaerulina musiva SO2202, SEPMUDRAFT_149733]	NA	pfj:MYCFIDRAFT_77746;	NA	NA	NA	NA	NA	YES	NA	NA
A10932	27.92	106.33	-1.929323518	0.000000592	5.92E-05	down	gi|453085513|gb|EMF13556.1|; hypothetical protein [Sphaerulina musiva SO2202, SEPMUDRAFT_125300]	NA	pfj:MYCFIDRAFT_163179;	NA	NA	NA	NA	NA	NA	NA	NA
A10603	13.58	3.3	2.03798629	6.11E-07	6.06E-05	up	gi|301090819|ref|XP_002895611.1|; conserved hypothetical protein [Phytophthora infestans T30-4]	NA	ani:AN6672.2;	NA	NA	NA	NA	NA	YES	NA	NA
A03256	1.06	0.18	2.553865946	6.56E-07	6.44E-05	up	NA	NA	NA	NA	NA	NA	NA	NA	NA	NA	NA
A09101	1.99	0.49	2.01610834	7.31E-07	7.11E-05	up	gi|453086095|gb|EMF14137.1|; hypothetical protein [Sphaerulina musiva SO2202, SEPMUDRAFT_147948]	NA	pfj:MYCFIDRAFT_58316; K11231 SLN1 osomolarity two-component system, sensor histidine kinase SLN1 2.7.13.3 Environmental Information Processing; Signal transduction; Two-component system [PATH:ko02020] Environmental Information Processing; Signal transduction; MAPK signaling pathway - yeast [PATH:ko04011]	NA	NA	GO:0000156; two-component response regulator activity; molecular_function GO:0000155; two-component sensor activity; molecular_function GO:0007165; signal transduction; biological_process GO:0016020; membrane; cellular_component GO:0000160; two-component signal transduction system (phosphorelay); biological_process GO:0006355; regulation of transcription, DNA-dependent; biological_process GO:0004…	PHI:2200; MoSLN1 EHA55738.1 318829 Magnaporthe oryzae loss of pathogenicity	NA	NA	NA	NA
A03588	12.7	48.11	-1.921974804	7.37E-07	7.11E-05	down	gi|452845890|gb|EME47823.1|; hypothetical protein [Dothistroma septosporum NZE10, DOTSEDRAFT_60215]	NA	npa:UCRNP2_2423;	NA	NA	GO:0016491; oxidoreductase activity; molecular_function GO:0008152; NA	NA	NA	NA	NA	NA
A02287	0.09	0.57	-2.677038316	8.49E-07	8.11E-05	down	gi|627804567|ref|XP_007675631.1|; hypothetical protein [Baudoinia compniacensis UAMH 10762, BAUCODRAFT_121575]	NA	bcom:BAUCODRAFT_121575;	NA	NA	GO:0016021; integral to membrane; cellular_component GO:0055085; transmembrane transport; biological_process	NA	NA	NA	NA	NA
A08765	0.09	0.67	-2.899943029	8.88E-07	8.42E-05	down	gi|453086414|gb|EMF14456.1|; hypothetical protein [Sphaerulina musiva SO2202, SEPMUDRAFT_132111]	NA	NA	NA	NA	NA	NA	NA	NA	NA	NA
A12115	376.13	101.84	1.88484904	9.93E-07	9.26E-05	up	NA	NA	NA	NA	NA	NA	NA	NA	NA	NA	NA
A04136	2.67	10.7	-2.003977411	9.95E-07	9.26E-05	down	gi|636768041|ref|XP_008086194.1|; hypothetical protein [Glarea lozoyensis]	NA	NA	NA	NA	NA	NA	NA	YES	NA	NA
A12025	1.44	5.81	-2.008863667	1.01E-06	9.32E-05	down	NA	NA	NA	NA	NA	NA	NA	NA	NA	NA	NA
A12534	1.7	7.25	-2.088159733	1.04E-06	9.54E-05	down	NA	NA	NA	NA	NA	NA	NA	NA	YES	NA	NA
A11248	6.68	24.85	-1.89491525	1.14E-06	0.000103843	down	gi|453084984|gb|EMF13028.1|; Metallo-hydrolase/oxidoreductase [Sphaerulina musiva SO2202]	NA	ztr:MYCGRDRAFT_73202;	NA	NA	GO:0016787; hydrolase activity; molecular_function	NA	NA	NA	NA	NA
A11073	4.21	0.93	2.158068312	1.16E-06	0.000104543	up	gi|631385852|ref|XP_007927306.1|; hypothetical protein [Pseudocercospora fijiensis CIRAD86, MYCFIDRAFT_87104]	NA	pfj:MYCFIDRAFT_87104;	NA	NA	NA	NA	NA	YES	NA	NA
A11712	8.95	2.27	1.975841501	1.19E-06	0.000106143	up	gi|452845087|gb|EME47020.1|; hypothetical protein [Dothistroma septosporum NZE10, DOTSEDRAFT_69113]	NA	NA	NA	NA	NA	NA	NA	YES	NA	NA
A01865	3.72	13.81	-1.89057828	1.28E-06	0.000112812	down	gi|631372266|ref|XP_007920513.1|; hypothetical protein [Pseudocercospora fijiensis CIRAD86, MYCFIDRAFT_78509]	NA	pfj:MYCFIDRAFT_78509;	NA	NA	NA	NA	NA	NA	NA	NA
A08592	0.87	0.2	2.081407941	1.29E-06	0.000112812	up	gi|67524427|ref|XP_660275.1|; hypothetical protein [Aspergillus nidulans FGSC A4, AN2671.2]	NA	ani:AN2671.2;	NA	NA	GO:0003723; RNA binding; molecular_function GO:0003964; RNA-directed DNA polymerase activity; molecular_function GO:0006278; RNA-dependent DNA replication; biological_process GO:0015074; DNA integration; biological_process	NA	NA	NA	NA	NA
A09479	4.82	18.04	-1.902325075	1.30E-06	0.000113211	down	gi|453081245|gb|EMF09294.1|; glycoside hydrolase family 43 protein [Sphaerulina musiva SO2202]	NA	bcom:BAUCODRAFT_79671;	NA	NA	GO:0005975; carbohydrate metabolic process; biological_process GO:0004553; hydrolase activity, hydrolyzing O-glycosyl compounds; molecular_function	NA	NA	NA	AFW16060.1_GH43; ORF;--;Phanerochaete chrysosporium BKM-F-1767;-- &beta;-xylosidase (EC 3.2.1.37); &alpha;-L-arabinofuranosidase (EC 3.2.1.55); arabinanase (EC 3.2.1.99); xylanase (EC 3.2.1.8); galactan 1,3-&beta;-galactosidase (EC 3.2.1.145); &alpha;-1,2-L-arabinofuranosidase (EC 3.2.1.-); exo-&alpha;-1,5-L-arabinofuranosidase (EC 3.2.1.-); [inverting] exo-&alpha;-1,5-L-arabinanase (EC 3.2.1.-);…	NA
A05774	17.17	62.69	-1.867806058	1.33E-06	0.000114885	down	gi|453084650|gb|EMF12694.1|; L-ornithine N5-oxygenase sida [Sphaerulina musiva SO2202]	E9QYP0; SIDA_ASPFU L-ornithine N(5)-monooxygenase OS=Neosartorya fumigata (strain ATCC MYA-4609 / Af293 / CBS 101355 / FGSC A1100) GN=sidA PE=1 SV=1	bcom:BAUCODRAFT_59325; K10531 pvdA, SIDA L-ornithine N5-monooxygenase 1.14.13.195 1.14.13.196 --	NA	NA	GO:0016491; oxidoreductase activity; molecular_function GO:0055114; oxidation-reduction process; biological_process	PHI:377; SIDA AAT84594 746128 Aspergillus fumigatus loss of pathogenicity	NA	NA	NA	nrps
A12305	0.81	3.51	-2.093912412	1.63E-06	0.000139775	down	gi|398395225|ref|XP_003851071.1|; Mnd1-like protein [Zymoseptoria tritici IPO323]	NA	ztr:MYCGRDRAFT_94601;	NA	NA	GO:0006434; seryl-tRNA aminoacylation; biological_process GO:0005737; cytoplasm; cellular_component GO:0005576; NA GO:0000166; nucleotide binding; molecular_function GO:0008855; exodeoxyribonuclease VII activity; molecular_function GO:0004828; serine-tRNA ligase activity; molecular_function GO:0005524; ATP binding; molecular_function GO:0042157; lipoprotein metabolic process; biological_process G…	NA	NA	NA	NA	NA
A06557	0.24	1.24	-2.383374018	2.01E-06	0.00017067	down	NA	NA	NA	NA	NA	NA	NA	NA	NA	NA	NA
A11708	18.92	66.67	-1.817114635	2.31E-06	0.000194542	down	gi|310800616|gb|EFQ35509.1|; L-ascorbate oxidase [Colletotrichum graminicola M1.001]	NA	cfj:CFIO01_00674;	NA	NA	GO:0003964; RNA-directed DNA polymerase activity; molecular_function GO:0003723; RNA binding; molecular_function GO:0006278; RNA-dependent DNA replication; biological_process GO:0005507; copper ion binding; molecular_function GO:0055114; oxidation-reduction process; biological_process GO:0016491; oxidoreductase activity; molecular_function	NA	NA	YES	NA	NA
A09961	0.76	0.18	2.067091281	2.34E-06	0.000195342	up	NA	NA	NA	NA	NA	GO:0003723; RNA binding; molecular_function GO:0003964; RNA-directed DNA polymerase activity; molecular_function GO:0006278; RNA-dependent DNA replication; biological_process	NA	NA	NA	NA	NA
A10430	1.01	4.08	-1.999856777	2.80E-06	0.000232343	down	NA	NA	NA	NA	NA	GO:0007049; cell cycle; biological_process GO:0005634; nucleus; cellular_component	NA	NA	NA	NA	NA
A10150	1.12	0.22	2.316219793	3.04E-06	0.000250069	up	NA	NA	NA	NA	NA	NA	NA	NA	NA	NA	NA
A11936	0.44	1.66	-1.906894307	3.10E-06	0.000253553	down	NA	NA	aje:HCAG_02448;	NA	NA	GO:0006278; RNA-dependent DNA replication; biological_process GO:0003964; RNA-directed DNA polymerase activity; molecular_function GO:0003723; RNA binding; molecular_function	NA	NA	NA	NA	NA
A11378	2.28	0.56	2.014939683	3.50E-06	0.000283625	up	NA	NA	NA	NA	NA	NA	NA	NA	NA	NA	NA
A03338	0.03	0.22	-2.837289128	0.000003666	0.000294811	down	NA	NA	NA	NA	NA	GO:0016531; copper chaperone activity; molecular_function GO:0006278; RNA-dependent DNA replication; biological_process GO:0005758; mitochondrial intermembrane space; cellular_component GO:0003723; RNA binding; molecular_function GO:0003964; RNA-directed DNA polymerase activity; molecular_function GO:0006825; copper ion transport; biological_process GO:0005507; copper ion binding; molecular_funct…	NA	NA	NA	NA	NA
A02564	35.13	120.65	-1.77983766	3.70E-06	0.000294811	down	gi|453088499|gb|EMF16539.1|; hypothetical protein [Sphaerulina musiva SO2202, SEPMUDRAFT_103908]	NA	pfj:MYCFIDRAFT_26335; K08502 VAM7 regulator of vacuolar morphogenesis -- Genetic Information Processing; Folding, sorting and degradation; SNARE interactions in vesicular transport [PATH:ko04130]	NA	NA	GO:0035091; phosphatidylinositol binding; molecular_function	PHI:4865; FgVam7 ESU12740 5518 Fusarium graminearum loss of pathogenicity	NA	NA	NA	NA
A01172	4.12	14.32	-1.796574517	3.72E-06	0.000294811	down	gi|349580459|dbj|GAA25619.1|; K7_05502p [Saccharomyces cerevisiae Kyokai no. 7]	NA	NA	NA	NA	NA	NA	NA	NA	NA	NA
A04974	3.68	12.8	-1.797643036	3.90E-06	0.000307012	down	gi|453088812|gb|EMF16852.1|; hypothetical protein [Sphaerulina musiva SO2202, SEPMUDRAFT_145983]	NA	NA	NA	NA	NA	NA	NA	NA	NA	NA
A12112	72.6	21.19	1.776163335	3.99E-06	0.000308162	up	gi|629676148|ref|XP_007799571.1|; hypothetical protein [Eutypa lata UCREL1, UCREL1_11739]	NA	bcom:BAUCODRAFT_354925;	NA	NA	NA	NA	NA	NA	NA	nrps
A03681	24.85	7.2	1.786862508	3.99E-06	0.000308162	up	gi|453080636|gb|EMF08686.1|; glycoside hydrolase family 18 protein [Sphaerulina musiva SO2202]	Q873X9; CHIB1_ASPFM Endochitinase B1 OS=Neosartorya fumigata GN=chiB1 PE=1 SV=1	ztr:MYCGRDRAFT_49750; K01183 E3.2.1.14 chitinase 3.2.1.14 Metabolism; Carbohydrate metabolism; Amino sugar and nucleotide sugar metabolism [PATH:ko00520]	NA	NA	GO:0004553; hydrolase activity, hydrolyzing O-glycosyl compounds; molecular_function GO:0005975; carbohydrate metabolic process; biological_process	NA	NA	YES	AAO61686.1_GH18; chitinase B1 (ChiB1);3.2.1.14;;Aspergillus fumigatus ATCC 13073;Q873X9 chitinase (EC 3.2.1.14); lysozyme (EC 3.2.1.17); endo-&beta;-N-acetylglucosaminidase (EC 3.2.1.96); peptidoglycan hydrolase with endo-&beta;-N-acetylglucosaminidase specificity (EC 3.2.1.-); Nod factor hydrolase (EC 3.2.1.-); xylanase inhibitor; concanavalin B; narbonin Contains chitinases of classes III and V…	NA
A07288	11.41	39.19	-1.77951555	4.00E-06	0.000308162	down	gi|627797731|ref|XP_007672213.1|; hypothetical protein [Baudoinia compniacensis UAMH 10762, BAUCODRAFT_29412]	NA	bcom:BAUCODRAFT_29412; K03549 kup KUP system potassium uptake protein -- --	NA	NA	GO:0071805; potassium ion transmembrane transport; biological_process GO:0016020; membrane; cellular_component GO:0015079; potassium ion transmembrane transporter activity; molecular_function	NA	NA	NA	NA	NA
A08368	0.19	0.03	2.812670144	4.08E-06	0.000312244	up	gi|594711990|gb|EXU94990.1|; reverse transcriptase domain protein [Metarhizium robertsii]	NA	ani:AN2671.2;	NA	NA	GO:0015074; DNA integration; biological_process GO:0006278; RNA-dependent DNA replication; biological_process GO:0003964; RNA-directed DNA polymerase activity; molecular_function GO:0003723; RNA binding; molecular_function	NA	NA	NA	NA	NA
A09772	21.06	71.84	-1.7703018	4.13E-06	0.000313773	down	gi|453086193|gb|EMF14235.1|; hypothetical protein [Sphaerulina musiva SO2202, SEPMUDRAFT_148010]	NA	NA	NA	NA	NA	NA	NA	NA	NA	NA
A02565	3.94	13.85	-1.811476477	0.000004576	0.000345067	down	gi|453088985|gb|EMF17025.1|; hypothetical protein [Sphaerulina musiva SO2202, SEPMUDRAFT_160380]	NA	pfj:MYCFIDRAFT_62671;	NA	NA	NA	NA	NA	NA	NA	NA
A02156	3.28	11.33	-1.7856916	4.76E-06	0.000356535	down	gi|631374992|ref|XP_007921876.1|; glycoside hydrolase family 5 protein [Pseudocercospora fijiensis CIRAD86]	NA	pfj:MYCFIDRAFT_160293;	NA	NA	GO:0051536; iron-sulfur cluster binding; molecular_function GO:0003824; NA GO:0004553; hydrolase activity, hydrolyzing O-glycosyl compounds; molecular_function GO:0005975; carbohydrate metabolic process; biological_process	NA	NA	NA	CBX91659.1_GH5; ORF;--;Leptosphaeria maculans v23.1.3;E4ZK64 endo-&beta;-1,4-glucanase / cellulase (EC 3.2.1.4); endo-&beta;-1,4-xylanase (EC 3.2.1.8); &beta;-glucosidase (EC 3.2.1.21); &beta;-mannosidase (EC 3.2.1.25); &beta;-glucosylceramidase (EC 3.2.1.45); glucan &beta;-1,3-glucosidase (EC 3.2.1.58); licheninase (EC 3.2.1.73); exo-&beta;-1,4-glucanase / cellodextrinase (EC 3.2.1.74); glucan e…	NA
A04218	1.13	0.25	2.132775517	4.84E-06	0.000359735	up	NA	NA	NA	NA	NA	GO:0035556; intracellular signal transduction; biological_process	NA	NA	NA	NA	NA
A08367	0.48	0.06	3.006835847	4.95E-06	0.000365789	up	NA	NA	NA	NA	NA	NA	NA	NA	NA	NA	NA
A06768	33.84	114.22	-1.754936764	5.04E-06	0.000369288	down	gi|631390834|ref|XP_007929797.1|; hypothetical protein [Pseudocercospora fijiensis CIRAD86, MYCFIDRAFT_70716]	NA	ztr:MYCGRDRAFT_100052; K18369 adh2 alcohol dehydrogenase 1.1.1.- Metabolism; Carbohydrate metabolism; Propanoate metabolism [PATH:ko00640]	NA	NA	GO:0008270; zinc ion binding; molecular_function GO:0055114; oxidation-reduction process; biological_process GO:0016491; oxidoreductase activity; molecular_function	NA	NA	NA	NA	NA
A11040	1	0.14	2.788709926	5.25E-06	0.000382616	up	NA	NA	NA	NA	NA	NA	NA	NA	NA	NA	NA
A11546	13.14	3.7	1.826835167	5.36E-06	0.000387992	up	NA	NA	NA	NA	NA	NA	NA	NA	NA	NA	NA
A10075	66.1	19.74	1.743247099	5.85E-06	0.000418324	up	gi|453086297|gb|EMF14339.1|; glycoside hydrolase family 64 protein [Sphaerulina musiva SO2202]	NA	pfj:MYCFIDRAFT_210098;	NA	NA	NA	NA	NA	NA	CCT69140.1_GH64; FFUJ_14370;--;Fusarium fujikuroi IMI 58289 (Fusfu1);-- &beta;-1,3-glucanase (EC 3.2.1.39) NA	other
A09720	3.52	0.97	1.847969364	0.00000586	0.000418324	up	gi|631383132|ref|XP_007925946.1|; hypothetical protein [Pseudocercospora fijiensis CIRAD86, MYCFIDRAFT_72196]	NA	pfj:MYCFIDRAFT_72196;	NA	NA	GO:0055085; transmembrane transport; biological_process GO:0016021; integral to membrane; cellular_component	NA	NA	NA	NA	NA
A01547	1.56	5.59	-1.836611502	6.00E-06	0.000425727	down	gi|672376205|gb|KFG78506.1|; putative beta lactamase domain [Metarhizium anisopliae]	Q5BH31; MDPF_EMENI Atrochrysone carboxyl ACP thioesterase OS=Emericella nidulans (strain FGSC A4 / ATCC 38163 / CBS 112.46 / NRRL 194 / M139) GN=mdpF PE=3 SV=1	psco:LY89DRAFT_594535;	NA	NA	GO:0036038; NA GO:0010826; negative regulation of centrosome duplication; biological_process GO:0042384; cilium assembly; biological_process GO:0016787; hydrolase activity; molecular_function	NA	NA	NA	NA	NA
A08339	7.32	2.09	1.804950483	6.23E-06	0.000438766	up	NA	NA	NA	NA	NA	NA	NA	NA	NA	NA	NA
A05144	0.18	0.63	-1.816658639	6.32E-06	0.000442292	down	NA	NA	NA	NA	NA	GO:0003723; RNA binding; molecular_function GO:0008270; zinc ion binding; molecular_function GO:0003964; RNA-directed DNA polymerase activity; molecular_function GO:0046872; metal ion binding; molecular_function GO:0006278; RNA-dependent DNA replication; biological_process GO:0015074; DNA integration; biological_process GO:0003676; nucleic acid binding; molecular_function	NA	NA	NA	NA	NA
A06761	91.13	27.46	1.730377719	6.57E-06	0.000457017	up	gi|453085667|gb|EMF13710.1|; amino acid permease [Sphaerulina musiva SO2202]	P38090; AGP2_YEAST General amino acid permease AGP2 OS=Saccharomyces cerevisiae (strain ATCC 204508 / S288c) GN=AGP2 PE=1 SV=1	pfj:MYCFIDRAFT_65061; K16261 YAT yeast amino acid transporter -- --	YBR132c; KOG1286 Amino acid transporters E Amino acid transport and metabolism ;	gnl|TC-DB|P38090; 2.A.3.10.19 General amino acid permease AGP2 - Saccharomyces cerevisiae (Baker's yeast).	GO:0015171; amino acid transmembrane transporter activity; molecular_function GO:0042710; biofilm formation; biological_process GO:0006810; transport; biological_process GO:0055085; transmembrane transport; biological_process GO:0016020; membrane; cellular_component GO:0003333; amino acid transmembrane transport; biological_process	NA	ATEG_07313.1; conserved hypothetical protein [Aspergillus terreus]	NA	NA	NA
A06088	5.06	17.57	-1.792914256	0.000007148	0.000493809	down	gi|628341971|ref|XP_007747796.1|; hypothetical protein [Cladophialophora psammophila CBS 110553, A1O5_09026]	NA	mbd:MEBOL_001079;	NA	NA	GO:0006351; transcription, DNA-dependent; biological_process GO:0003968; RNA-directed RNA polymerase activity; molecular_function	NA	NA	NA	NA	NA
A11371	1.21	0.27	2.122940483	0.00000754	0.000517556	up	NA	NA	NA	NA	NA	GO:0005319; lipid transporter activity; molecular_function GO:0006869; lipid transport; biological_process	NA	NA	NA	NA	NA
A05348	23.92	78.59	-1.716067756	0.000007783	0.00053083	down	gi|453087754|gb|EMF15795.1|; hypothetical protein [Sphaerulina musiva SO2202, SEPMUDRAFT_80915]	NA	pfj:MYCFIDRAFT_56297;	NA	NA	GO:0008138; protein tyrosine/serine/threonine phosphatase activity; molecular_function GO:0006470; protein dephosphorylation; biological_process GO:0005515; protein binding; molecular_function GO:0004725; protein tyrosine phosphatase activity; molecular_function	PHI:2325; TEP1 FGSG_04982 5518 Fusarium graminearum reduced virulence	NA	NA	NA	NA
A07730	0.51	1.88	-1.876609497	0.000007977	0.000540619	down	gi|631384464|ref|XP_007926612.1|; hypothetical protein MYCFIDRAFT_136045, partial [Pseudocercospora fijiensis CIRAD86]	NA	pfj:MYCFIDRAFT_136045;	NA	NA	GO:0055085; transmembrane transport; biological_process GO:0022857; transmembrane transporter activity; molecular_function GO:0016021; integral to membrane; cellular_component	NA	NA	NA	NA	NA
A04526	37.63	11.28	1.736677277	0.000008181	0.000550957	up	gi|631375608|ref|XP_007922184.1|; hypothetical protein [Pseudocercospora fijiensis CIRAD86, MYCFIDRAFT_202013]	NA	pfj:MYCFIDRAFT_202013;	NA	NA	GO:0003700; sequence-specific DNA binding transcription factor activity; molecular_function GO:0000917; barrier septum formation; biological_process GO:0007049; cell cycle; biological_process GO:0005634; nucleus; cellular_component GO:0003677; DNA binding; molecular_function GO:0043565; sequence-specific DNA binding; molecular_function GO:0043093; cytokinesis by binary fission; biological_process…	NA	NA	NA	NA	NA
A05925	4.01	13.22	-1.721714916	8.40E-06	0.000562262	down	gi|90656022|gb|ABC79591.2|; cercosporin toxin biosynthesis protein [Cercospora nicotianae]	NA	cfj:CFIO01_09042;	NA	NA	GO:0046983; protein dimerization activity; molecular_function GO:0055114; oxidation-reduction process; biological_process GO:0008677; 2-dehydropantoate 2-reductase activity; molecular_function GO:0008171; O-methyltransferase activity; molecular_function	PHI:1051; CTB3 ABC79591 29003 Cercospora nicotianae reduced virulence	NA	NA	NA	t1pks
A00187	2.05	0.53	1.948250115	8.63E-06	0.000570888	up	gi|425780461|gb|EKV18467.1|; hypothetical protein [Penicillium digitatum PHI26, PDIG_07810]	NA	nfi:NFIA_024080;	NA	NA	NA	NA	NA	NA	NA	nrps
A07693	39.22	11.97	1.711914167	8.64E-06	0.000570888	up	gi|631384082|ref|XP_007926421.1|; hypothetical protein [Pseudocercospora fijiensis CIRAD86, MYCFIDRAFT_153757]	Q09887; YC9D_SCHPO Uncharacterized amino-acid permease C584.13 OS=Schizosaccharomyces pombe (strain 972 / ATCC 24843) GN=SPCC584.13 PE=3 SV=1	pfj:MYCFIDRAFT_153757;	SPCC584.13; KOG1289 Amino acid transporters E Amino acid transport and metabolism ;	NA	GO:0003333; amino acid transmembrane transport; biological_process GO:0019543; propionate catabolic process; biological_process GO:0015171; amino acid transmembrane transporter activity; molecular_function GO:0016020; membrane; cellular_component GO:0047547; 2-methylcitrate dehydratase activity; molecular_function GO:0006810; transport; biological_process GO:0055085; transmembrane transport; biol…	NA	NA	NA	NA	NA
A09587	3.16	11.13	-1.812193189	9.09E-06	0.000595069	down	NA	NA	NA	NA	NA	NA	NA	NA	NA	NA	NA
A00521	42.95	139.7	-1.701408651	9.11E-06	0.000595069	down	gi|453081753|gb|EMF09801.1|; hypothetical protein [Sphaerulina musiva SO2202, SEPMUDRAFT_127576]	NA	NA	NA	NA	NA	NA	NA	NA	NA	NA
A11563	17.2	57.06	-1.729491999	9.75E-06	0.000632843	down	gi|475665578|gb|EMT63370.1|; Conidiation-specific protein 6 [Fusarium oxysporum f. sp. cubense race 4]	P34762; CON6_NEUCR Conidiation-specific protein 6 OS=Neurospora crassa (strain ATCC 24698 / 74-OR23-1A / CBS 708.71 / DSM 1257 / FGSC 987) GN=con-6 PE=2 SV=1	fpu:FPSE_03619;	NA	NA	NA	NA	NA	NA	NA	NA
A08340	0.57	0.13	2.106629884	1.00E-05	0.000644727	up	gi|594711990|gb|EXU94990.1|; reverse transcriptase domain protein [Metarhizium robertsii]	NA	ani:AN2671.2;	NA	NA	GO:0006278; RNA-dependent DNA replication; biological_process GO:0003723; RNA binding; molecular_function GO:0003964; RNA-directed DNA polymerase activity; molecular_function	NA	NA	NA	NA	NA
A11943	3.53	0.99	1.837420056	0.000010055	0.000644727	up	NA	NA	NA	NA	NA	NA	NA	NA	NA	NA	NA
A03768	2.45	8.02	-1.712563838	1.03E-05	0.000655905	down	NA	NA	NA	NA	NA	GO:0006355; regulation of transcription, DNA-dependent; biological_process GO:0046983; protein dimerization activity; molecular_function GO:0005634; nucleus; cellular_component GO:0016798; hydrolase activity, acting on glycosyl bonds; molecular_function	NA	NA	NA	NA	NA
A12383	22	70.86	-1.687227834	1.06E-05	0.000672095	down	gi|453082017|gb|EMF10065.1|; hypothetical protein [Sphaerulina musiva SO2202, SEPMUDRAFT_71128]	NA	pfj:MYCFIDRAFT_31880;	NA	NA	GO:0005515; protein binding; molecular_function	NA	NA	NA	NA	NA
A00688	0.78	0.18	2.100227264	1.07E-05	0.000676787	up	NA	NA	NA	NA	NA	NA	NA	NA	NA	NA	t1pks
A07412	1054.26	329.51	1.677863655	1.16E-05	0.000724462	up	gi|631392384|ref|XP_007930572.1|; hypothetical protein [Pseudocercospora fijiensis CIRAD86, MYCFIDRAFT_50135]	NA	psco:LY89DRAFT_581854;	NA	NA	GO:0000166; nucleotide binding; molecular_function GO:0016020; membrane; cellular_component GO:0006434; seryl-tRNA aminoacylation; biological_process GO:0005198; NA GO:0005737; cytoplasm; cellular_component GO:0005882; intermediate filament; cellular_component GO:0042803; protein homodimerization activity; molecular_function GO:0016021; integral to membrane; cellular_component GO:0045502; dynein …	NA	NA	NA	NA	NA
A05095	0.33	0.02	3.563203954	1.18E-05	0.0007332	up	gi|425765922|gb|EKV04563.1|; hypothetical protein [Penicillium digitatum]	NA	ani:AN5253.2;	NA	NA	GO:0005634; nucleus; cellular_component	NA	NA	NA	NA	NA
A08222	54.32	173.51	-1.675181409	1.22E-05	0.000756622	down	gi|453080900|gb|EMF08950.1|; hypothetical protein [Sphaerulina musiva SO2202, SEPMUDRAFT_159035]	NA	bcom:BAUCODRAFT_102413;	NA	NA	GO:0016787; hydrolase activity; molecular_function	NA	NA	NA	NA	NA
A01136	57.06	182.09	-1.674002924	1.25E-05	0.000766652	down	gi|631378300|ref|XP_007923530.1|; hypothetical protein [Pseudocercospora fijiensis CIRAD86, MYCFIDRAFT_214134]	NA	pfj:MYCFIDRAFT_214134;	NA	NA	GO:0019867; outer membrane; cellular_component	NA	NA	NA	NA	NA
A11270	3.55	1	1.825356336	1.26E-05	0.000772351	up	NA	NA	NA	NA	NA	NA	NA	NA	NA	NA	nrps
A04229	122.59	389.58	-1.668015161	0.000013267	0.000807174	down	gi|453083544|gb|EMF11590.1|; hypothetical protein SEPMUDRAFT_24365, partial [Sphaerulina musiva SO2202]	NA	NA	NA	NA	NA	NA	NA	NA	NA	NA
A11753	36.85	117.2	-1.668919295	0.000013423	0.000812056	down	gi|453084672|gb|EMF12716.1|; hypothetical protein [Sphaerulina musiva SO2202, SEPMUDRAFT_149305]	NA	pfj:MYCFIDRAFT_61870;	NA	NA	NA	NA	NA	NA	NA	NA
A04941	491.56	1555.42	-1.661762032	1.39E-05	0.000838673	down	gi|452843972|gb|EME45906.1|; hypothetical protein [Dothistroma septosporum NZE10, DOTSEDRAFT_70057]	NA	pfj:MYCFIDRAFT_211999;	NA	NA	NA	NA	NA	YES	NA	NA
A00511	0.46	2.14	-2.211516798	1.43E-05	0.000855367	down	NA	NA	NA	NA	NA	NA	NA	NA	YES	NA	NA
A04846	130.32	41.27	1.658727752	1.48E-05	0.000879302	up	gi|398391150|ref|XP_003849035.1|; hypothetical protein [Zymoseptoria tritici IPO323, MYCGRDRAFT_48331]	NA	ztr:MYCGRDRAFT_48331;	NA	NA	NA	NA	NA	NA	NA	nrps
A10797	3.04	0.75	1.997316701	1.49E-05	0.000879302	up	gi|398397092|ref|XP_003852004.1|; hypothetical protein [Zymoseptoria tritici IPO323, MYCGRDRAFT_100386]	NA	ztr:MYCGRDRAFT_100386;	NA	NA	NA	NA	NA	NA	NA	NA
A11624	649.36	206.2	1.654998581	1.50E-05	0.00088412	up	gi|453084729|gb|EMF12773.1|; H+/nucleoside cotransporter [Sphaerulina musiva SO2202]	NA	pfj:MYCFIDRAFT_211768; K03317 TC.CNT concentrative nucleoside transporter, CNT family -- --	NA	gnl|TC-DB|Q874I3; 2.A.41.2.7 H+/nucleoside cotransporter - Candida albicans (Yeast).	GO:0006810; transport; biological_process GO:0016020; membrane; cellular_component GO:0001882; nucleoside binding; molecular_function GO:0005415; nucleoside:sodium symporter activity; molecular_function	NA	NA	NA	NA	NA
A05157	0.1	0.44	-2.124302564	0.000015933	0.000932298	down	NA	NA	NA	NA	NA	GO:0006278; RNA-dependent DNA replication; biological_process GO:0003723; RNA binding; molecular_function GO:0003964; RNA-directed DNA polymerase activity; molecular_function	NA	NA	NA	NA	NA
A10305	5.93	18.78	-1.662345522	1.75E-05	0.001015601	down	NA	NA	NA	NA	NA	NA	NA	NA	NA	NA	NA
A04453	470.62	151.14	1.638666706	1.80E-05	0.001043607	up	gi|146229317|gb|AAW33731.2|; linoleate diol synthase [Cercospora zeae-maydis]	B0Y6R2; PPOA_ASPFC Psi-producing oxygenase A OS=Neosartorya fumigata (strain CEA10 / CBS 144.89 / FGSC A1163) GN=ppoA PE=3 SV=1	pfj:MYCFIDRAFT_48406;	NA	NA	GO:0004601; peroxidase activity; molecular_function GO:0016705; oxidoreductase activity, acting on paired donors, with incorporation or reduction of molecular oxygen; molecular_function GO:0005506; iron ion binding; molecular_function GO:0055114; oxidation-reduction process; biological_process GO:0020037; heme binding; molecular_function GO:0006979; response to oxidative stress; biological_process	NA	estExt_Genewise1.C_11811; [Mycosphaerella fijiensis]	NA	NA	NA
A05174	4.68	1.47	1.668393647	0.00001829	0.001052952	up	gi|594711990|gb|EXU94990.1|; reverse transcriptase domain protein [Metarhizium robertsii]	NA	ani:AN2671.2;	NA	NA	GO:0015074; DNA integration; biological_process GO:0006278; RNA-dependent DNA replication; biological_process GO:0003723; RNA binding; molecular_function GO:0003964; RNA-directed DNA polymerase activity; molecular_function	NA	NA	NA	NA	NA
A09445	139.67	434.3	-1.636454819	1.89E-05	0.001080164	down	NA	NA	NA	NA	NA	NA	NA	NA	YES	NA	NA
A05593	7.78	24.33	-1.644967477	0.000019294	0.001096214	down	gi|627805639|ref|XP_007676167.1|; hypothetical protein [Baudoinia compniacensis UAMH 10762, BAUCODRAFT_34154]	S0DZN4; BIK6_GIBF5 Efflux pump bik6 OS=Gibberella fujikuroi (strain CBS 195.34 / IMI 58289 / NRRL A-6831) GN=bik6 PE=2 SV=1	bcom:BAUCODRAFT_34154;	SPBC947.06c; KOG0255 Synaptic vesicle transporter SVOP and related transporters (major facilitator superfamily) R General function prediction only ;	NA	GO:0016021; integral to membrane; cellular_component GO:0055085; transmembrane transport; biological_process	NA	NA	NA	NA	NA
A02694	1.97	6.41	-1.704234548	1.93E-05	0.001096214	down	gi|398406653|ref|XP_003854792.1|; hypothetical protein [Zymoseptoria tritici IPO323, MYCGRDRAFT_67907]	A0A097ZPE4; ANDK_EMEVA Cytochrome P450 monooxygenase andK OS=Emericella variicolor GN=andK PE=1 SV=1	ztr:MYCGRDRAFT_67907;	NA	NA	GO:0016787; hydrolase activity; molecular_function	NA	NA	NA	NA	NA
A05533	0.15	0.98	-2.647530539	0.00001994	0.001123775	down	gi|453087054|gb|EMF15095.1|; hypothetical protein SEPMUDRAFT_36781, partial [Sphaerulina musiva SO2202]	NA	bcom:BAUCODRAFT_27538;	NA	NA	NA	NA	NA	NA	NA	NA
A07038	15.29	4.92	1.635672215	0.000020951	0.001174572	up	gi|452842276|gb|EME44212.1|; hypothetical protein [Dothistroma septosporum NZE10, DOTSEDRAFT_71894]	NA	psco:LY89DRAFT_652250;	NA	NA	NA	NA	NA	NA	NA	NA
A02806	0.36	1.23	-1.76819586	2.22E-05	0.001240244	down	NA	NA	NA	NA	NA	GO:0015074; DNA integration; biological_process	NA	NA	NA	NA	NA
A12113	98.97	32.08	1.624970895	2.25E-05	0.001247419	up	gi|630025471|ref|XP_007835476.1|; hypothetical protein [Pestalotiopsis fici W106-1, PFICI_08704]	NA	pfy:PFICI_08704;	NA	NA	GO:0008757; S-adenosylmethionine-dependent methyltransferase activity; molecular_function GO:0008152; NA GO:0009877; nodulation; biological_process GO:0008168; methyltransferase activity; molecular_function GO:0009312; oligosaccharide biosynthetic process; biological_process GO:0008171; O-methyltransferase activity; molecular_function	NA	NA	NA	NA	NA
A10341	23.01	71.07	-1.627009409	2.38E-05	0.001310743	down	gi|453085091|gb|EMF13134.1|; hypothetical protein [Sphaerulina musiva SO2202, SEPMUDRAFT_148513]	NA	pfj:MYCFIDRAFT_187841;	NA	NA	NA	NA	NA	NA	NA	NA
A01515	32.31	99.18	-1.617555795	2.39E-05	0.001310743	down	gi|453087948|gb|EMF15989.1|; acid phosphatase/Vanadium-dependent haloperoxidase [Sphaerulina musiva SO2202]	NA	pno:SNOG_02140;	NA	NA	GO:0016020; membrane; cellular_component GO:0003824; NA	NA	NA	NA	NA	NA
A11469	89.14	271.27	-1.605433976	2.67E-05	0.001452072	down	gi|453084567|gb|EMF12611.1|; hypothetical protein [Sphaerulina musiva SO2202, SEPMUDRAFT_125756]	NA	bcom:BAUCODRAFT_34583;	NA	NA	NA	NA	NA	NA	NA	NA
A02893	1.37	4.53	-1.718756877	2.67E-05	0.001452072	down	gi|453083000|gb|EMF11046.1|; hypothetical protein [Sphaerulina musiva SO2202, SEPMUDRAFT_164633]	NA	pfj:MYCFIDRAFT_213325;	NA	NA	GO:0046999; regulation of conjugation; biological_process GO:0051188; cofactor biosynthetic process; biological_process GO:0000166; nucleotide binding; molecular_function GO:0019867; outer membrane; cellular_component GO:0016021; integral to membrane; cellular_component GO:0009236; cobalamin biosynthetic process; biological_process GO:0043752; adenosylcobinamide kinase activity; molecular_function	NA	NA	NA	NA	NA
A01652	41.97	127.61	-1.604247036	2.74E-05	0.001478963	down	NA	NA	NA	NA	NA	NA	NA	NA	YES	NA	NA
A12535	42.95	130.51	-1.603277485	2.75E-05	0.001478963	down	gi|453082058|gb|EMF10106.1|; hypothetical protein [Sphaerulina musiva SO2202, SEPMUDRAFT_49955]	NA	pfj:MYCFIDRAFT_166493;	NA	NA	NA	NA	NA	NA	NA	NA
A03926	49.83	151.27	-1.602053026	2.81E-05	0.001502568	down	NA	NA	hmo:HM1_1325;	NA	NA	NA	NA	NA	YES	NA	NA
A09628	4.44	13.44	-1.600057493	2.83E-05	0.001502568	down	gi|671379486|ref|XP_008719632.1|; hypothetical protein HMPREF1541_07085, partial [Cyphellophora europaea CBS 101466]	NA	NA	NA	NA	GO:0008152; NA GO:0003824; NA	NA	NA	NA	NA	nrps
A12326	78.82	239	-1.600355542	0.000028345	0.001502568	down	gi|453082228|gb|EMF10276.1|; cysteine proteinase [Sphaerulina musiva SO2202]	NA	pfj:MYCFIDRAFT_141085; K08597 SENP8, NEDP1, DEN1 sentrin-specific protease 8 3.4.22.68 --	NA	NA	GO:0006508; proteolysis; biological_process GO:0008234; cysteine-type peptidase activity; molecular_function	NA	NA	NA	NA	NA
A01216	17.94	54.61	-1.605894039	2.90E-05	0.00152934	down	gi|453087353|gb|EMF15394.1|; hypothetical protein [Sphaerulina musiva SO2202, SEPMUDRAFT_60166]	NA	pfj:MYCFIDRAFT_214081;	NA	NA	NA	NA	NA	YES	NA	NA
A12459	0.37	1.26	-1.762807293	3.01E-05	0.001581711	down	NA	NA	NA	NA	NA	NA	NA	NA	NA	NA	NA
A01546	19.71	59.82	-1.601302609	3.05E-05	0.00159316	down	gi|627835692|ref|XP_007688281.1|; hypothetical protein [Bipolaris oryzae ATCC 44560, COCMIDRAFT_26577]	Q5BH34; MPDC_EMENI Short chain dehydrogenase mdpC OS=Emericella nidulans (strain FGSC A4 / ATCC 38163 / CBS 112.46 / NRRL 194 / M139) GN=mdpC PE=3 SV=1	bor:COCMIDRAFT_26577; K17739 THNR tetrahydroxynaphthalene reductase 1.1.1.252 --	NA	NA	GO:0016491; oxidoreductase activity; molecular_function GO:0008152; NA	PHI:2802; 3hnr ACD47140 93612 Setosphaeria turcica unaffected pathogenicity	NA	NA	NA	NA
A05484	25.84	78.11	-1.595570606	3.12E-05	0.001619947	down	gi|453087900|gb|EMF15941.1|; FAD/NAD(P)-binding domain-containing protein, partial [Sphaerulina musiva SO2202]	NA	bcom:BAUCODRAFT_155411;	NA	NA	GO:0055114; oxidation-reduction process; biological_process GO:0016491; oxidoreductase activity; molecular_function GO:0005975; carbohydrate metabolic process; biological_process GO:0050660; flavin adenine dinucleotide binding; molecular_function GO:0050661; NADP binding; molecular_function GO:0030246; carbohydrate binding; molecular_function GO:0004499; flavin-containing monooxygenase activity; …	NA	NA	NA	NA	NA
A05486	15.66	47.75	-1.608534059	3.13E-05	0.001619947	down	gi|380493551|emb|CCF33797.1|; monooxygenase [Colletotrichum higginsianum]	NA	NA	NA	NA	GO:0006631; fatty acid metabolic process; biological_process GO:0050660; flavin adenine dinucleotide binding; molecular_function GO:0055114; oxidation-reduction process; biological_process GO:0016491; oxidoreductase activity; molecular_function GO:0050661; NADP binding; molecular_function GO:0003857; 3-hydroxyacyl-CoA dehydrogenase activity; molecular_function GO:0004499; flavin-containing monoox…	NA	NA	NA	NA	NA
A10118	33.08	99.45	-1.588045985	3.27E-05	0.001674544	down	gi|453085072|gb|EMF13115.1|; hypothetical protein [Sphaerulina musiva SO2202, SEPMUDRAFT_148497]	NA	pfj:MYCFIDRAFT_152576; K20858 MCU calcium uniporter protein, mitochondrial --	NA	gnl|TC-DB|Q7S4I4; 1.A.77.1.5 Predicted protein OS=Neurospora crassa (strain ATCC 24698 / 74-OR23-1A / CBS 708.71 / DSM 1257 / FGSC 987) GN=NCU08166 PE=4 SV=1	NA	NA	NA	NA	NA	NA
A02133	0.92	3.24	-1.81228124	0.000032684	0.001674544	down	NA	NA	NA	NA	NA	NA	NA	NA	YES	NA	NA
A02225	260.75	782.2	-1.584804042	3.29E-05	0.001675933	down	gi|453088775|gb|EMF16815.1|; cell wall integrity signaling protein Lsp1/Pil1 [Sphaerulina musiva SO2202]	P53252; PIL1_YEAST Sphingolipid long chain base-responsive protein PIL1 OS=Saccharomyces cerevisiae (strain ATCC 204508 / S288c) GN=PIL1 PE=1 SV=1	ztr:MYCGRDRAFT_102447;	NA	NA	NA	NA	NA	NA	NA	NA
A10120	3.15	10.31	-1.710728596	0.000035223	0.001787526	down	NA	NA	NA	NA	NA	NA	NA	NA	NA	NA	NA
A08521	71.35	23.82	1.582154941	3.59E-05	0.001814371	up	gi|453084193|gb|EMF12238.1|; glycoside hydrolase family 105 protein [Sphaerulina musiva SO2202]	NA	pfj:MYCFIDRAFT_46172; K15532 yteR, yesR unsaturated rhamnogalacturonyl hydrolase 3.2.1.172 --	NA	NA	NA	NA	NA	YES	EAA61616.1_GH105; AN7828.2;--;Aspergillus nidulans FGSC A4;C8VDV3 unsaturated rhamnogalacturonyl hydrolase (EC 3.2.1.172); d-4,5-unsaturated &beta;-glucuronyl hydrolase (EC 3.2.1.-) Created based on a paper by Itoh, Ochiai, Mikami, Hashimoto, and Murata (J. Mol. Biol. 360 (2006) 573-585) (PMID: 16781735)	NA
A04362	5.74	17.59	-1.614385146	3.66E-05	0.001841773	down	gi|628288369|ref|XP_007732930.1|; hypothetical protein [Capronia epimyces CBS 606.96, A1O3_04612]	NA	bze:COCCADRAFT_91036;	NA	NA	GO:0008270; zinc ion binding; molecular_function GO:0003857; 3-hydroxyacyl-CoA dehydrogenase activity; molecular_function GO:0016740; transferase activity; molecular_function GO:0016616; oxidoreductase activity, acting on the CH-OH group of donors, NAD or NADP as acceptor; molecular_function GO:0055114; oxidation-reduction process; biological_process GO:0048037; cofactor binding; molecular_functi…	NA	NA	NA	NA	NA
A12248	2.13	6.85	-1.683327907	4.00E-05	0.00200029	down	NA	NA	NA	NA	NA	NA	NA	NA	NA	NA	NA
A12102	0.42	1.76	-2.05846581	4.20E-05	0.002091774	down	gi|361129957|gb|EHL01833.1|; hypothetical protein [Glarea lozoyensis 74030, M7I_2187]	NA	NA	NA	NA	NA	NA	NA	NA	NA	nrps
A08689	54.75	161.95	-1.56461449	4.28E-05	0.002120595	down	NA	NA	NA	NA	NA	GO:0016884; carbon-nitrogen ligase activity, with glutamine as amido-N-donor; molecular_function	NA	NA	NA	NA	nrps
A12416	3.6	10.74	-1.577285177	4.30E-05	0.002121202	down	gi|453086162|gb|EMF14204.1|; MFS general substrate transporter [Sphaerulina musiva SO2202]	NA	bcom:BAUCODRAFT_144373;	NA	NA	GO:0022857; transmembrane transporter activity; molecular_function GO:0055085; transmembrane transport; biological_process GO:0016021; integral to membrane; cellular_component	NA	NA	NA	NA	NA
A03358	87.94	29.82	1.560066815	4.41E-05	0.002164585	up	gi|453083323|gb|EMF11369.1|; Sugar_tr-domain-containing protein [Sphaerulina musiva SO2202]	NA	pfj:MYCFIDRAFT_51227;	NA	NA	GO:0016021; integral to membrane; cellular_component GO:0022857; transmembrane transporter activity; molecular_function GO:0055085; transmembrane transport; biological_process	NA	NA	NA	NA	NA
A06936	10.77	32.47	-1.591170001	4.51E-05	0.002205411	down	gi|453085700|gb|EMF13743.1|; hypothetical protein [Sphaerulina musiva SO2202, SEPMUDRAFT_42980]	NA	afv:AFLA_008690;	NA	NA	NA	NA	NA	NA	NA	NA
A05997	2.71	8.42	-1.637442027	4.60E-05	0.002241325	down	NA	NA	NA	NA	NA	NA	NA	NA	NA	NA	NA
A02882	100.57	34.22	1.55507841	4.69E-05	0.00227087	up	gi|453083007|gb|EMF11053.1|; MFS general substrate transporter [Sphaerulina musiva SO2202]	NA	pfj:MYCFIDRAFT_55853;	NA	NA	GO:0055085; transmembrane transport; biological_process GO:0022857; transmembrane transporter activity; molecular_function GO:0016021; integral to membrane; cellular_component	NA	NA	NA	NA	NA
A00823	15.77	46.48	-1.56007729	4.71E-05	0.00227087	down	gi|453087017|gb|EMF15058.1|; aryl-alcohol dehydrogenase Aad14 [Sphaerulina musiva SO2202]	P42884; AAD14_YEAST Putative aryl-alcohol dehydrogenase AAD14 OS=Saccharomyces cerevisiae (strain ATCC 204508 / S288c) GN=AAD14 PE=1 SV=1	pfj:MYCFIDRAFT_72248;	YNL331c; KOG1575 Voltage-gated shaker-like K+ channel, subunit beta/KCNAB C Energy production and conversion ;	NA	NA	NA	NA	NA	NA	NA
A11231	26.45	8.93	1.564837971	4.89E-05	0.002348016	up	gi|684161529|ref|XP_009154642.1|; hypothetical protein [Exophiala dermatitidis NIH/UT8656, HMPREF1120_02356]	NA	vda:VDAG_01316;	NA	NA	NA	NA	NA	YES	NA	NA
A01035	1.36	0.44	1.6233053	5.06E-05	0.002418826	up	gi|628351837|ref|XP_007750936.1|; hypothetical protein [Cladophialophora psammophila CBS 110553, A1O5_12177]	NA	pfp:PFL1_06160;	NA	NA	GO:0008716; D-alanine-D-alanine ligase activity; molecular_function GO:0005524; ATP binding; molecular_function GO:0016874; ligase activity; molecular_function GO:0003824; NA GO:0046872; metal ion binding; molecular_function GO:0008152; NA	NA	NA	NA	NA	NA
A11467	7.38	21.82	-1.563048407	5.08E-05	0.002418826	down	NA	NA	NA	NA	NA	GO:0005198; NA GO:0015991; ATP hydrolysis coupled proton transport; biological_process GO:0015078; hydrogen ion transmembrane transporter activity; molecular_function GO:0033179; proton-transporting V-type ATPase, V0 domain; cellular_component GO:0019028; viral capsid; cellular_component GO:0019031; viral envelope; cellular_component	NA	NA	NA	NA	NA
A04368	6.94	20.38	-1.553152603	5.11E-05	0.002418826	down	NA	NA	NA	NA	NA	NA	NA	NA	NA	NA	NA
A11077	1.86	5.7	-1.614666786	5.34E-05	0.00251786	down	gi|453084494|gb|EMF12538.1|; hypothetical protein [Sphaerulina musiva SO2202, SEPMUDRAFT_44535]	NA	pfj:MYCFIDRAFT_23150;	NA	NA	GO:0016787; hydrolase activity; molecular_function	NA	NA	NA	NA	NA
A02615	82.87	240.73	-1.538404587	5.47E-05	0.002567838	down	gi|452847794|gb|EME49726.1|; hypothetical protein [Dothistroma septosporum NZE10, DOTSEDRAFT_68487]	NA	pfj:MYCFIDRAFT_169721;	NA	NA	GO:0005515; protein binding; molecular_function	NA	NA	NA	NA	NA
A09504	0.14	0.55	-1.897711165	5.98E-05	0.00279669	down	NA	NA	NA	NA	NA	GO:0046983; protein dimerization activity; molecular_function	NA	NA	NA	NA	NA
A00013	5.39	1.82	1.561305847	0.00006085	0.002832962	up	gi|453083830|gb|EMF11875.1|; FAD/NAD(P)-binding domain-containing protein [Sphaerulina musiva SO2202]	NA	pfj:MYCFIDRAFT_215593; K19069 CDH cellobiose dehydrogenase (acceptor) 1.1.99.18	NA	NA	GO:0016491; oxidoreductase activity; molecular_function GO:0016705; oxidoreductase activity, acting on paired donors, with incorporation or reduction of molecular oxygen; molecular_function GO:0050660; flavin adenine dinucleotide binding; molecular_function GO:0004553; hydrolase activity, hydrolyzing O-glycosyl compounds; molecular_function GO:0055114; oxidation-reduction process; biological_proc…	PHI:2207; endo-1,4-beta-xylanase [GH10 family] MGG_02245.6 318829 Magnaporthe oryzae reduced virulence	NA	YES	ADT70774.1_CBM1; cellobiose dehydrogenase (CdhIIA);1.1.99.18;;Dichomera saubinetii CBS 990.70;-- Modules of approx. 40 residues found almost exclusively in fungi. The cellulose-binding function has been demonstrated in many cases, and appears to be mediated by three aromatic residues separated by about 10.4 angstrom and which form a flat surface. The only non-fungal occurence of CBM1 is in an alg…	NA
A09649	434.58	1249.29	-1.523362964	6.40E-05	0.002967292	down	gi|453081249|gb|EMF09298.1|; hypothetical protein [Sphaerulina musiva SO2202, SEPMUDRAFT_151378]	NA	bcom:BAUCODRAFT_38658;	NA	NA	NA	NA	NA	NA	NA	NA
A09742	0.93	3.22	-1.789547355	6.71E-05	0.003095078	down	NA	NA	NA	NA	NA	NA	NA	NA	NA	NA	NA
A09202	8.02	23.23	-1.534278181	6.91E-05	0.003176219	down	gi|452838714|gb|EME40654.1|; hypothetical protein [Dothistroma septosporum NZE10, DOTSEDRAFT_82246]	O94564; YGD6_SCHPO Zinc-type alcohol dehydrogenase-like protein C1773.06c OS=Schizosaccharomyces pombe (strain 972 / ATCC 24843) GN=SPBC1773.06c PE=3 SV=1	ztr:MYCGRDRAFT_105735;	SPBC1773.06c; KOG1198 Zinc-binding oxidoreductase CR Energy production and conversion ; General function prediction only ;	NA	GO:0006520; cellular amino acid metabolic process; biological_process GO:0008270; zinc ion binding; molecular_function GO:0006813; potassium ion transport; biological_process GO:0016491; oxidoreductase activity; molecular_function GO:0055114; oxidation-reduction process; biological_process	NA	NA	NA	NA	NA
A04516	12.27	35.52	-1.533113556	6.95E-05	0.003178282	down	gi|453089491|gb|EMF17531.1|; amidase signature enzyme [Sphaerulina musiva SO2202]	NA	tmn:UCRPA7_5692;	NA	NA	GO:0016884; carbon-nitrogen ligase activity, with glutamine as amido-N-donor; molecular_function	NA	NA	NA	NA	NA
A09036	3.17	0.92	1.766798761	7.24E-05	0.003299592	up	NA	NA	NA	NA	NA	NA	NA	NA	NA	NA	NA
A04139	3.42	9.96	-1.542107825	7.35E-05	0.00333462	down	gi|631393898|ref|XP_007931329.1|; hypothetical protein MYCFIDRAFT_57535, partial [Pseudocercospora fijiensis CIRAD86]	NA	pfy:PFICI_08387;	NA	NA	GO:0004499; flavin-containing monooxygenase activity; molecular_function GO:0050661; NADP binding; molecular_function GO:0050660; flavin adenine dinucleotide binding; molecular_function GO:0055114; oxidation-reduction process; biological_process GO:0016491; oxidoreductase activity; molecular_function	NA	NA	NA	NA	NA
A12277	23.51	66.98	-1.510620043	7.45E-05	0.003368236	down	gi|453082245|gb|EMF10293.1|; DUF221-domain-containing protein [Sphaerulina musiva SO2202]	NA	pfj:MYCFIDRAFT_30871; K21989 TMEM63 calcium permeable stress-gated cation channel --	NA	NA	GO:0016020; membrane; cellular_component	NA	NA	NA	NA	NA
A07550	326.39	927.76	-1.507112912	7.54E-05	0.003392526	down	gi|631381358|ref|XP_007925059.1|; hypothetical protein [Pseudocercospora fijiensis CIRAD86, MYCFIDRAFT_163251]	NA	pfj:MYCFIDRAFT_163251;	NA	NA	GO:0016491; oxidoreductase activity; molecular_function GO:0055114; oxidation-reduction process; biological_process	NA	NA	NA	NA	NA
A04750	1.54	4.73	-1.619158156	7.61E-05	0.003411265	down	gi|342869787|gb|EGU73297.1|; hypothetical protein [Fusarium oxysporum]	NA	npa:UCRNP2_8885;	NA	NA	GO:0016787; hydrolase activity; molecular_function	NA	NA	NA	NA	NA
A00480	13.01	4.43	1.551795581	7.68E-05	0.003428316	up	NA	NA	NA	NA	NA	NA	NA	NA	NA	NA	NA
A01071	33.39	11.69	1.513390985	7.89E-05	0.00350523	up	NA	NA	NA	NA	NA	NA	NA	NA	NA	NA	NA
A12002	66.94	190	-1.504898985	7.93E-05	0.003511059	down	gi|453081875|gb|EMF09923.1|; hypothetical protein [Sphaerulina musiva SO2202, SEPMUDRAFT_151020]	NA	ztr:MYCGRDRAFT_105024;	NA	NA	NA	NA	NA	NA	NA	NA
A02215	3.96	11.5	-1.538331781	8.10E-05	0.003568391	down	gi|452847715|gb|EME49647.1|; hypothetical protein [Dothistroma septosporum NZE10, DOTSEDRAFT_164212]	NA	roa:Pd630_LPD04556; K18382 adh1 NAD+-dependent secondary alcohol dehydrogenase Adh1 1.1.1.- Metabolism; Carbohydrate metabolism; Propanoate metabolism [PATH:ko00640]	NA	NA	GO:0055114; oxidation-reduction process; biological_process GO:0009089; lysine biosynthetic process via diaminopimelate; biological_process GO:0008168; methyltransferase activity; molecular_function GO:0008270; zinc ion binding; molecular_function GO:0003857; 3-hydroxyacyl-CoA dehydrogenase activity; molecular_function GO:0008839; dihydrodipicolinate reductase activity; molecular_function GO:0006…	NA	NA	NA	NA	NA
A10901	160.58	56.72	1.501174475	8.39E-05	0.00368275	up	NA	NA	NA	NA	NA	NA	NA	NA	YES	NA	NA
A05488	68.22	192.26	-1.494677415	8.97E-05	0.003921223	down	gi|631378030|ref|XP_007923395.1|; hypothetical protein MYCFIDRAFT_112299, partial [Pseudocercospora fijiensis CIRAD86]	NA	pfj:MYCFIDRAFT_112299;	NA	NA	GO:0045454; cell redox homeostasis; biological_process	NA	NA	NA	NA	NA
A07541	174.92	491.07	-1.489218889	9.16E-05	0.003988675	down	gi|631381128|ref|XP_007924944.1|; hypothetical protein [Pseudocercospora fijiensis CIRAD86, MYCFIDRAFT_152559]	P27800; ALDX_SPOSA Aldehyde reductase 1 OS=Sporidiobolus salmonicolor GN=ARI PE=1 SV=3	pfj:MYCFIDRAFT_152559;	SPAC26F1.07; KOG1577 Aldo/keto reductase family proteins R General function prediction only ;	NA	GO:0016987; sigma factor activity; molecular_function GO:0006352; transcription initiation, DNA-dependent; biological_process GO:0003677; DNA binding; molecular_function GO:0008168; methyltransferase activity; molecular_function GO:0003700; sequence-specific DNA binding transcription factor activity; molecular_function GO:0006355; regulation of transcription, DNA-dependent; biological_process	NA	NA	NA	NA	t1pks
A08637	246.69	88.15	1.484698437	9.60E-05	0.004148532	up	NA	NA	NA	NA	NA	NA	NA	NA	NA	NA	NA
A11392	5.29	1.78	1.564926813	0.000096081	0.004148532	up	NA	NA	NA	NA	NA	NA	NA	NA	NA	NA	NA
A00849	0.33	1.1	-1.727002206	9.67E-05	0.00415757	down	gi|662541635|gb|KEQ98934.1|; hypothetical protein [Aureobasidium subglaciale EXF-2481, AUEXF2481DRAFT_76810]	NA	NA	NA	NA	GO:0016020; membrane; cellular_component GO:0055085; transmembrane transport; biological_process GO:0006810; transport; biological_process GO:0016021; integral to membrane; cellular_component GO:0005215; NA	NA	NA	NA	NA	NA
A01672	1.25	3.68	-1.560695947	9.78E-05	0.004187025	down	gi|453087016|gb|EMF15057.1|; Transp_cyt_pur-domain-containing protein [Sphaerulina musiva SO2202]	NA	pfj:MYCFIDRAFT_30009; K03457 TC.NCS1 nucleobase:cation symporter-1, NCS1 family -- --	NA	NA	GO:0015851; nucleobase transport; biological_process GO:0016020; membrane; cellular_component GO:0015205; nucleobase transmembrane transporter activity; molecular_function	NA	NA	NA	NA	NA
A00903	11.47	32.17	-1.487270883	9.91E-05	0.00421558	down	gi|453087318|gb|EMF15359.1|; hypothetical protein [Sphaerulina musiva SO2202, SEPMUDRAFT_147263]	NA	pfj:MYCFIDRAFT_131738;	NA	NA	NA	NA	NA	NA	NA	NA
A02988	5.6	1.96	1.510754477	9.92E-05	0.00421558	up	NA	NA	NA	NA	NA	GO:0005524; ATP binding; molecular_function	NA	NA	NA	NA	NA
A08816	32.91	91.85	-1.480524712	0.000100669	0.004260733	down	gi|453086380|gb|EMF14422.1|; glycosyltransferase family 1 protein [Sphaerulina musiva SO2202]	NA	pfj:MYCFIDRAFT_215032;	NA	NA	GO:0016758; transferase activity, transferring hexosyl groups; molecular_function GO:0005975; carbohydrate metabolic process; biological_process GO:0008152; NA GO:0030246; carbohydrate binding; molecular_function GO:0030259; lipid glycosylation; biological_process	NA	NA	NA	CCD33816.1_GT1; glycosyltransferase family 1 protein (Bofut4_p064180.1);--;Botryotinia fuckeliana T4;-- UDP-glucuronosyltransferase (EC 2.4.1.17); zeatin O-&beta;-xylosyltransferase (EC 2.4.2.40); 2-hydroxyacylsphingosine 1-&beta;-galactosyltransferase (EC 2.4.1.45); N-acylsphingosine galactosyltransferase (EC 2.4.1.47); flavonol 3-O-glucosyltransferase (EC 2.4.1.91); anthocyanidin 3-O-glucosyltr…	NA
A02109	40.17	111.95	-1.478440058	0.000102914	0.004336276	down	gi|631375176|ref|XP_007921968.1|; hypothetical protein [Pseudocercospora fijiensis CIRAD86, MYCFIDRAFT_213591]	NA	pfj:MYCFIDRAFT_213591;	NA	NA	NA	NA	NA	NA	NA	NA
A03139	185.54	66.6	1.478079225	0.000103264	0.004336276	up	gi|453083239|gb|EMF11285.1|; hypothetical protein [Sphaerulina musiva SO2202, SEPMUDRAFT_142754]	NA	ztr:MYCGRDRAFT_90418;	NA	NA	NA	NA	NA	YES	NA	NA
A10725	0.6	2.23	-1.871499041	0.000103687	0.004337045	down	gi|453082305|gb|EMF10352.1|; hypothetical protein [Sphaerulina musiva SO2202, SEPMUDRAFT_150500]	NA	pfj:MYCFIDRAFT_210580;	NA	NA	NA	NA	NA	NA	NA	NA
A09500	1.6	0.44	1.839715078	0.000106025	0.004417567	up	gi|398391835|ref|XP_003849377.1|; hypothetical protein [Zymoseptoria tritici IPO323, MYCGRDRAFT_75499]	P0C582; M2OM_NEUCR Putative mitochondrial 2-oxoglutarate/malate carrier protein OS=Neurospora crassa (strain ATCC 24698 / 74-OR23-1A / CBS 708.71 / DSM 1257 / FGSC 987) GN=mic-33 PE=3 SV=1	ztr:MYCGRDRAFT_75499; K15104 SLC25A11, OGC solute carrier family 25 (mitochondrial oxoglutarate transporter), member 11 -- --	At5g19760; KOG0759 Mitochondrial oxoglutarate/malate carrier proteins C Energy production and conversion ;	gnl|TC-DB|Q8IB73; 2.A.29.2.10 Oxoglutarate/malate translocator protein, putative OS=Plasmodium falciparum (isolate 3D7) GN=PF08_0031 PE=3 SV=1	NA	NA	NA	NA	NA	NA
A04625	48.97	136.34	-1.4771616	0.000108217	0.004491408	down	gi|631374070|ref|XP_007921415.1|; hypothetical protein [Pseudocercospora fijiensis CIRAD86, MYCFIDRAFT_213247]	NA	pfj:MYCFIDRAFT_213247;	NA	NA	NA	NA	NA	NA	NA	NA
A05752	14.4	5.03	1.515953386	0.000108949	0.00450434	up	gi|525582218|gb|EPS28468.1|; hypothetical protein [Penicillium oxalicum 114-2, PDE_03414]	Q9UUE3; YNZ6_SCHPO Putative lysine N-acyltransferase C17G9.06c OS=Schizosaccharomyces pombe (strain 972 / ATCC 24843) GN=SPBC17G9.06c PE=3 SV=1	tre:TRIREDRAFT_82628; K22151 SIDF N5-hydroxy-L-ornithine N5-transacylase --	NA	NA	NA	NA	NA	NA	NA	nrps
A00778	0.84	2.86	-1.755133464	0.000109418	0.004506322	down	gi|631376028|ref|XP_007922394.1|; hypothetical protein [Pseudocercospora fijiensis CIRAD86, MYCFIDRAFT_39450]	NA	pfj:MYCFIDRAFT_39450;	NA	NA	NA	NA	NA	YES	NA	NA
A06141	0.22	0.71	-1.716486567	0.000111325	0.004567295	down	NA	NA	NA	NA	NA	GO:0046983; protein dimerization activity; molecular_function	NA	NA	NA	NA	NA
A04502	0.03	0.21	-2.522725417	0.000113062	0.004604645	down	NA	NA	NA	NA	NA	GO:0046983; protein dimerization activity; molecular_function	NA	NA	NA	NA	NA
A02555	95.61	264.84	-1.469923337	0.000113095	0.004604645	down	gi|631371616|ref|XP_007920188.1|; hypothetical protein [Pseudocercospora fijiensis CIRAD86, MYCFIDRAFT_55836]	NA	pfj:MYCFIDRAFT_55836;	NA	NA	NA	NA	NA	NA	NA	NA
A08050	49.65	137.6	-1.470592239	0.000115018	0.004665182	down	gi|453083905|gb|EMF11950.1|; hypothetical protein [Sphaerulina musiva SO2202, SEPMUDRAFT_149775]	NA	NA	NA	NA	NA	NA	NA	NA	NA	NA
A05322	0.02	0.1	-2.427229747	0.000118234	0.004769702	down	NA	NA	NA	NA	NA	GO:0046983; protein dimerization activity; molecular_function GO:0003964; RNA-directed DNA polymerase activity; molecular_function GO:0003723; RNA binding; molecular_function GO:0006278; RNA-dependent DNA replication; biological_process	NA	NA	NA	NA	NA
A03988	1.39	0.46	1.595982624	0.000118738	0.004769702	up	NA	NA	aje:HCAG_02164;	NA	NA	GO:0003723; RNA binding; molecular_function GO:0003964; RNA-directed DNA polymerase activity; molecular_function GO:0006278; RNA-dependent DNA replication; biological_process	NA	NA	NA	NA	NA
A10992	0.32	1.04	-1.696404094	0.000118931	0.004769702	down	gi|398396216|ref|XP_003851566.1|; hypothetical protein MYCGRDRAFT_26083, partial [Zymoseptoria tritici]	NA	ztr:MYCGRDRAFT_26083;	NA	NA	GO:0003824; NA GO:0008152; NA	NA	NA	NA	NA	nrps
A02377	4.83	13.69	-1.501686134	0.000119561	0.00477707	down	gi|627796429|ref|XP_007671562.1|; hypothetical protein [Baudoinia compniacensis UAMH 10762, BAUCODRAFT_118157]	NA	bcom:BAUCODRAFT_118157;	NA	NA	GO:0008152; NA GO:0008168; methyltransferase activity; molecular_function	NA	NA	NA	NA	NA
A03931	11.69	32.72	-1.484778122	0.000123992	0.004903589	down	NA	NA	NA	NA	NA	GO:0005576; NA GO:0007339; binding of sperm to zona pellucida; biological_process	NA	NA	NA	NA	NA
A11472	0.8	2.47	-1.622129893	0.000124023	0.004903589	down	gi|452839544|gb|EME41483.1|; hypothetical protein [Dothistroma septosporum NZE10, DOTSEDRAFT_73782]	B8NIM7; QUTD_ASPFN Probable quinate permease OS=Aspergillus flavus (strain ATCC 200026 / FGSC A1120 / NRRL 3357 / JCM 12722 / SRRC 167) GN=qutD PE=3 SV=1	pfj:MYCFIDRAFT_46225;	NA	gnl|TC-DB|P11636; 2.A.1.1.7 Quinate permease (Quinate transporter) - Neurospora crassa.	GO:0016021; integral to membrane; cellular_component GO:0055085; transmembrane transport; biological_process GO:0022857; transmembrane transporter activity; molecular_function	NA	NA	NA	NA	NA
A02240	6.61	18.52	-1.48615011	0.000124101	0.004903589	down	NA	NA	NA	NA	NA	NA	NA	NA	NA	NA	NA
A11140	3.18	9.1	-1.513683303	0.000126233	0.004957128	down	gi|453084317|gb|EMF12361.1|; Sodium/hydrogen exchanger [Sphaerulina musiva SO2202]	NA	ztr:MYCGRDRAFT_90567;	NA	NA	GO:0055085; transmembrane transport; biological_process GO:0015299; solute:hydrogen antiporter activity; molecular_function GO:0006812; cation transport; biological_process GO:0016021; integral to membrane; cellular_component	NA	NA	NA	NA	NA
A02808	7.84	21.99	-1.487117206	0.000126382	0.004957128	down	NA	NA	NA	NA	NA	NA	NA	NA	YES	NA	NA
A02314	192.42	70.06	1.457550649	0.000128574	0.005024712	up	gi|453088860|gb|EMF16900.1|; hypothetical protein [Sphaerulina musiva SO2202, SEPMUDRAFT_146030]	NA	ztr:MYCGRDRAFT_92288;	NA	NA	GO:0046872; metal ion binding; molecular_function	NA	NA	NA	NA	NA
A01135	115	315.51	-1.455993469	0.000130922	0.005084864	down	gi|453087915|gb|EMF15956.1|; hypothetical protein [Sphaerulina musiva SO2202, SEPMUDRAFT_61349]	NA	NA	NA	NA	GO:0005515; protein binding; molecular_function	NA	NA	NA	NA	NA
A03900	2.94	1.04	1.498749784	0.000131063	0.005084864	up	gi|67524427|ref|XP_660275.1|; hypothetical protein [Aspergillus nidulans FGSC A4, AN2671.2]	NA	ani:AN2671.2;	NA	NA	GO:0015074; DNA integration; biological_process GO:0003964; RNA-directed DNA polymerase activity; molecular_function GO:0003723; RNA binding; molecular_function GO:0006278; RNA-dependent DNA replication; biological_process	NA	NA	NA	NA	NA
A08690	43.9	120.45	-1.456030935	0.000132186	0.005109925	down	gi|407920507|gb|EKG13698.1|; Tyrosinase [Macrophomina phaseolina MS6]	Q12559; AMDS_ASPOR Acetamidase OS=Aspergillus oryzae (strain ATCC 42149 / RIB 40) GN=amdS PE=3 SV=2	pfj:MYCFIDRAFT_54362; K01426 E3.5.1.4, amiE amidase 3.5.1.4 Metabolism; Amino acid metabolism; Arginine and proline metabolism [PATH:ko00330] Metabolism; Amino acid metabolism; Phenylalanine metabolism [PATH:ko00360] Metabolism; Amino acid metabolism; Tryptophan metabolism [PATH:ko00380] Metabolism; Xenobiotics biodegradation and metabolism; Aminobenzoate degradation [PATH:ko00627] Metabolism; Xe…	NA	NA	GO:0016884; carbon-nitrogen ligase activity, with glutamine as amido-N-donor; molecular_function	NA	NA	NA	NA	nrps
A10627	19.82	54.37	-1.455827014	0.00013353	0.005114516	down	gi|453082312|gb|EMF10359.1|; hypothetical protein [Sphaerulina musiva SO2202, SEPMUDRAFT_48804]	NA	pfj:MYCFIDRAFT_65421;	NA	NA	GO:0005515; protein binding; molecular_function	NA	NA	NA	NA	NA
A11185	17.17	47.08	-1.454760832	0.000133593	0.005114516	down	gi|398406671|ref|XP_003854801.1|; Na(+)/Li(+)-exporting P-type ATPase [Zymoseptoria tritici IPO323]	P22189; ATC3_SCHPO Calcium-transporting ATPase 3 OS=Schizosaccharomyces pombe (strain 972 / ATCC 24843) GN=cta3 PE=1 SV=1	ztr:MYCGRDRAFT_84460; K01536 E3.6.3.7 Na+-exporting ATPase 3.6.3.7 --	SPBC839.06; KOG0202 Ca2+ transporting ATPase P Inorganic ion transport and metabolism ;	gnl|TC-DB|B5B9V9; 3.A.3.9.5 Na+ or K+ P-type ATPase OS=Ustilago maydis GN=ena1 PE=3 SV=1	GO:0016020; membrane; cellular_component GO:0046872; metal ion binding; molecular_function GO:0000166; nucleotide binding; molecular_function	PHI:2095; Calcium-transporting ATPase 3 MGG_10730.5 318829 Magnaporthe oryzae reduced virulence	NA	NA	NA	NA
A11631	1952.97	5342.93	-1.451898066	0.000133738	0.005114516	down	gi|631378906|ref|XP_007923833.1|; hypothetical protein [Pseudocercospora fijiensis CIRAD86, MYCFIDRAFT_210559]	NA	pfj:MYCFIDRAFT_210559;	NA	NA	NA	NA	NA	YES	NA	NA
A02355	282.65	771.99	-1.449515562	0.000137328	0.005233113	down	gi|631373628|ref|XP_007921194.1|; hypothetical protein [Pseudocercospora fijiensis CIRAD86, MYCFIDRAFT_129107]	P39932; STL1_YEAST Sugar transporter STL1 OS=Saccharomyces cerevisiae (strain ATCC 204508 / S288c) GN=STL1 PE=1 SV=2	pfj:MYCFIDRAFT_129107;	YDR536w; KOG0254 Predicted transporter (major facilitator superfamily) R General function prediction only ;	gnl|TC-DB|Q5A8J5; 2.A.1.1.73 Putative uncharacterized protein STL1 OS=Candida albicans GN=HGT10 PE=4 SV=1	GO:0055085; transmembrane transport; biological_process GO:0022857; transmembrane transporter activity; molecular_function GO:0016021; integral to membrane; cellular_component	NA	NA	NA	NA	NA
A02568	94.39	257.83	-1.449592094	0.000139556	0.005299151	down	gi|453088496|gb|EMF16536.1|; sterol desaturase family [Sphaerulina musiva SO2202]	NA	bcom:BAUCODRAFT_49080;	NA	NA	GO:0005506; iron ion binding; molecular_function GO:0006633; fatty acid biosynthetic process; biological_process GO:0016491; oxidoreductase activity; molecular_function GO:0055114; oxidation-reduction process; biological_process	NA	NA	NA	NA	NA
A00650	2.32	0.65	1.818096606	0.000142432	0.005372635	up	NA	NA	NA	NA	NA	NA	NA	NA	YES	NA	NA
A02650	45.07	123	-1.448298424	0.000142494	0.005372635	down	gi|631373740|ref|XP_007921250.1|; hypothetical protein [Pseudocercospora fijiensis CIRAD86, MYCFIDRAFT_209685]	NA	pfj:MYCFIDRAFT_209685;	NA	NA	NA	NA	NA	NA	NA	NA
A05290	79.18	215.69	-1.44563304	0.000143337	0.005385432	down	gi|453087149|gb|EMF15190.1|; phospholipase D/nuclease [Sphaerulina musiva SO2202]	NA	bcom:BAUCODRAFT_489830; K01115 PLD1_2 phospholipase D1/2 3.1.4.4 Metabolism; Lipid metabolism; Glycerophospholipid metabolism [PATH:ko00564] Metabolism; Lipid metabolism; Ether lipid metabolism [PATH:ko00565] Environmental Information Processing; Signal transduction; Ras signaling pathway [PATH:ko04014] Environmental Information Processing; Signal transduction; cAMP signaling pathway [PATH:ko0402…	NA	NA	GO:0003824; NA GO:0008152; NA	NA	NA	NA	NA	NA
A02236	141.95	385.81	-1.44240788	0.000148703	0.005567533	down	gi|453088776|gb|EMF16816.1|; ZIP zinc/iron transport family [Sphaerulina musiva SO2202]	P32804; ZRT1_YEAST Zinc-regulated transporter 1 OS=Saccharomyces cerevisiae (strain ATCC 204508 / S288c) GN=ZRT1 PE=1 SV=1	pfj:MYCFIDRAFT_55434; K14709 SLC39A1_2_3, ZIP1_2_3 solute carrier family 39 (zinc transporter), member 1/2/3 -- --	YGL255w; KOG1558 Fe2+/Zn2+ regulated transporter P Inorganic ion transport and metabolism ;	gnl|TC-DB|P32804; 2.A.5.1.1 ZRT1 PROTEIN - Saccharomyces cerevisiae (Baker's yeast).	GO:0030001; metal ion transport; biological_process GO:0046873; metal ion transmembrane transporter activity; molecular_function GO:0055085; transmembrane transport; biological_process GO:0016020; membrane; cellular_component	PHI:3909; ZrfB AAT11931 746128 Aspergillus fumigatus loss of pathogenicity	NA	NA	NA	NA
A09970	33.8	91.73	-1.440070557	0.000154487	0.005748941	down	gi|453086057|gb|EMF14099.1|; hypothetical protein [Sphaerulina musiva SO2202, SEPMUDRAFT_147928]	NA	pfj:MYCFIDRAFT_110011;	NA	NA	NA	NA	NA	NA	NA	t1pks-nrps
A05590	24.82	67.49	-1.443230444	0.000154998	0.005748941	down	gi|631379250|ref|XP_007924005.1|; hypothetical protein [Pseudocercospora fijiensis CIRAD86, MYCFIDRAFT_151894]	NA	pfj:MYCFIDRAFT_151894;	NA	NA	GO:0005515; protein binding; molecular_function	NA	NA	NA	NA	NA
A00753	66.25	24.37	1.442591538	0.000155159	0.005748941	up	gi|628280481|ref|XP_007753661.1|; hypothetical protein [Cladophialophora yegresii CBS 114405, A1O7_01434]	Q9C0V1; AMT1_SCHPO Ammonium transporter 1 OS=Schizosaccharomyces pombe (strain 972 / ATCC 24843) GN=amt1 PE=3 SV=1	ela:UCREL1_582; K03320 amt, AMT, MEP ammonium transporter, Amt family -- --	SPCPB1C11.01; KOG0682 Ammonia permease P Inorganic ion transport and metabolism ;	gnl|TC-DB|Q59UP8; 1.A.11.3.5 Putative uncharacterized protein MEP2 OS=Candida albicans GN=MEP2 PE=4 SV=1	GO:0016020; membrane; cellular_component GO:0008519; ammonium transmembrane transporter activity; molecular_function GO:0015696; ammonium transport; biological_process	NA	NA	NA	NA	t1pks
A01302	0.33	1.33	-1.992005111	0.000160836	0.005923795	down	gi|453087109|gb|EMF15150.1|; hypothetical protein [Sphaerulina musiva SO2202, SEPMUDRAFT_147114]	NA	ztr:MYCGRDRAFT_90699;	NA	NA	NA	NA	NA	YES	NA	NA
A04979	48.3	17.79	1.440786576	0.000160985	0.005923795	up	gi|636581017|ref|XP_008021847.1|; hypothetical protein [Setosphaeria turcica Et28A, SETTUDRAFT_25681]	NA	bze:COCCADRAFT_2348;	NA	NA	GO:0005506; iron ion binding; molecular_function GO:0016491; oxidoreductase activity; molecular_function GO:0055114; oxidation-reduction process; biological_process	NA	EEA26647.1; TfdA family oxidoreductase, putative [Penicillium marneffei]	NA	NA	nrps
A02922	860.41	318.48	1.433802549	0.000162038	0.005942143	up	NA	NA	NA	NA	NA	NA	NA	NA	YES	NA	NA
A03328	19.78	7.31	1.436000808	0.000164417	0.00600879	up	NA	NA	NA	NA	NA	NA	NA	NA	NA	NA	NA
A09538	3.05	0.94	1.684937597	0.000165373	0.006023164	up	NA	NA	NA	NA	NA	NA	NA	NA	NA	NA	NA
A08743	0.2	0.68	-1.736066291	0.000166522	0.00604445	down	NA	NA	NA	NA	NA	GO:0046983; protein dimerization activity; molecular_function	NA	NA	NA	NA	NA
A09672	0.52	0.12	2.06236218	0.000168847	0.006102677	up	gi|631384054|ref|XP_007926407.1|; hypothetical protein [Pseudocercospora fijiensis CIRAD86, MYCFIDRAFT_211240]	NA	pfj:MYCFIDRAFT_211240;	NA	NA	GO:0006468; protein phosphorylation; biological_process GO:0004672; protein kinase activity; molecular_function GO:0005524; ATP binding; molecular_function	NA	NA	NA	NA	NA
A03437	9.8	3.61	1.439443984	0.000169521	0.006102677	up	gi|477514327|gb|ENH66707.1|; hypothetical protein [Fusarium oxysporum]	NA	ani:AN5242.2;	NA	NA	GO:0016042; lipid catabolic process; biological_process GO:0015074; DNA integration; biological_process GO:0003723; RNA binding; molecular_function GO:0006278; RNA-dependent DNA replication; biological_process GO:0005576; NA GO:0003964; RNA-directed DNA polymerase activity; molecular_function GO:0008047; enzyme activator activity; molecular_function GO:0007586; digestion; biological_process	NA	NA	NA	NA	NA
A12058	190.3	512.39	-1.428927886	0.000169835	0.006102677	down	gi|453081846|gb|EMF09894.1|; hypothetical protein [Sphaerulina musiva SO2202, SEPMUDRAFT_150999]	NA	ztr:MYCGRDRAFT_91170;	NA	NA	NA	NA	NA	NA	NA	NA
A04257	29.57	79.85	-1.432920942	0.000172008	0.006160069	down	gi|453088086|gb|EMF16127.1|; hypothetical protein [Sphaerulina musiva SO2202, SEPMUDRAFT_147781]	NA	ztr:MYCGRDRAFT_28721;	NA	NA	NA	NA	NA	NA	NA	NA
A12527	86	231.2	-1.426677519	0.000173501	0.006192838	down	gi|453081872|gb|EMF09920.1|; hypothetical protein SEPMUDRAFT_50320, partial [Sphaerulina musiva SO2202]	NA	pfj:MYCFIDRAFT_86890;	NA	NA	NA	NA	NA	NA	NA	NA
A12453	69.15	185.85	-1.426510564	0.000182956	0.006508616	down	NA	NA	NA	NA	NA	NA	NA	NA	YES	NA	NA
A01933	0.35	0.11	1.680364917	0.000187982	0.006665258	up	NA	NA	NA	NA	NA	GO:0015074; DNA integration; biological_process GO:0006278; RNA-dependent DNA replication; biological_process GO:0003964; RNA-directed DNA polymerase activity; molecular_function GO:0003723; RNA binding; molecular_function	NA	NA	NA	NA	NA
A03381	19.97	7.42	1.427657806	0.000190481	0.006731587	up	gi|531982932|gb|EQL33519.1|; hypothetical protein [Ajellomyces dermatitidis ATCC 26199, BDFG_04454]	NA	smp:SMAC_02798;	NA	NA	GO:0042802; identical protein binding; molecular_function GO:0005515; protein binding; molecular_function GO:0007165; signal transduction; biological_process	NA	NA	NA	NA	NA
A07168	76.81	28.73	1.418901372	0.000194059	0.006835457	up	gi|631378576|ref|XP_007923668.1|; glycoside hydrolase family 30 protein [Pseudocercospora fijiensis CIRAD86]	Q4WBR2; NEG1_ASPFU Endo-1,6-beta-D-glucanase neg1 OS=Neosartorya fumigata (strain ATCC MYA-4609 / Af293 / CBS 101355 / FGSC A1100) GN=neg1 PE=1 SV=1	pfj:MYCFIDRAFT_210486; K22276 NEG1 glucan endo-1,6-beta-glucosidase 3.2.1.75	NA	NA	GO:0006665; sphingolipid metabolic process; biological_process GO:0004348; glucosylceramidase activity; molecular_function	NA	NA	YES	CAK38027.1_GH30; An03g00500;--;Aspergillus niger CBS 513.88;A2QFR7 endo-&beta;-1,4-xylanase (EC 3.2.1.8); &beta;-glucosidase (3.2.1.21); &beta;-glucuronidase (EC 3.2.1.31); &beta;-xylosidase (EC 3.2.1.37); &beta;-fucosidase (EC 3.2.1.38); glucosylceramidase (EC 3.2.1.45); &beta;-1,6-glucanase (EC 3.2.1.75); glucuronoarabinoxylan endo-&beta;-1,4-xylanase (EC 3.2.1.136); endo-&beta;-1,6-galactanase…	NA
A10755	3.46	9.56	-1.467211244	0.000199386	0.006997118	down	NA	NA	NA	NA	NA	NA	NA	NA	NA	NA	NA
A12217	5.97	16.06	-1.428120859	0.000200572	0.006997118	down	NA	NA	NA	NA	NA	NA	NA	NA	NA	NA	NA
A06855	1.26	0.45	1.484817226	0.000200608	0.006997118	up	NA	NA	NA	NA	NA	GO:0003723; RNA binding; molecular_function GO:0003964; RNA-directed DNA polymerase activity; molecular_function GO:0006278; RNA-dependent DNA replication; biological_process GO:0015074; DNA integration; biological_process	NA	NA	NA	NA	NA
A08688	34.44	91.77	-1.413634853	0.000205177	0.007133246	down	gi|631382554|ref|XP_007925657.1|; hypothetical protein [Pseudocercospora fijiensis CIRAD86, MYCFIDRAFT_211068]	NA	pfj:MYCFIDRAFT_211068; K07512 MECR, NRBF1 mitochondrial trans-2-enoyl-CoA reductase 1.3.1.38 Metabolism; Lipid metabolism; Fatty acid elongation [PATH:ko00062] Metabolism; Overview; Fatty acid metabolism [PATH:ko01212]	NA	NA	GO:0008270; zinc ion binding; molecular_function GO:0016491; oxidoreductase activity; molecular_function GO:0055114; oxidation-reduction process; biological_process	NA	NA	NA	NA	nrps
A06922	43.5	16.19	1.424829653	0.000209551	0.00725563	up	NA	NA	NA	NA	NA	NA	NA	NA	NA	NA	NA
A10441	13.77	36.73	-1.415264245	0.000210372	0.00725563	down	gi|453085255|gb|EMF13298.1|; tryptophan synthase beta subunit-like PLP-dependent enzyme [Sphaerulina musiva SO2202]	NA	pfj:MYCFIDRAFT_212038; K17989 SDS, SDH, CHA1 L-serine/L-threonine ammonia-lyase 4.3.1.17 4.3.1.19 Metabolism; Amino acid metabolism; Glycine, serine and threonine metabolism [PATH:ko00260] Metabolism; Amino acid metabolism; Cysteine and methionine metabolism [PATH:ko00270] Metabolism; Amino acid metabolism; Valine, leucine and isoleucine biosynthesis [PATH:ko00290] Metabolism; Overview; Carbon me…	NA	NA	GO:0007205; activation of protein kinase C activity by G-protein coupled receptor protein signaling pathway; biological_process GO:0004143; diacylglycerol kinase activity; molecular_function	NA	NA	NA	NA	NA
A02748	69.57	184.65	-1.40821558	0.000211137	0.00725563	down	gi|453088914|gb|EMF16954.1|; FAD/NAD(P)-binding domain-containing protein [Sphaerulina musiva SO2202]	NA	pfj:MYCFIDRAFT_80018;	NA	NA	GO:0055114; oxidation-reduction process; biological_process GO:0008033; tRNA processing; biological_process GO:0003857; 3-hydroxyacyl-CoA dehydrogenase activity; molecular_function GO:0016117; carotenoid biosynthetic process; biological_process GO:0016491; oxidoreductase activity; molecular_function GO:0006631; fatty acid metabolic process; biological_process GO:0016705; oxidoreductase activity, …	PHI:112; MAK1 AAC49410 140110 Nectria haematococca reduced virulence	NA	NA	NA	NA
A04835	0.48	1.46	-1.610068532	0.000211408	0.00725563	down	gi|398410626|ref|XP_003856661.1|; putative P450 monooxygenase [Zymoseptoria tritici IPO323]	NA	ztr:MYCGRDRAFT_32226;	NA	NA	GO:0016705; oxidoreductase activity, acting on paired donors, with incorporation or reduction of molecular oxygen; molecular_function GO:0055114; oxidation-reduction process; biological_process GO:0020037; heme binding; molecular_function GO:0005506; iron ion binding; molecular_function	NA	estExt_Genewise1.C_12420; [Mycosphaerella fijiensis]	NA	NA	t1pks
A10292	12.66	4.61	1.455004283	0.00021402	0.007321806	up	gi|452838706|gb|EME40646.1|; glycosyltransferase family 34 protein, partial [Dothistroma septosporum NZE10]	NA	NA	NA	NA	GO:0016021; integral to membrane; cellular_component GO:0016758; transferase activity, transferring hexosyl groups; molecular_function	NA	NA	NA	NA	NA
A05224	0.58	1.92	-1.707584088	0.000216081	0.007368758	down	NA	NA	NA	NA	NA	NA	NA	NA	NA	NA	NA
A03838	3.48	1.23	1.493712588	0.000224947	0.007646784	up	NA	NA	NA	NA	NA	NA	NA	NA	NA	NA	NA
A10090	664.29	251.89	1.399055547	0.000228671	0.007748751	up	gi|628353232|ref|XP_007751366.1|; hypothetical protein [Cladophialophora psammophila CBS 110553, A1O5_12607]	NA	bcom:BAUCODRAFT_149398;	NA	NA	GO:0055114; oxidation-reduction process; biological_process GO:0016491; oxidoreductase activity; molecular_function GO:0005507; copper ion binding; molecular_function	NA	NA	NA	NA	NA
A12537	8.62	22.92	-1.41071116	0.000229848	0.007764091	down	gi|453082059|gb|EMF10107.1|; hypothetical protein [Sphaerulina musiva SO2202, SEPMUDRAFT_91176]	NA	pfj:MYCFIDRAFT_206533;	NA	NA	GO:0030001; metal ion transport; biological_process GO:0046872; metal ion binding; molecular_function	NA	NA	NA	NA	NA
A10337	7.42	19.87	-1.420708752	0.000230705	0.007768516	down	gi|398392233|ref|XP_003849576.1|; hypothetical protein [Zymoseptoria tritici IPO323, MYCGRDRAFT_87635]	NA	ztr:MYCGRDRAFT_87635; K10703 PHS1, PAS2 very-long-chain (3R)-3-hydroxyacyl-CoA dehydratase 4.2.1.134 Metabolism; Lipid metabolism; Fatty acid elongation [PATH:ko00062] Metabolism; Lipid metabolism; Biosynthesis of unsaturated fatty acids [PATH:ko01040] Metabolism; Overview; Fatty acid metabolism [PATH:ko01212]	NA	NA	NA	NA	NA	NA	NA	NA
A00628	22.09	8.28	1.414672969	0.000234192	0.007861208	up	gi|453081719|gb|EMF09767.1|; hypothetical protein [Sphaerulina musiva SO2202, SEPMUDRAFT_150918]	NA	pfj:MYCFIDRAFT_156246;	NA	NA	GO:0055114; oxidation-reduction process; biological_process GO:0016491; oxidoreductase activity; molecular_function GO:0016209; NA	NA	NA	NA	NA	NA
A03533	2.74	0.94	1.540398997	0.000239647	0.00801919	up	NA	NA	NA	NA	NA	NA	NA	NA	NA	NA	NA
A07075	1.59	4.67	-1.548475101	0.000244842	0.008129812	down	NA	NA	NA	NA	NA	NA	NA	NA	YES	NA	NA
A02297	248.23	94.52	1.392972428	0.000245111	0.008129812	up	gi|607892857|gb|EZF32129.1|; hypothetical protein [Trichophyton interdigitale]	Q5AR47; ASQD_EMENI O-methyltransferase asqD OS=Emericella nidulans (strain FGSC A4 / ATCC 38163 / CBS 112.46 / NRRL 194 / M139) GN=asqD PE=3 SV=1	glz:GLAREA_04295;	NA	NA	GO:0008171; O-methyltransferase activity; molecular_function	NA	NA	NA	NA	NA
A12033	0.02	0.36	-3.610780351	0.000245231	0.008129812	down	NA	NA	NA	NA	NA	NA	NA	NA	NA	NA	NA
A05796	0.26	0.08	1.687610973	0.000246483	0.008144132	up	NA	NA	NA	NA	NA	GO:0006278; RNA-dependent DNA replication; biological_process GO:0003723; RNA binding; molecular_function GO:0003964; RNA-directed DNA polymerase activity; molecular_function	NA	NA	NA	NA	nrps
A03660	28.4	74.62	-1.393928622	0.000247184	0.008144132	down	gi|453080985|gb|EMF09035.1|; hypothetical protein [Sphaerulina musiva SO2202, SEPMUDRAFT_151889]	NA	NA	NA	NA	NA	NA	NA	NA	NA	NA
A11109	34.08	12.91	1.399896965	0.000250584	0.008230838	up	gi|453084962|gb|EMF13006.1|; dimethyladenosine transferase [Sphaerulina musiva SO2202]	G0SEH7; DIM1_CHATD Dimethyladenosine transferase OS=Chaetomium thermophilum (strain DSM 1495 / CBS 144.50 / IMI 039719) GN=DIM1 PE=3 SV=2	pfj:MYCFIDRAFT_155610; K14191 DIM1 18S rRNA (adenine1779-N6/adenine1780-N6)-dimethyltransferase 2.1.1.183 --	SPBC336.02; KOG0820 Ribosomal RNA adenine dimethylase A RNA processing and modification ;	NA	GO:0006464; protein modification process; biological_process GO:0016740; transferase activity; molecular_function GO:0008168; methyltransferase activity; molecular_function GO:0006479; protein methylation; biological_process GO:0008152; NA GO:0000179; rRNA (adenine-N6,N6-)-dimethyltransferase activity; molecular_function GO:0008649; rRNA methyltransferase activity; molecular_function GO:0000154; …	NA	NA	NA	NA	NA
A09560	2.76	1	1.468023943	0.00025173	0.008243178	up	gi|631389892|ref|XP_007929326.1|; hypothetical protein [Pseudocercospora fijiensis CIRAD86, MYCFIDRAFT_212045]	NA	pfj:MYCFIDRAFT_212045;	NA	NA	GO:0050660; flavin adenine dinucleotide binding; molecular_function GO:0006955; immune response; biological_process GO:0055114; oxidation-reduction process; biological_process GO:0016491; oxidoreductase activity; molecular_function GO:0050840; extracellular matrix binding; molecular_function GO:0005576; NA GO:0008762; UDP-N-acetylmuramate dehydrogenase activity; molecular_function	NA	NA	YES	CAK49173.1_AA7; An03g05210 / ANI_1_660034;--;Aspergillus niger CBS 513.88;-- glucooligosaccharide oxidase (EC 1.1.3.-); chitooligosaccharide oxidase (EC 1.1.3.-) The glucooligosaccharide oxidases (GOO) found in this family oxidize the reducing end glycosyl residues of oligosaccharides linked by alpha- or beta-1,4 bonds and glucose.	nrps
A06777	3.14	1.15	1.446851182	0.000256672	0.008379387	up	NA	NA	NA	NA	NA	NA	NA	NA	NA	NA	NA
A01354	25.36	66.57	-1.391941615	0.000259164	0.008408642	down	NA	NA	NA	NA	NA	NA	NA	NA	YES	NA	NA
A07728	0.05	0.24	-2.250966204	0.000259817	0.008408642	down	NA	NA	NA	NA	NA	NA	NA	NA	NA	NA	NA
A03357	51.8	19.76	1.390664015	0.000259924	0.008408642	up	gi|453083110|gb|EMF11156.1|; glycoside hydrolase family 13 protein [Sphaerulina musiva SO2202]	P19571; AMT6_BACS7 Glucan 1,4-alpha-maltohexaosidase OS=Bacillus sp. (strain 707) PE=1 SV=1	ztr:MYCGRDRAFT_98958; K01176 AMY, amyA, malS alpha-amylase 3.2.1.1 Metabolism; Carbohydrate metabolism; Starch and sucrose metabolism [PATH:ko00500] Organismal Systems; Digestive system; Carbohydrate digestion and absorption [PATH:ko04973]	NA	NA	GO:0046527; glucosyltransferase activity; molecular_function GO:0003824; NA GO:0004553; hydrolase activity, hydrolyzing O-glycosyl compounds; molecular_function GO:0009250; glucan biosynthetic process; biological_process GO:0005975; carbohydrate metabolic process; biological_process GO:0043169; cation binding; molecular_function	NA	NA	NA	AEB28768.1_GH13; CAR_c00170;--;Carnobacterium sp. 17-4;-- &alpha;-amylase (EC 3.2.1.1); pullulanase (EC 3.2.1.41); cyclomaltodextrin glucanotransferase (EC 2.4.1.19); cyclomaltodextrinase (EC 3.2.1.54); trehalose-6-phosphate hydrolase (EC 3.2.1.93); oligo-&alpha;-glucosidase (EC 3.2.1.10); maltogenic amylase (EC 3.2.1.133); neopullulanase (EC 3.2.1.135); &alpha;-glucosidase (EC 3.2.1.20); maltote…	NA
A06321	38.06	99.46	-1.38584974	0.000268694	0.008666179	down	NA	NA	NA	NA	NA	GO:0005515; protein binding; molecular_function	NA	NA	NA	NA	NA
A04363	985.14	2567.58	-1.381930908	0.000271492	0.008730134	down	gi|631395338|ref|XP_007932049.1|; hypothetical protein [Pseudocercospora fijiensis CIRAD86, MYCFIDRAFT_212676]	NA	NA	NA	NA	NA	NA	NA	NA	NA	NA
A11394	138.6	53.08	1.384561441	0.000273609	0.00877187	up	gi|453084735|gb|EMF12779.1|; ras-domain-containing protein [Sphaerulina musiva SO2202]	Q01387; RAS2_NEUCR Protein ras-2 OS=Neurospora crassa (strain ATCC 24698 / 74-OR23-1A / CBS 708.71 / DSM 1257 / FGSC 987) GN=ras-2 PE=3 SV=2	npa:UCRNP2_8821; K07827 KRAS, KRAS2 GTPase KRas -- Environmental Information Processing; Signal transduction; MAPK signaling pathway [PATH:ko04010] Environmental Information Processing; Signal transduction; ErbB signaling pathway [PATH:ko04012] Environmental Information Processing; Signal transduction; MAPK signaling pathway - fly [PATH:ko04013] Environmental Information Processing; Signal transd…	SPAC17H9.09c; KOG0395 Ras-related GTPase R General function prediction only ;	NA	GO:0003924; GTPase activity; molecular_function GO:0005525; GTP binding; molecular_function GO:0005622; intracellular; cellular_component GO:0015093; ferrous iron transmembrane transporter activity; molecular_function GO:0015684; ferrous iron transport; biological_process GO:0007264; small GTPase mediated signal transduction; biological_process GO:0016021; integral to membrane; cellular_component	PHI:3279; CoRAS2 ENH80898 5465 Colletotrichum orbiculare reduced virulence	NA	NA	NA	NA
A08051	6.42	16.82	-1.390166458	0.000275094	0.008793156	down	gi|453084201|gb|EMF12246.1|; glycoside hydrolase family 92 protein [Sphaerulina musiva SO2202]	D4ATR3; A7629_ARTBC Uncharacterized secreted glycosidase ARB_07629 OS=Arthroderma benhamiae (strain ATCC MYA-4681 / CBS 112371) GN=ARB_07629 PE=1 SV=1	ztr:MYCGRDRAFT_74711;	NA	NA	NA	NA	NA	YES	CAP95814.1_GH92; Pc21g09170;--;Penicillium chrysogenum Wisconsin 54-1255 (PenchWisc1_1);B6HMT5 mannosyl-oligosaccharide &alpha;-1,2-mannosidase (EC 3.2.1.113); mannosyl-oligosaccharide &alpha;-1,3-mannosidase (EC 3.2.1.-); mannosyl-oligosaccharide &alpha;-1,6-mannosidase (EC 3.2.1.-);&alpha;-mannosidase (EC 3.2.1.24); &alpha;-1,2-mannosidase (EC 3.2.1.-); &alpha;-1,3-mannosidase (EC 3.2.1.-); &al…	NA
A10119	1.69	4.53	-1.419307691	0.000276831	0.008822352	down	gi|70981448|ref|XP_731506.1|; DUF521 domain protein [Aspergillus fumigatus Af293]	NA	afm:AFUA_6G00490; K09123 K09123 uncharacterized protein -- --	NA	NA	GO:0008152; NA	NA	NA	NA	NA	NA
A10628	64.01	166.6	-1.380059231	0.000279356	0.008876389	down	gi|453082313|gb|EMF10360.1|; hypothetical protein [Sphaerulina musiva SO2202, SEPMUDRAFT_150509]	NA	ztr:MYCGRDRAFT_108857; K07238 TC.ZIP, zupT, ZRT3, ZIP2 zinc transporter, ZIP family -- --	NA	NA	GO:0005315; inorganic phosphate transmembrane transporter activity; molecular_function GO:0006817; phosphate transport; biological_process GO:0030001; metal ion transport; biological_process GO:0016020; membrane; cellular_component GO:0055085; transmembrane transport; biological_process GO:0007267; cell-cell signaling; biological_process GO:0046873; metal ion transmembrane transporter activity; m…	NA	NA	NA	NA	NA
A11103	67.88	25.87	1.391040507	0.000282262	0.008942178	up	gi|453084956|gb|EMF13000.1|; clathrin coat assembly protein ap17 [Sphaerulina musiva SO2202]	Q5BFF8; AP2S_EMENI AP-2 complex subunit sigma OS=Emericella nidulans (strain FGSC A4 / ATCC 38163 / CBS 112.46 / NRRL 194 / M139) GN=aps2 PE=3 SV=1	bcom:BAUCODRAFT_71477; K11827 AP2S1 AP-2 complex subunit sigma-1 -- Cellular Processes; Transport and catabolism; Endocytosis [PATH:ko04144] Organismal Systems; Nervous system; Synaptic vesicle cycle [PATH:ko04721] Organismal Systems; Excretory system; Endocrine and other factor-regulated calcium reabsorption [PATH:ko04961] Human Diseases; Neurodegenerative diseases; Huntington's disease [PATH:ko…	SPBC685.04c; KOG0935 Clathrin adaptor complex, small subunit U Intracellular trafficking, secretion, and vesicular transport ;	NA	NA	NA	NA	NA	NA	NA
A08246	107.89	280.49	-1.378373185	0.000285197	0.009008526	down	gi|453080781|gb|EMF08831.1|; hypothetical protein [Sphaerulina musiva SO2202, SEPMUDRAFT_151748]	NA	bcom:BAUCODRAFT_45916;	NA	NA	NA	NA	NA	NA	NA	t1pks
A07620	7.06	19.35	-1.451760318	0.000288198	0.009076533	down	gi|452844722|gb|EME46656.1|; hypothetical protein [Dothistroma septosporum NZE10, DOTSEDRAFT_149048]	NA	psco:LY89DRAFT_593649;	NA	NA	GO:0003723; RNA binding; molecular_function GO:0005737; cytoplasm; cellular_component	NA	NA	NA	NA	NA
A10282	20.34	7.77	1.387767666	0.000292544	0.009186379	up	gi|453085372|gb|EMF13415.1|; glycoside hydrolase family 5 protein [Sphaerulina musiva SO2202]	P07982; GUN2_HYPJE Endoglucanase EG-II OS=Hypocrea jecorina GN=egl2 PE=1 SV=1	bcom:BAUCODRAFT_27601; K01179 E3.2.1.4 endoglucanase 3.2.1.4 Metabolism; Carbohydrate metabolism; Starch and sucrose metabolism [PATH:ko00500]	NA	NA	GO:0004553; hydrolase activity, hydrolyzing O-glycosyl compounds; molecular_function GO:0005975; carbohydrate metabolic process; biological_process	NA	NA	YES	ABY28340.1_CBM1; endoglucanase II (Eg2;Egl2) (Cel5A);3.2.1.4;;Penicillium decumbens 114-2 / JU-A10;A9Z054 Modules of approx. 40 residues found almost exclusively in fungi. The cellulose-binding function has been demonstrated in many cases, and appears to be mediated by three aromatic residues separated by about 10.4 angstrom and which form a flat surface. The only non-fungal occurence of CBM1 is …	NA
A09515	22.33	8.55	1.385436458	0.000300435	0.009406598	up	gi|576041138|ref|XP_006694442.1|; alkaline protease-like protein [Chaetomium thermophilum var. thermophilum DSM 1495]	P20015; PRTT_PARAQ Proteinase T (Fragment) OS=Parengyodontium album GN=PROT PE=1 SV=1	cthr:CTHT_0040330;	NA	NA	GO:0004252; serine-type endopeptidase activity; molecular_function GO:0006508; proteolysis; biological_process	NA	NA	YES	NA	NA
A00871	0.29	0.94	-1.669684689	0.000302043	0.009429374	down	NA	NA	NA	NA	NA	NA	NA	NA	NA	NA	NA
A06794	2.03	5.42	-1.415074006	0.000311554	0.009698026	down	gi|452843515|gb|EME45450.1|; hypothetical protein [Dothistroma septosporum NZE10, DOTSEDRAFT_170862]	NA	pfj:MYCFIDRAFT_77302;	NA	NA	NA	NA	NA	NA	NA	NA
