# Supplementary material for: Comparative transcriptome analysis of two Cercospora sojina strains reveals differences in virulence under nitrogen starvation stress
Source: BMC Microbiol. 2020 Jun 16;20:166. doi: 10.1186/s12866-020-01853-0 (PMC7298872; doi:10.1186/s12866-020-01853-0)
Supplement: Supplementary file 3 — Additional file 3: Table S3. Differentially expressed genes in the Race15-LN vs. Race1-LN group. [file 12866_2020_1853_MOESM3_ESM.xls]

		Table S3.Differentially expressed genes in the Race15-LN vs. Race1-LN group
Gene_ID	Race15_LN_24h_fpkm	Race1_LN_24h_fpkm	logFC	PValue	FDR	sig	nr	SwissProt	KEGG	KOG	TCDB	GO	PHI	P450	Secretory_Protein	CAZy	Secondary_Metabolism type
A08493	18.72	0.21	6.451504595	6.86E-38	7.34E-34	up	gi|631386796|ref|XP_007927778.1|; hypothetical protein [Pseudocercospora fijiensis CIRAD86, MYCFIDRAFT_204004]	P94400; YCIC_BACSU Putative metal chaperone YciC OS=Bacillus subtilis (strain 168) GN=yciC PE=2 SV=1	pfj:MYCFIDRAFT_204004;	NA	gnl|TC-DB|P94400; 9.B.10.1.1 Putative metal chaperone yciC OS=Bacillus subtilis GN=yciC PE=2 SV=1	GO:0003700; sequence-specific DNA binding transcription factor activity; molecular_function GO:0005524; ATP binding; molecular_function GO:0006352; transcription initiation, DNA-dependent; biological_process GO:0070526; threonylcarbamoyladenosine biosynthetic process; biological_process GO:0003677; DNA binding; molecular_function GO:0005525; GTP binding; molecular_function GO:0003924; GTPase acti…	NA	NA	NA	NA	NA
A05396	5.82	0	8.824693246	1.35E-22	7.22E-19	up	NA	NA	NA	NA	NA	NA	NA	NA	YES	NA	NA
A08136	1.42	0.04	4.957829399	2.84E-21	1.01E-17	up	NA	NA	NA	NA	NA	GO:0015074; DNA integration; biological_process	NA	NA	NA	NA	NA
A07673	33.14	2.18	3.922667372	1.00E-19	2.69E-16	up	NA	NA	NA	NA	NA	NA	NA	NA	YES	NA	NA
A11062	25.49	2.02	3.651144328	5.80E-18	1.24E-14	up	gi|557729461|dbj|GAD91976.1|; hypothetical protein [Byssochlamys spectabilis No. 5, SS1G_13391]	NA	ncr:NCU09210;	NA	NA	GO:0055114; oxidation-reduction process; biological_process GO:0020037; heme binding; molecular_function GO:0004601; peroxidase activity; molecular_function	NA	NA	NA	NA	nrps
A01652	41.97	4.67	3.167007915	1.05E-14	1.88E-11	up	NA	NA	NA	NA	NA	NA	NA	NA	YES	NA	NA
A11061	11.53	1.28	3.17253355	1.74E-14	2.66E-11	up	gi|350296194|gb|EGZ77171.1|; putative galactose oxidase precursor [Neurospora tetrasperma FGSC 2509]	P0CS93; GAOA_GIBZA Galactose oxidase OS=Gibberella zeae GN=GAOA PE=1 SV=1	ncr:NCU09209; K04618 GAOA galactose oxidase 1.1.3.9 Metabolism; Carbohydrate metabolism; Galactose metabolism [PATH:ko00052]	NA	NA	GO:0007155; cell adhesion; biological_process GO:0005515; protein binding; molecular_function	NA	NA	NA	CAD79663.1_AA5; NCU09209.1 (B1D14.200);--;Neurospora crassa OR74A;Q870R5 Oxidase with oxygen as acceptor (EC 1.1.3.-); galactose oxidase (EC 1.1.3.9); glyoxal oxidase (EC 1.1.3.-) Family AA5 are copper radical oxidases and the family includes two subfamilies, namely AA5_1 and AA5_2 containing characterized glyoxal oxidase and galactose oxidase enzymes, respectively; CAD79663.1_CBM32; NCU09209.1 (…	nrps
A01127	80.01	10.04	2.99189029	2.03E-13	2.72E-10	up	NA	NA	NA	NA	NA	NA	NA	NA	NA	NA	NA
A09694	0.41	3.96	-3.285045764	3.40E-13	4.04E-10	down	NA	NA	NA	NA	NA	NA	NA	NA	NA	NA	NA
A12230	18.88	2.38	2.980325447	5.30E-13	5.67E-10	up	NA	NA	NA	NA	NA	NA	NA	NA	YES	NA	t1pks-nrps
A10261	31.64	4.17	2.922617562	7.56E-13	7.36E-10	up	NA	NA	NA	NA	NA	GO:0005515; protein binding; molecular_function	NA	NA	NA	NA	NA
A03496	214.53	32.92	2.703787083	1.05E-11	9.38E-09	up	gi|453079909|gb|EMF07961.1|; hypothetical protein [Sphaerulina musiva SO2202, SEPMUDRAFT_136805]	NA	efl:EF62_pC0053;	NA	NA	NA	NA	NA	YES	NA	NA
A00130	1.1	0.1	3.387685772	6.48E-10	5.34E-07	up	NA	NA	NA	NA	NA	NA	NA	NA	NA	NA	NA
A09101	1.99	0.33	2.589009369	7.08E-10	5.42E-07	up	gi|453086095|gb|EMF14137.1|; hypothetical protein [Sphaerulina musiva SO2202, SEPMUDRAFT_147948]	NA	pfj:MYCFIDRAFT_58316; K11231 SLN1 osomolarity two-component system, sensor histidine kinase SLN1 2.7.13.3 Environmental Information Processing; Signal transduction; Two-component system [PATH:ko02020] Environmental Information Processing; Signal transduction; MAPK signaling pathway - yeast [PATH:ko04011]	NA	NA	GO:0000156; two-component response regulator activity; molecular_function GO:0000155; two-component sensor activity; molecular_function GO:0007165; signal transduction; biological_process GO:0016020; membrane; cellular_component GO:0000160; two-component signal transduction system (phosphorelay); biological_process GO:0006355; regulation of transcription, DNA-dependent; biological_process GO:0004…	PHI:2200; MoSLN1 EHA55738.1 318829 Magnaporthe oryzae loss of pathogenicity	NA	NA	NA	NA
A10158	0.41	0.04	3.245284101	1.06E-09	7.51E-07	up	NA	NA	NA	NA	NA	GO:0015074; DNA integration; biological_process	NA	NA	NA	NA	NA
A06557	0.24	1.91	-3.00861261	1.12E-09	7.51E-07	down	NA	NA	NA	NA	NA	NA	NA	NA	NA	NA	NA
A11371	1.21	0.13	3.178137507	1.38E-09	8.67E-07	up	NA	NA	NA	NA	NA	GO:0005319; lipid transporter activity; molecular_function GO:0006869; lipid transport; biological_process	NA	NA	NA	NA	NA
A11639	30.6	6.15	2.314066804	4.19E-09	2.49E-06	up	NA	NA	NA	NA	NA	GO:0004190; aspartic-type endopeptidase activity; molecular_function GO:0006811; ion transport; biological_process GO:0016020; membrane; cellular_component GO:0016021; integral to membrane; cellular_component GO:0005215; NA	NA	NA	YES	NA	NA
A08765	0.09	0.93	-3.367549451	0.000000005	2.82E-06	down	gi|453086414|gb|EMF14456.1|; hypothetical protein [Sphaerulina musiva SO2202, SEPMUDRAFT_132111]	NA	NA	NA	NA	NA	NA	NA	NA	NA	NA
A11074	239.66	51.87	2.208144553	1.49E-08	7.77E-06	up	gi|453084635|gb|EMF12679.1|; hypothetical protein [Sphaerulina musiva SO2202, SEPMUDRAFT_149279]	NA	ztr:MYCGRDRAFT_58971;	NA	NA	GO:0005737; cytoplasm; cellular_component GO:0000287; magnesium ion binding; molecular_function GO:0016791; phosphatase activity; molecular_function GO:0008253; 5'-nucleotidase activity; molecular_function	NA	NA	NA	NA	NA
A08808	0.1	0.84	-3.033077439	1.52E-08	7.77E-06	down	NA	NA	NA	NA	NA	NA	NA	NA	NA	NA	NA
A03885	44.27	9.55	2.211164037	1.92E-08	9.33E-06	up	NA	NA	NA	NA	NA	NA	NA	NA	NA	NA	NA
A09899	0.8	0.1	2.898266692	2.77E-08	1.25E-05	up	gi|453081342|gb|EMF09391.1|; glycosyltransferase family 2 protein [Sphaerulina musiva SO2202]	NA	ztr:MYCGRDRAFT_35809;	NA	NA	GO:0016757; transferase activity, transferring glycosyl groups; molecular_function	NA	NA	NA	NA	NA
A11336	18.16	3.82	2.246351747	2.84E-08	1.25E-05	up	NA	NA	NA	NA	NA	NA	NA	NA	NA	NA	NA
A12083	12.38	2.16	2.508958449	2.93E-08	1.25E-05	up	gi|453081990|gb|EMF10038.1|; hypothetical protein [Sphaerulina musiva SO2202, SEPMUDRAFT_151102]	NA	NA	NA	NA	GO:0003735; structural constituent of ribosome; molecular_function GO:0005622; intracellular; cellular_component GO:0006412; translation; biological_process GO:0005840; ribosome; cellular_component	NA	NA	NA	NA	NA
A06747	1.74	8.99	-2.362157521	3.62E-08	1.49E-05	down	NA	NA	NA	NA	NA	NA	NA	NA	YES	NA	NA
A06141	0.22	1.17	-2.423515601	4.23E-08	1.68E-05	down	NA	NA	NA	NA	NA	GO:0046983; protein dimerization activity; molecular_function	NA	NA	NA	NA	NA
A05533	0.15	1.47	-3.239334909	5.72E-08	2.19E-05	down	gi|453087054|gb|EMF15095.1|; hypothetical protein SEPMUDRAFT_36781, partial [Sphaerulina musiva SO2202]	NA	bcom:BAUCODRAFT_27538;	NA	NA	NA	NA	NA	NA	NA	NA
A03622	5.25	1.17	2.159631711	0.000000064	2.36E-05	up	gi|405974323|gb|EKC38979.1|; Collagen alpha-5(VI) chain [Crassostrea gigas]	NA	NA	NA	NA	NA	NA	NA	NA	NA	NA
A09550	7.15	1.62	2.137386096	9.84E-08	3.51E-05	up	gi|682406306|gb|KFY81569.1|; hypothetical protein [Pseudogymnoascus pannorum VKM F-4518 (FW-2643), V500_11299]	A1CFL0; PATC_ASPCL Efflux pump patC OS=Aspergillus clavatus (strain ATCC 1007 / CBS 513.65 / DSM 816 / NCTC 3887 / NRRL 1) GN=patC PE=1 SV=1	pan:PODANSg8629;	NA	NA	GO:0055085; transmembrane transport; biological_process GO:0022857; transmembrane transporter activity; molecular_function GO:0016021; integral to membrane; cellular_component	NA	NA	NA	NA	nrps
A09234	0.58	0.07	2.963988769	1.04E-07	3.61E-05	up	gi|452838636|gb|EME40576.1|; hypothetical protein [Dothistroma septosporum NZE10, DOTSEDRAFT_82196]	NA	NA	NA	NA	GO:0008152; NA GO:0003824; NA	NA	NA	NA	NA	NA
A03365	2.12	0.2	3.277104013	1.12E-07	3.73E-05	up	gi|452839738|gb|EME41677.1|; hypothetical protein [Dothistroma septosporum NZE10, DOTSEDRAFT_55435]	NA	psco:LY89DRAFT_601276;	NA	NA	NA	NA	NA	NA	NA	NA
A09203	3.9	0.73	2.398126083	1.17E-07	3.74E-05	up	NA	NA	NA	NA	NA	NA	NA	NA	YES	NA	NA
A09656	69	16.3	2.080898386	1.19E-07	3.74E-05	up	NA	NA	NA	NA	NA	NA	NA	NA	NA	NA	NA
A05126	0.76	0.07	3.269591999	1.23E-07	3.77E-05	up	NA	NA	NA	NA	NA	NA	NA	NA	NA	NA	other
A11063	6.14	1.38	2.14904852	0.000000135	4.01E-05	up	gi|599152527|gb|EYE91897.1|; MFS general substrate transporter [Aspergillus ruber CBS 135680]	NA	nfi:NFIA_028130;	NA	NA	GO:0016021; integral to membrane; cellular_component GO:0055085; transmembrane transport; biological_process	NA	NA	NA	NA	NA
A06884	33.03	134.61	-2.026913352	1.66E-07	4.82E-05	down	gi|453085730|gb|EMF13773.1|; dihydroxy-acetone synthase [Sphaerulina musiva SO2202]	O93884; DAS_CANBO Dihydroxyacetone synthase OS=Candida boidinii GN=DAS1 PE=1 SV=3	ztr:MYCGRDRAFT_86253; K17100 DAS dihydroxyacetone synthase 2.2.1.3 Metabolism; Energy metabolism; Methane metabolism [PATH:ko00680] Metabolism; Overview; Carbon metabolism [PATH:ko01200]	SPBC2G5.05; KOG0523 Transketolase G Carbohydrate transport and metabolism ;	NA	GO:0003824; NA GO:0016624; oxidoreductase activity, acting on the aldehyde or oxo group of donors, disulfide as acceptor; molecular_function GO:0016114; terpenoid biosynthetic process; biological_process GO:0008152; NA GO:0008661; 1-deoxy-D-xylulose-5-phosphate synthase activity; molecular_function	NA	NA	NA	NA	NA
A06136	4.16	0.69	2.59068049	1.89E-07	5.34E-05	up	gi|631381070|ref|XP_007924915.1|; hypothetical protein [Pseudocercospora fijiensis CIRAD86, MYCFIDRAFT_173310]	NA	pfj:MYCFIDRAFT_173310;	NA	NA	NA	NA	NA	NA	NA	NA
A04777	7.32	29.76	-2.023368977	2.29E-07	6.28E-05	down	gi|631372454|ref|XP_007920607.1|; hypothetical protein [Pseudocercospora fijiensis CIRAD86, MYCFIDRAFT_85679]	A1CFY8; XYL2_ASPCL Probable D-xylulose reductase A OS=Aspergillus clavatus (strain ATCC 1007 / CBS 513.65 / DSM 816 / NCTC 3887 / NRRL 1) GN=xdhA PE=3 SV=2	pfj:MYCFIDRAFT_85679; K05351 E1.1.1.9 D-xylulose reductase 1.1.1.9 Metabolism; Carbohydrate metabolism; Pentose and glucuronate interconversions [PATH:ko00040]	SPBC1773.05c; KOG0024 Sorbitol dehydrogenase Q Secondary metabolites biosynthesis, transport and catabolism ;	NA	GO:0016491; oxidoreductase activity; molecular_function GO:0055114; oxidation-reduction process; biological_process GO:0008270; zinc ion binding; molecular_function	PHI:1130; Xdh1 SNOG_11390 13684 Parastagonospora nodorum unaffected pathogenicity	NA	NA	NA	NA
A10154	4.13	1.01	2.024970361	3.10E-07	8.31E-05	up	gi|398399086|ref|XP_003853000.1|; hypothetical protein [Zymoseptoria tritici IPO323, MYCGRDRAFT_71165]	NA	ztr:MYCGRDRAFT_71165;	NA	NA	GO:0016705; oxidoreductase activity, acting on paired donors, with incorporation or reduction of molecular oxygen; molecular_function GO:0004601; peroxidase activity; molecular_function GO:0005506; iron ion binding; molecular_function GO:0055114; oxidation-reduction process; biological_process GO:0020037; heme binding; molecular_function GO:0006979; response to oxidative stress; biological_process	NA	e_gw.5.854.1; [Mycosphaerella graminicola]	YES	NA	NA
A10994	0.35	0.01	4.537562569	3.30E-07	8.62E-05	up	gi|302898117|ref|XP_003047781.1|; predicted protein [Nectria haematococca mpVI 77-13-4]	NA	nhe:NECHADRAFT_64209; K01613 psd, PISD phosphatidylserine decarboxylase 4.1.1.65 Metabolism; Lipid metabolism; Glycerophospholipid metabolism [PATH:ko00564]	NA	NA	GO:0008654; phospholipid biosynthetic process; biological_process GO:0004609; phosphatidylserine decarboxylase activity; molecular_function	NA	NA	NA	NA	nrps
A10075	66.1	17.19	1.942788002	5.24E-07	0.0001337	up	gi|453086297|gb|EMF14339.1|; glycoside hydrolase family 64 protein [Sphaerulina musiva SO2202]	NA	pfj:MYCFIDRAFT_210098;	NA	NA	NA	NA	NA	NA	CCT69140.1_GH64; FFUJ_14370;--;Fusarium fujikuroi IMI 58289 (Fusfu1);-- &beta;-1,3-glucanase (EC 3.2.1.39) NA	other
A09358	51.57	13.53	1.929815078	6.24E-07	0.000155504	up	gi|453081567|gb|EMF09616.1|; MFS general substrate transporter [Sphaerulina musiva SO2202]	NA	ztr:MYCGRDRAFT_47943;	NA	NA	GO:0016021; integral to membrane; cellular_component GO:0055085; transmembrane transport; biological_process	NA	NA	NA	NA	NA
A07198	1.19	0.12	3.224645035	6.79E-07	0.000165221	up	gi|662528985|gb|KEQ86361.1|; P-loop containing nucleoside triphosphate hydrolase protein [Aureobasidium pullulans EXF-150]	NA	pgu:PGUG_05386;	NA	NA	GO:0008152; NA GO:0016301; kinase activity; molecular_function GO:0005524; ATP binding; molecular_function	NA	NA	NA	NA	NA
A11519	0.02	0.23	-3.091972528	7.59E-07	0.000180509	down	NA	NA	NA	NA	NA	GO:0008152; NA GO:0046983; protein dimerization activity; molecular_function GO:0016491; oxidoreductase activity; molecular_function	NA	NA	NA	NA	nrps
A10855	0.09	0.42	-2.222318907	0.000001148	0.000267224	down	NA	NA	NA	NA	NA	GO:0015074; DNA integration; biological_process GO:0006278; RNA-dependent DNA replication; biological_process GO:0003723; RNA binding; molecular_function GO:0003964; RNA-directed DNA polymerase activity; molecular_function	NA	NA	NA	NA	NA
A10291	299.3	81.88	1.869856317	1.23E-06	0.000279441	up	NA	NA	NA	NA	NA	NA	NA	NA	YES	NA	NA
A10099	0.36	0.07	2.353994123	1.39E-06	0.000307842	up	NA	NA	NA	NA	NA	GO:0003723; RNA binding; molecular_function GO:0003964; RNA-directed DNA polymerase activity; molecular_function GO:0006278; RNA-dependent DNA replication; biological_process	NA	NA	NA	NA	NA
A04502	0.03	0.3	-3.03081399	1.41E-06	0.000307842	down	NA	NA	NA	NA	NA	GO:0046983; protein dimerization activity; molecular_function	NA	NA	NA	NA	NA
A04442	0.81	3.92	-2.273723779	1.58E-06	0.000337474	down	gi|631372390|ref|XP_007920575.1|; hypothetical protein [Pseudocercospora fijiensis CIRAD86, MYCFIDRAFT_84224]	NA	pfj:MYCFIDRAFT_84224;	NA	NA	NA	NA	NA	NA	NA	NA
A00066	2.01	0.44	2.167102164	1.61E-06	0.000338986	up	gi|631385992|ref|XP_007927376.1|; glycoside hydrolase family 43 protein [Pseudocercospora fijiensis CIRAD86]	NA	pfj:MYCFIDRAFT_137750;	NA	NA	GO:0005975; carbohydrate metabolic process; biological_process GO:0004553; hydrolase activity, hydrolyzing O-glycosyl compounds; molecular_function	NA	NA	YES	AFW16060.1_GH43; ORF;--;Phanerochaete chrysosporium BKM-F-1767;-- &beta;-xylosidase (EC 3.2.1.37); &alpha;-L-arabinofuranosidase (EC 3.2.1.55); arabinanase (EC 3.2.1.99); xylanase (EC 3.2.1.8); galactan 1,3-&beta;-galactosidase (EC 3.2.1.145); &alpha;-1,2-L-arabinofuranosidase (EC 3.2.1.-); exo-&alpha;-1,5-L-arabinofuranosidase (EC 3.2.1.-); [inverting] exo-&alpha;-1,5-L-arabinanase (EC 3.2.1.-);…	NA
A10543	11.08	3.01	1.879884995	1.77E-06	0.000365042	up	NA	NA	NA	NA	NA	NA	NA	NA	NA	NA	NA
A04739	0.14	0.83	-2.559805207	1.85E-06	0.00037333	down	NA	NA	NA	NA	NA	NA	NA	NA	NA	NA	NA
A04776	4.63	16.99	-1.877799172	1.95E-06	0.00038738	down	gi|398410832|ref|XP_003856764.1|; hypothetical protein [Zymoseptoria tritici IPO323, MYCGRDRAFT_31902]	Q6CEE9; SDR_YARLI Probable NADP-dependent mannitol dehydrogenase OS=Yarrowia lipolytica (strain CLIB 122 / E 150) GN=YALI0B16192g PE=1 SV=1	ztr:MYCGRDRAFT_31902; K17742 SOU1 sorbose reductase 1.1.1.289 --	SPAC8E11.10; KOG0725 Reductases with broad range of substrate specificities R General function prediction only ;	NA	GO:0055114; oxidation-reduction process; biological_process GO:0006189; 'de novo' IMP biosynthetic process; biological_process GO:0016616; oxidoreductase activity, acting on the CH-OH group of donors, NAD or NADP as acceptor; molecular_function GO:0044237; cellular metabolic process; biological_process GO:0050662; coenzyme binding; molecular_function GO:0008152; NA GO:0016491; oxidoreductase acti…	NA	NA	NA	NA	NA
A03838	3.48	0.89	1.954023637	2.41E-06	0.000468934	up	NA	NA	NA	NA	NA	NA	NA	NA	NA	NA	NA
A10798	0.14	0.72	-2.303939013	2.50E-06	0.000477252	down	NA	NA	NA	NA	NA	NA	NA	NA	YES	NA	NA
A09542	3.21	0.83	1.948637328	2.88E-06	0.000540186	up	gi|631392744|ref|XP_007930752.1|; hypothetical protein [Pseudocercospora fijiensis CIRAD86, MYCFIDRAFT_199582]	NA	ztr:MYCGRDRAFT_101235;	NA	NA	GO:0004601; peroxidase activity; molecular_function	NA	NA	YES	NA	nrps
A05970	1.12	4.63	-2.036527834	3.26E-06	0.000601147	down	NA	NA	NA	NA	NA	NA	NA	NA	NA	NA	NA
A02296	210.35	61.21	1.780797949	3.55E-06	0.000643536	up	gi|452846386|gb|EME48318.1|; hypothetical protein [Dothistroma septosporum NZE10, DOTSEDRAFT_67413]	NA	pfj:MYCFIDRAFT_100904;	NA	NA	GO:0006464; protein modification process; biological_process GO:0008176; tRNA (guanine-N7-)-methyltransferase activity; molecular_function GO:0008610; lipid biosynthetic process; biological_process GO:0008168; methyltransferase activity; molecular_function GO:0008152; NA GO:0006400; tRNA modification; biological_process GO:0008171; O-methyltransferase activity; molecular_function GO:0004719; prot…	NA	NA	NA	NA	NA
A12064	0.02	0.27	-3.410864699	3.70E-06	0.000660398	down	NA	NA	NA	NA	NA	NA	NA	NA	NA	NA	NA
A10797	3.04	0.68	2.146806569	4.19E-06	0.000736156	up	gi|398397092|ref|XP_003852004.1|; hypothetical protein [Zymoseptoria tritici IPO323, MYCGRDRAFT_100386]	NA	ztr:MYCGRDRAFT_100386;	NA	NA	NA	NA	NA	NA	NA	NA
A07148	3.22	0.64	2.30967418	5.11E-06	0.000882268	up	NA	NA	NA	NA	NA	NA	NA	NA	NA	NA	NA
A02988	5.6	1.64	1.774800785	5.89E-06	0.001000473	up	NA	NA	NA	NA	NA	GO:0005524; ATP binding; molecular_function	NA	NA	NA	NA	NA
A00732	1.79	0.37	2.278832009	6.90E-06	0.001143572	up	NA	NA	NA	NA	NA	NA	NA	NA	NA	NA	NA
A03961	11.98	3.56	1.749340323	6.97E-06	0.001143572	up	gi|631394660|ref|XP_007931710.1|; hypothetical protein [Pseudocercospora fijiensis CIRAD86, MYCFIDRAFT_212607]	Q7RVX9; PHO5_NEUCR Repressible high-affinity phosphate permease OS=Neurospora crassa (strain ATCC 24698 / 74-OR23-1A / CBS 708.71 / DSM 1257 / FGSC 987) GN=pho-5 PE=1 SV=2	bcom:BAUCODRAFT_356761; K08176 PHO84 MFS transporter, PHS family, inorganic phosphate transporter -- --	YML123c; KOG0252 Inorganic phosphate transporter P Inorganic ion transport and metabolism ;	gnl|TC-DB|Q7RVX9; 2.A.1.9.2 Inorganic phosphate transporter PHO84 OS=Neurospora crassa GN=NCU08325 PE=4 SV=2	GO:0022857; transmembrane transporter activity; molecular_function GO:0055085; transmembrane transport; biological_process GO:0016021; integral to membrane; cellular_component	PHI:3457; VTC4 AFR94879 5207 Cryptococcus neoformans increased virulence (hypervirulence)	NA	NA	NA	NA
A04013	76.35	23.06	1.726879087	7.05E-06	0.001143572	up	gi|453080720|gb|EMF08770.1|; hypothetical protein [Sphaerulina musiva SO2202, SEPMUDRAFT_151712]	NA	ztr:MYCGRDRAFT_96701;	NA	NA	NA	NA	NA	NA	NA	NA
A11073	4.21	1.08	1.962217038	7.17E-06	0.001146429	up	gi|631385852|ref|XP_007927306.1|; hypothetical protein [Pseudocercospora fijiensis CIRAD86, MYCFIDRAFT_87104]	NA	pfj:MYCFIDRAFT_87104;	NA	NA	NA	NA	NA	YES	NA	NA
A00568	41.45	12.26	1.757071049	7.68E-06	0.001203991	up	NA	NA	NA	NA	NA	NA	NA	NA	NA	NA	NA
A07585	199.96	60.88	1.715583211	7.76E-06	0.001203991	up	NA	NA	NA	NA	NA	GO:0009277; fungal-type cell wall; cellular_component GO:0005199; structural constituent of cell wall; molecular_function	NA	NA	YES	NA	NA
A04546	3.16	0.87	1.850440537	9.31E-06	0.001423922	up	NA	NA	NA	NA	NA	NA	NA	NA	NA	NA	NA
A01809	21.2	6.49	1.705744767	1.00E-05	0.001513546	up	gi|453088381|gb|EMF16421.1|; acyl-CoA dehydrogenase NM domain-like protein [Sphaerulina musiva SO2202]	Q5ATG5; APDG_EMENI Acyl-CoA dehydrogenase apdG OS=Emericella nidulans (strain FGSC A4 / ATCC 38163 / CBS 112.46 / NRRL 194 / M139) GN=apdG PE=2 SV=1	pfj:MYCFIDRAFT_160920;	NA	NA	GO:0055114; oxidation-reduction process; biological_process GO:0016491; oxidoreductase activity; molecular_function GO:0020037; heme binding; molecular_function GO:0050660; flavin adenine dinucleotide binding; molecular_function GO:0003995; acyl-CoA dehydrogenase activity; molecular_function GO:0008152; NA GO:0016627; oxidoreductase activity, acting on the CH-CH group of donors; molecular_function	NA	NA	NA	NA	NA
A10523	1.36	4.62	-1.762585452	1.19E-05	0.001772975	down	gi|453085160|gb|EMF13203.1|; hypothetical protein [Sphaerulina musiva SO2202, SEPMUDRAFT_107253]	NA	NA	NA	NA	NA	NA	NA	NA	NA	NA
A03440	1.8	0.45	1.998671655	1.25E-05	0.001835658	up	gi|477536057|gb|ENH87542.1|; o-methyltransferase family protein [Colletotrichum orbiculare MAFF 240422]	Q5AR57; ASQN_EMENI O-methyltransferase asqN OS=Emericella nidulans (strain FGSC A4 / ATCC 38163 / CBS 112.46 / NRRL 194 / M139) GN=asqN PE=3 SV=1	mgr:MGG_08377;	NA	NA	GO:0008171; O-methyltransferase activity; molecular_function GO:0008168; methyltransferase activity; molecular_function GO:0045892; negative regulation of transcription, DNA-dependent; biological_process GO:0046983; protein dimerization activity; molecular_function GO:0005634; nucleus; cellular_component	NA	NA	NA	NA	NA
A01079	0.07	0.63	-3.058297227	1.29E-05	0.001867137	down	gi|453086849|gb|EMF14890.1|; hypothetical protein [Sphaerulina musiva SO2202, SEPMUDRAFT_138683]	NA	pfj:MYCFIDRAFT_131367;	NA	NA	NA	NA	NA	NA	NA	NA
A10872	0.52	1.84	-1.797215007	0.000013953	0.001990428	down	gi|453085509|gb|EMF13552.1|; glycoside hydrolase family 13 protein [Sphaerulina musiva SO2202]	NA	pfj:MYCFIDRAFT_196036; K01182 IMA, malL oligo-1,6-glucosidase 3.2.1.10 Metabolism; Carbohydrate metabolism; Galactose metabolism [PATH:ko00052] Metabolism; Carbohydrate metabolism; Starch and sucrose metabolism [PATH:ko00500]	NA	NA	GO:0043169; cation binding; molecular_function GO:0005975; carbohydrate metabolic process; biological_process GO:0003824; NA	NA	NA	NA	NA	NA
A10515	5.75	18.48	-1.683619132	1.41E-05	0.001990428	down	gi|452842954|gb|EME44889.1|; glycoside hydrolase family 18 protein [Dothistroma septosporum NZE10]	NA	pfj:MYCFIDRAFT_99569;	NA	NA	GO:0007623; circadian rhythm; biological_process GO:0005634; nucleus; cellular_component GO:0005975; carbohydrate metabolic process; biological_process GO:0005737; cytoplasm; cellular_component GO:0004553; hydrolase activity, hydrolyzing O-glycosyl compounds; molecular_function GO:0006355; regulation of transcription, DNA-dependent; biological_process	NA	NA	YES	NA	NA
A02693	0.54	0.05	3.24079415	1.44E-05	0.002009245	up	gi|631392342|ref|XP_007930551.1|; hypothetical protein [Pseudocercospora fijiensis CIRAD86, MYCFIDRAFT_43655]	NA	NA	NA	NA	NA	NA	NA	NA	NA	NA
A06794	2.03	0.56	1.830862765	1.47E-05	0.002015368	up	gi|452843515|gb|EME45450.1|; hypothetical protein [Dothistroma septosporum NZE10, DOTSEDRAFT_170862]	NA	pfj:MYCFIDRAFT_77302;	NA	NA	NA	NA	NA	NA	NA	NA
A12524	1.14	4.83	-2.083128825	0.000015172	0.002056477	down	NA	NA	NA	NA	NA	NA	NA	NA	NA	NA	NA
A12194	0.89	0.18	2.252115452	1.91E-05	0.00256244	up	NA	NA	NA	NA	NA	GO:0007618; mating; biological_process GO:0005576; NA	NA	NA	YES	NA	NA
A09774	6.55	20.32	-1.63376184	2.07E-05	0.002739997	down	NA	NA	NA	NA	NA	GO:0006468; protein phosphorylation; biological_process GO:0005515; protein binding; molecular_function GO:0005524; ATP binding; molecular_function GO:0004672; protein kinase activity; molecular_function	NA	NA	NA	NA	other
A11809	1.31	0.32	2.001731945	0.000023319	0.003045123	up	gi|526205855|gb|EPS45981.1|; hypothetical protein [Dactylellina haptotyla CBS 200.50, H072_3]	NA	fpu:FPSE_05438; K00613 GATM glycine amidinotransferase 2.1.4.1 Metabolism; Amino acid metabolism; Glycine, serine and threonine metabolism [PATH:ko00260] Metabolism; Amino acid metabolism; Arginine and proline metabolism [PATH:ko00330]	NA	NA	GO:0005737; cytoplasm; cellular_component GO:0016813; hydrolase activity, acting on carbon-nitrogen (but not peptide) bonds, in linear amidines; molecular_function	NA	NA	NA	NA	NA
A01494	0.27	1.02	-1.913224306	3.04E-05	0.003915938	down	NA	NA	NA	NA	NA	NA	NA	NA	NA	NA	NA
A04599	14.82	44.58	-1.588180429	0.000035349	0.00450616	down	gi|452848071|gb|EME50003.1|; hypothetical protein [Dothistroma septosporum NZE10, DOTSEDRAFT_50149]	NA	bcom:BAUCODRAFT_150636;	NA	NA	NA	NA	NA	NA	NA	NA
A02441	5.27	16.07	-1.608384236	3.72E-05	0.004683027	down	gi|452847595|gb|EME49527.1|; hypothetical protein [Dothistroma septosporum NZE10, DOTSEDRAFT_68335]	NA	pfj:MYCFIDRAFT_209679;	NA	NA	GO:0008168; methyltransferase activity; molecular_function GO:0008152; NA	NA	NA	NA	NA	NA
A07584	0	0.06	-3.904720539	4.00E-05	0.004896235	down	NA	NA	NA	NA	NA	GO:0046983; protein dimerization activity; molecular_function	NA	NA	NA	NA	NA
A00520	223.03	75.21	1.568200951	4.01E-05	0.004896235	up	gi|453081754|gb|EMF09802.1|; hypothetical protein [Sphaerulina musiva SO2202, SEPMUDRAFT_150939]	NA	pfj:MYCFIDRAFT_210763;	NA	NA	NA	NA	NA	NA	NA	NA
A09560	2.76	0.87	1.66041861	0.000040452	0.004896235	up	gi|631389892|ref|XP_007929326.1|; hypothetical protein [Pseudocercospora fijiensis CIRAD86, MYCFIDRAFT_212045]	NA	pfj:MYCFIDRAFT_212045;	NA	NA	GO:0050660; flavin adenine dinucleotide binding; molecular_function GO:0006955; immune response; biological_process GO:0055114; oxidation-reduction process; biological_process GO:0016491; oxidoreductase activity; molecular_function GO:0050840; extracellular matrix binding; molecular_function GO:0005576; NA GO:0008762; UDP-N-acetylmuramate dehydrogenase activity; molecular_function	NA	NA	YES	CAK49173.1_AA7; An03g05210 / ANI_1_660034;--;Aspergillus niger CBS 513.88;-- glucooligosaccharide oxidase (EC 1.1.3.-); chitooligosaccharide oxidase (EC 1.1.3.-) The glucooligosaccharide oxidases (GOO) found in this family oxidize the reducing end glycosyl residues of oligosaccharides linked by alpha- or beta-1,4 bonds and glucose.	nrps
A01284	349.36	117.88	1.567282775	4.07E-05	0.004896235	up	gi|453087690|gb|EMF15731.1|; Redoxin [Sphaerulina musiva SO2202]	O14313; PMP20_SCHPO Putative peroxiredoxin pmp20 OS=Schizosaccharomyces pombe (strain 972 / ATCC 24843) GN=pmp20 PE=2 SV=2	pfj:MYCFIDRAFT_59850; K11187 PRDX5 peroxiredoxin 5, atypical 2-Cys peroxiredoxin 1.11.1.15 Cellular Processes; Transport and catabolism; Peroxisome [PATH:ko04146]	SPCC330.06c; KOG0541 Alkyl hydroperoxide reductase/peroxiredoxin O Posttranslational modification, protein turnover, chaperones ;	NA	GO:0016491; oxidoreductase activity; molecular_function GO:0055114; oxidation-reduction process; biological_process GO:0016209; NA	NA	NA	NA	NA	NA
A05093	2.66	0.83	1.679829042	4.44E-05	0.005283978	up	gi|453080333|gb|EMF08384.1|; MFS general substrate transporter [Sphaerulina musiva SO2202]	NA	pfj:MYCFIDRAFT_72196;	NA	NA	GO:0016021; integral to membrane; cellular_component GO:0055085; transmembrane transport; biological_process	NA	NA	NA	NA	NA
A10771	12.99	4.18	1.63254432	0.000045308	0.005331404	up	gi|452840812|gb|EME42750.1|; hypothetical protein [Dothistroma septosporum NZE10, DOTSEDRAFT_73520]	Q9LTP5; GRP5_ARATH Glycine-rich protein 5 OS=Arabidopsis thaliana GN=GRP5 PE=2 SV=1	cpap:110813991;	NA	NA	NA	NA	NA	NA	NA	NA
A06205	17.71	5.89	1.584939291	0.000051377	0.005979831	up	gi|453080599|gb|EMF08650.1|; hypothetical protein [Sphaerulina musiva SO2202, SEPMUDRAFT_152261]	NA	pfj:MYCFIDRAFT_112301;	NA	NA	NA	NA	NA	YES	NA	nrps
A10517	0.16	0.71	-2.113257775	5.51E-05	0.006340558	down	gi|631381338|ref|XP_007925049.1|; hypothetical protein [Pseudocercospora fijiensis CIRAD86, MYCFIDRAFT_187438]	NA	pfj:MYCFIDRAFT_187438;	NA	NA	GO:0016787; hydrolase activity; molecular_function	NA	NA	NA	NA	NA
A03497	0.22	1.01	-2.200697999	5.59E-05	0.006365898	down	NA	NA	NA	NA	NA	NA	NA	NA	NA	NA	NA
A11315	215.61	74.42	1.53456614	5.69E-05	0.006414172	up	NA	NA	NA	NA	NA	GO:0008152; NA GO:0016491; oxidoreductase activity; molecular_function	NA	NA	NA	NA	NA
A10509	79.55	27.35	1.540177849	5.81E-05	0.006477433	up	NA	NA	NA	NA	NA	NA	NA	NA	NA	NA	NA
A02811	0.18	0.68	-1.873319872	6.26E-05	0.006909923	down	NA	NA	NA	NA	NA	NA	NA	NA	NA	NA	NA
A06630	2.49	0.78	1.673588897	6.99E-05	0.007610647	up	gi|615465503|ref|XP_007599308.1|; metallo-beta-lactamase superfamily protein [Colletotrichum fioriniae PJ7]	NA	cfj:CFIO01_01773;	NA	NA	GO:0016787; hydrolase activity; molecular_function	NA	NA	NA	NA	NA
A04750	1.54	0.42	1.866782704	7.04E-05	0.007610647	up	gi|342869787|gb|EGU73297.1|; hypothetical protein [Fusarium oxysporum]	NA	npa:UCRNP2_8885;	NA	NA	GO:0016787; hydrolase activity; molecular_function	NA	NA	NA	NA	NA
A12213	2.16	0.6	1.853789662	7.89E-05	0.008450655	up	gi|631388766|ref|XP_007928763.1|; hypothetical protein [Pseudocercospora fijiensis CIRAD86, MYCFIDRAFT_31034]	NA	pfj:MYCFIDRAFT_31034;	NA	NA	GO:0005840; ribosome; cellular_component GO:0006412; translation; biological_process GO:0005622; intracellular; cellular_component GO:0003735; structural constituent of ribosome; molecular_function	NA	NA	YES	NA	NA
A11090	4.88	1.66	1.553529165	8.28E-05	0.008780924	up	gi|631387234|ref|XP_007927997.1|; hypothetical protein [Pseudocercospora fijiensis CIRAD86, MYCFIDRAFT_51989]	Q6NUN0; ACSM5_HUMAN Acyl-coenzyme A synthetase ACSM5, mitochondrial OS=Homo sapiens GN=ACSM5 PE=1 SV=2	pfj:MYCFIDRAFT_51989;	Hs8923543; KOG1175 Acyl-CoA synthetase I Lipid transport and metabolism ;	NA	GO:0008152; NA GO:0003824; NA	NA	NA	NA	NA	NA
