# Supplementary material for: Comparative transcriptome analysis of two Cercospora sojina strains reveals differences in virulence under nitrogen starvation stress
Source: BMC Microbiol. 2020 Jun 16;20:166. doi: 10.1186/s12866-020-01853-0 (PMC7298872; doi:10.1186/s12866-020-01853-0)
Supplement: Supplementary file 4 — Additional file 4: Table S4. Differentially expressed genes in the Race15-CK vs. Race1-CK group. [file 12866_2020_1853_MOESM4_ESM.xls]

			Table S4. Differentially expressed genes in the Race15-CK vs. Race1-CK group
Gene_ID	Race15_CK_24h_fpkm	Race1_CK_24h_fpkm	logFC	PValue	FDR	sig	nr	SwissProt	KEGG	KOG	TCDB	GO	PHI	P450	Secretory_Protein	CAZy	Secondary_Metabolism type
A12167	10.18	163.78	-4.007923426	2.24E-21	2.40E-17	down	gi|631388998|ref|XP_007928879.1|; hypothetical protein [Pseudocercospora fijiensis CIRAD86, MYCFIDRAFT_63488]	Q6UEF1; AFLY_ASPPU Oxidoreductase AflY OS=Aspergillus parasiticus (strain ATCC 56775 / NRRL 5862 / SRRC 143 / SU-1) GN=aflY PE=3 SV=1	pfj:MYCFIDRAFT_63488;	NA	NA	NA	NA	NA	NA	NA	NA
A10291	65.42	4.02	4.021867811	5.54E-21	2.97E-17	up	NA	NA	NA	NA	NA	NA	NA	NA	YES	NA	NA
A08543	5.71	74.1	-3.697449347	8.45E-19	3.01E-15	down	gi|453088346|gb|EMF16386.1|; phosphoglycerate mutase-like protein [Sphaerulina musiva SO2202]	NA	pfj:MYCFIDRAFT_3846;	NA	NA	GO:0003993; acid phosphatase activity; molecular_function	NA	NA	NA	NA	NA
A08637	88.15	7.8	3.498124025	2.14E-17	5.73E-14	up	NA	NA	NA	NA	NA	NA	NA	NA	NA	NA	NA
A09225	28.47	2.6	3.447756056	8.13E-16	1.74E-12	up	gi|398389757|ref|XP_003848339.1|; hypothetical protein [Zymoseptoria tritici IPO323, MYCGRDRAFT_106106]	NA	ztr:MYCGRDRAFT_106106;	NA	NA	NA	NA	NA	YES	NA	NA
A12112	21.19	2.14	3.303576376	2.12E-15	3.78E-12	up	gi|629676148|ref|XP_007799571.1|; hypothetical protein [Eutypa lata UCREL1, UCREL1_11739]	NA	bcom:BAUCODRAFT_354925;	NA	NA	NA	NA	NA	NA	NA	nrps
A10018	6.75	63.47	-3.231840915	3.75E-15	5.35E-12	down	gi|452844493|gb|EME46427.1|; hypothetical protein [Dothistroma septosporum NZE10, DOTSEDRAFT_86988]	P0CH63; DDI2_YEAST Cyanamide hydratase DDI2 OS=Saccharomyces cerevisiae (strain ATCC 204508 / S288c) GN=DDI2 PE=1 SV=1	pte:PTT_06945; K06035 DDI2_3 cyanamide hydratase 4.2.1.69 Metabolism; Xenobiotics biodegradation and metabolism; Atrazine degradation [PATH:ko00791]	NA	NA	GO:0010333; terpene synthase activity; molecular_function GO:0000287; magnesium ion binding; molecular_function GO:0046872; metal ion binding; molecular_function GO:0016829; lyase activity; molecular_function GO:0008081; phosphoric diester hydrolase activity; molecular_function	NA	NA	NA	NA	NA
A07905	10.31	0.99	3.366715837	4.00E-15	5.35E-12	up	NA	NA	NA	NA	NA	NA	NA	NA	NA	NA	NA
A02922	318.48	36.18	3.137679275	1.01E-14	1.20E-11	up	NA	NA	NA	NA	NA	NA	NA	NA	YES	NA	NA
A08208	32.96	3.49	3.234440788	1.51E-14	1.62E-11	up	gi|663137653|ref|WP_030178360.1|; MULTISPECIES: hypothetical protein, partial [Streptomyces]	NA	NA	NA	NA	GO:0019836; hemolysis by symbiont of host erythrocytes; biological_process	NA	NA	NA	NA	NA
A05454	52.97	5.82	3.183570377	1.69E-14	1.64E-11	up	gi|631376096|ref|XP_007922428.1|; hypothetical protein [Pseudocercospora fijiensis CIRAD86, MYCFIDRAFT_40090]	NA	pfj:MYCFIDRAFT_40090;	NA	NA	GO:0003824; NA GO:0016846; carbon-sulfur lyase activity; molecular_function GO:0008152; NA GO:0006281; DNA repair; biological_process	NA	NA	NA	NA	other
A00491	210.12	1635.57	-2.960495165	1.61E-13	1.43E-10	down	gi|453081713|gb|EMF09761.1|; catalase-peroxidase 1 [Sphaerulina musiva SO2202]	B2ASU5; KATG_PODAN Catalase-peroxidase OS=Podospora anserina (strain S / ATCC MYA-4624 / DSM 980 / FGSC 10383) GN=katG PE=3 SV=1	pfj:MYCFIDRAFT_86920; K03782 katG catalase-peroxidase 1.11.1.21 Metabolism; Amino acid metabolism; Phenylalanine metabolism [PATH:ko00360] Metabolism; Amino acid metabolism; Tryptophan metabolism [PATH:ko00380] Metabolism; Biosynthesis of other secondary metabolites; Phenylpropanoid biosynthesis [PATH:ko00940]	NA	NA	GO:0004601; peroxidase activity; molecular_function GO:0055114; oxidation-reduction process; biological_process GO:0020037; heme binding; molecular_function GO:0006979; response to oxidative stress; biological_process	PHI:6089; katG ENV42569 106654 Acinetobacter nosocomialis increased virulence (hypervirulence)	NA	NA	NA	t1pks
A02296	51.77	6.6	2.971747616	1.84E-13	1.52E-10	up	gi|452846386|gb|EME48318.1|; hypothetical protein [Dothistroma septosporum NZE10, DOTSEDRAFT_67413]	NA	pfj:MYCFIDRAFT_100904;	NA	NA	GO:0006464; protein modification process; biological_process GO:0008176; tRNA (guanine-N7-)-methyltransferase activity; molecular_function GO:0008610; lipid biosynthetic process; biological_process GO:0008168; methyltransferase activity; molecular_function GO:0008152; NA GO:0006400; tRNA modification; biological_process GO:0008171; O-methyltransferase activity; molecular_function GO:0004719; prot…	NA	NA	NA	NA	NA
A10726	12.27	1.42	3.100959114	2.35E-13	1.80E-10	up	NA	NA	NA	NA	NA	GO:0003824; NA	NA	NA	YES	NA	NA
A11316	121.37	15.74	2.945876554	2.63E-13	1.81E-10	up	gi|398404380|ref|XP_003853656.1|; hypothetical protein MYCGRDRAFT_38212, partial [Zymoseptoria tritici]	NA	ztr:MYCGRDRAFT_38212;	NA	NA	NA	NA	NA	NA	NA	NA
A11231	8.93	1.03	3.108333017	2.71E-13	1.81E-10	up	gi|684161529|ref|XP_009154642.1|; hypothetical protein [Exophiala dermatitidis NIH/UT8656, HMPREF1120_02356]	NA	vda:VDAG_01316;	NA	NA	NA	NA	NA	YES	NA	NA
A02287	0.57	0.01	5.811478568	3.06E-13	1.92E-10	up	gi|627804567|ref|XP_007675631.1|; hypothetical protein [Baudoinia compniacensis UAMH 10762, BAUCODRAFT_121575]	NA	bcom:BAUCODRAFT_121575;	NA	NA	GO:0016021; integral to membrane; cellular_component GO:0055085; transmembrane transport; biological_process	NA	NA	NA	NA	NA
A06922	16.19	1.95	3.050406492	7.19E-13	4.28E-10	up	NA	NA	NA	NA	NA	NA	NA	NA	NA	NA	NA
A06494	308.83	2203.34	-2.834769279	1.23E-12	6.78E-10	down	gi|452842638|gb|EME44574.1|; hypothetical protein [Dothistroma septosporum NZE10, DOTSEDRAFT_72130]	Q4ING3; CCPR_GIBZE Cytochrome c peroxidase, mitochondrial OS=Gibberella zeae (strain PH-1 / ATCC MYA-4620 / FGSC 9075 / NRRL 31084) GN=CCP1 PE=3 SV=1	npa:UCRNP2_2494; K00428 E1.11.1.5 cytochrome c peroxidase 1.11.1.5 --	NA	NA	GO:0006979; response to oxidative stress; biological_process GO:0004601; peroxidase activity; molecular_function GO:0020037; heme binding; molecular_function GO:0055114; oxidation-reduction process; biological_process	PHI:854; um01947 EAK82380 5270 Ustilago maydis reduced virulence	NA	NA	CCT62050.1_AA2; FFUJ_01439 (fragment);--;Fusarium fujikuroi IMI 58289 (Fusfu1);-- manganese peroxidase (EC 1.11.1.13); versatile peroxidase (EC 1.11.1.16); lignin peroxidase (EC 1.11.1.14); peroxidase (EC 1.11.1.-) Family AA2 contains class II lignin-modifying peroxidases. AA2 enzymes are secreted heme-containing enzymes that use hydrogen peroxide or organic peroxides as electron acceptors to cat…	NA
A12113	32.08	4.32	2.890200645	1.28E-12	6.78E-10	up	gi|630025471|ref|XP_007835476.1|; hypothetical protein [Pestalotiopsis fici W106-1, PFICI_08704]	NA	pfy:PFICI_08704;	NA	NA	GO:0008757; S-adenosylmethionine-dependent methyltransferase activity; molecular_function GO:0008152; NA GO:0009877; nodulation; biological_process GO:0008168; methyltransferase activity; molecular_function GO:0009312; oligosaccharide biosynthetic process; biological_process GO:0008171; O-methyltransferase activity; molecular_function	NA	NA	NA	NA	NA
A07825	19.7	2.66	2.885796788	1.33E-12	6.78E-10	up	gi|453086039|gb|EMF14081.1|; hypothetical protein [Sphaerulina musiva SO2202, SEPMUDRAFT_154911]	NA	NA	NA	NA	NA	NA	NA	NA	NA	NA
A02404	19.22	2.53	2.920242703	1.58E-12	7.69E-10	up	gi|453088463|gb|EMF16503.1|; 2-deoxy-D-gluconate 3-dehydrogenase [Sphaerulina musiva SO2202]	P50842; KDUD_BACSU 2-dehydro-3-deoxy-D-gluconate 5-dehydrogenase OS=Bacillus subtilis (strain 168) GN=kduD PE=2 SV=1	pfj:MYCFIDRAFT_28145; K00065 kduD 2-dehydro-3-deoxy-D-gluconate 5-dehydrogenase 1.1.1.127 Metabolism; Carbohydrate metabolism; Pentose and glucuronate interconversions [PATH:ko00040]	NA	NA	GO:0006631; fatty acid metabolic process; biological_process GO:0008831; dTDP-4-dehydrorhamnose reductase activity; molecular_function GO:0016491; oxidoreductase activity; molecular_function GO:0045226; extracellular polysaccharide biosynthetic process; biological_process GO:0043115; precorrin-2 dehydrogenase activity; molecular_function GO:0008677; 2-dehydropantoate 2-reductase activity; molecul…	PHI:2312; THR HM 486909 5530 Metarhizium anisopliae increased virulence (hypervirulence)	NA	NA	NA	NA
A01549	2.57	0.14	4.174471156	1.93E-12	8.96E-10	up	gi|628283807|ref|XP_007754608.1|; hypothetical protein [Cladophialophora yegresii CBS 114405, A1O7_02386]	Q4WQY7; TPCK_ASPFU Probable decarboxylase tpcK OS=Neosartorya fumigata (strain ATCC MYA-4609 / Af293 / CBS 101355 / FGSC A1100) GN=tpcK PE=2 SV=1	mtm:MYCTH_2061639;	NA	NA	NA	NA	NA	NA	NA	NA
A02177	0.65	0.01	5.649680024	2.47E-12	1.10E-09	up	NA	NA	NA	NA	NA	NA	NA	NA	NA	NA	NA
A12115	101.84	14.9	2.772520177	3.73E-12	1.60E-09	up	NA	NA	NA	NA	NA	NA	NA	NA	NA	NA	NA
A07612	77.69	521.47	-2.746533398	5.41E-12	2.22E-09	down	gi|453086218|gb|EMF14260.1|; hypothetical protein [Sphaerulina musiva SO2202, SEPMUDRAFT_124479]	NA	pfj:MYCFIDRAFT_211255;	NA	NA	NA	NA	NA	NA	NA	NA
A12122	5.53	0.55	3.303691573	5.60E-12	2.22E-09	up	NA	NA	NA	NA	NA	NA	NA	NA	NA	NA	NA
A00509	174.68	27.07	2.68980915	1.69E-11	6.46E-09	up	NA	NA	NA	NA	NA	NA	NA	NA	NA	NA	NA
A01545	35.49	5.33	2.732469533	1.95E-11	7.18E-09	up	gi|671181950|ref|XP_008731436.1|; hypothetical protein [Cladophialophora carrionii CBS 160.54, G647_08909]	C8VQ71; MDPB_EMENI Scytalone dehydratase-like protein mdpB OS=Emericella nidulans (strain FGSC A4 / ATCC 38163 / CBS 112.46 / NRRL 194 / M139) GN=mdpB PE=3 SV=1	mtm:MYCTH_2305635; K17740 SCD1 scytalone dehydratase 4.2.1.94 --	NA	NA	GO:0030411; scytalone dehydratase activity; molecular_function GO:0006582; melanin metabolic process; biological_process	PHI:2313; SCD HM 486908 5530 Metarhizium anisopliae increased virulence (hypervirulence)	NA	NA	NA	NA
A06923	22.99	3.62	2.666100107	2.74E-11	9.79E-09	up	NA	NA	NA	NA	NA	GO:0030246; carbohydrate binding; molecular_function GO:0007155; cell adhesion; biological_process	NA	NA	NA	NA	NA
A06527	245.2	40.52	2.597262798	5.30E-11	1.83E-08	up	NA	NA	NA	NA	NA	NA	NA	NA	NA	NA	NA
A08444	64.8	10.7	2.598612496	6.76E-11	2.22E-08	up	gi|453084199|gb|EMF12244.1|; glycoside hydrolase family 16 protein [Sphaerulina musiva SO2202]	NA	ztr:MYCGRDRAFT_74453;	NA	NA	GO:0005975; carbohydrate metabolic process; biological_process GO:0004553; hydrolase activity, hydrolyzing O-glycosyl compounds; molecular_function	NA	NA	YES	AEB47036.1_CBM6; VAB18032_29826;--;Verrucosispora maris AB-18-032;-- Modules of approx. 120 residues. The cellulose-binding function has been demonstrated in one case on amorphous cellulose and &beta;-1,4-xylan. Some of these modules also bind &beta;-1,3-glucan, &beta;-1,3-1,4-glucan, and &beta;-1,4-glucan. Previously known as cellulose-binding domain family VI (CBD VI). ; AEB47036.1_GH16; VAB180…	NA
A06741	2.08	0.06	4.795965803	6.84E-11	2.22E-08	up	gi|453085708|gb|EMF13751.1|; hypothetical protein SEPMUDRAFT_42217, partial [Sphaerulina musiva SO2202]	NA	ctp:CTRG_00046;	NA	NA	GO:0003746; translation elongation factor activity; molecular_function GO:0045901; positive regulation of translational elongation; biological_process GO:0043022; ribosome binding; molecular_function GO:0042742; defense response to bacterium; biological_process GO:0045905; positive regulation of translational termination; biological_process GO:0050832; defense response to fungus; biological_proce…	NA	NA	YES	NA	NA
A07615	32.25	192	-2.57366982	7.69E-11	2.42E-08	down	gi|453086347|gb|EMF14389.1|; MOSC-domain-containing protein [Sphaerulina musiva SO2202]	NA	pfj:MYCFIDRAFT_211257; K07140 K07140 uncharacterized protein -- --	NA	NA	GO:0030151; molybdenum ion binding; molecular_function GO:0030170; pyridoxal phosphate binding; molecular_function GO:0003824; NA	NA	NA	NA	NA	NA
A05247	73.6	12.44	2.564290535	1.11E-10	3.38E-08	up	gi|452847359|gb|EME49291.1|; glycoside hydrolase family 114 protein [Dothistroma septosporum NZE10]	NA	sur:STAUR_3675;	NA	NA	NA	NA	NA	YES	ADO71463.1_GH114; STAUR_3675;--;Stigmatella aurantiaca DW4/3-1;Q098C2 endo-&alpha;-1,4-polygalactosaminidase (EC 3.2.1.109) Activity shown in Tamura et al. (1995) Journal of Fermentation and Bioengineering 80:305-310 doi:10.1016/0922-338X(95)94196-X	NA
A10902	243.67	41.71	2.546448015	1.19E-10	3.54E-08	up	NA	NA	NA	NA	NA	NA	NA	NA	NA	NA	NA
A05396	9.97	1.34	2.881121307	1.45E-10	0.000000042	up	NA	NA	NA	NA	NA	NA	NA	NA	YES	NA	NA
A12531	11.92	1.94	2.614110693	1.61E-10	4.54E-08	up	NA	NA	NA	NA	NA	GO:0005515; protein binding; molecular_function	NA	NA	NA	NA	NA
A03226	79.15	13.84	2.515125421	1.91E-10	5.25E-08	up	gi|380485267|emb|CCF39469.1|; hypothetical protein [Colletotrichum higginsianum, CH063_10294]	NA	psco:LY89DRAFT_629273;	NA	NA	GO:0006606; protein import into nucleus; biological_process GO:0051258; protein polymerization; biological_process GO:0005643; nuclear pore; cellular_component GO:0019028; viral capsid; cellular_component GO:0005102; receptor binding; molecular_function GO:0007165; signal transduction; biological_process GO:0030674; protein binding, bridging; molecular_function GO:0030168; platelet activation; bi…	NA	NA	NA	NA	nrps
A07504	104.06	18.27	2.509796197	2.03E-10	5.44E-08	up	gi|631384126|ref|XP_007926443.1|; hypothetical protein [Pseudocercospora fijiensis CIRAD86, MYCFIDRAFT_188262]	NA	pfj:MYCFIDRAFT_188262;	NA	NA	GO:0020037; heme binding; molecular_function GO:0055114; oxidation-reduction process; biological_process GO:0004601; peroxidase activity; molecular_function GO:0006979; response to oxidative stress; biological_process	NA	NA	NA	NA	NA
A12117	0.17	0	6.743064429	3.72E-10	9.71E-08	up	NA	NA	NA	NA	NA	GO:0016758; transferase activity, transferring hexosyl groups; molecular_function GO:0016772; transferase activity, transferring phosphorus-containing groups; molecular_function GO:0016021; integral to membrane; cellular_component	NA	NA	NA	NA	NA
A02891	102.76	18.39	2.481608943	4.15E-10	1.06E-07	up	gi|662535305|gb|KEQ92622.1|; hypothetical protein [Aureobasidium subglaciale EXF-2481, AUEXF2481DRAFT_42720]	NA	NA	NA	NA	GO:0019836; hemolysis by symbiont of host erythrocytes; biological_process	NA	NA	NA	NA	NA
A08811	1.28	0.08	3.857848143	7.22E-10	1.80E-07	up	NA	NA	NA	NA	NA	NA	NA	NA	NA	NA	NA
A10901	56.72	10.4	2.44597698	7.45E-10	1.81E-07	up	NA	NA	NA	NA	NA	NA	NA	NA	YES	NA	NA
A10546	59.26	11.2	2.404179774	1.11E-09	2.65E-07	up	gi|631381464|ref|XP_007925112.1|; hypothetical protein [Pseudocercospora fijiensis CIRAD86, MYCFIDRAFT_135374]	P70792; TTUC4_AGRVI Probable tartrate dehydrogenase/decarboxylase TtuC' OS=Agrobacterium vitis GN=ttuC' PE=2 SV=1	pfj:MYCFIDRAFT_135374;	NA	NA	GO:0055114; oxidation-reduction process; biological_process GO:0016616; oxidoreductase activity, acting on the CH-OH group of donors, NAD or NADP as acceptor; molecular_function	NA	NA	NA	NA	NA
A07351	0.24	1.83	-2.94632811	1.40E-09	3.25E-07	down	NA	NA	NA	NA	NA	NA	NA	NA	NA	NA	NA
A01546	59.82	11.39	2.392048975	1.44E-09	3.28E-07	up	gi|627835692|ref|XP_007688281.1|; hypothetical protein [Bipolaris oryzae ATCC 44560, COCMIDRAFT_26577]	Q5BH34; MPDC_EMENI Short chain dehydrogenase mdpC OS=Emericella nidulans (strain FGSC A4 / ATCC 38163 / CBS 112.46 / NRRL 194 / M139) GN=mdpC PE=3 SV=1	bor:COCMIDRAFT_26577; K17739 THNR tetrahydroxynaphthalene reductase 1.1.1.252 --	NA	NA	GO:0016491; oxidoreductase activity; molecular_function GO:0008152; NA	PHI:2802; 3hnr ACD47140 93612 Setosphaeria turcica unaffected pathogenicity	NA	NA	NA	NA
A03311	17.87	93.46	-2.386109503	1.61E-09	3.59E-07	down	NA	NA	NA	NA	NA	NA	NA	NA	NA	NA	NA
A01547	5.59	0.96	2.529141011	2.10E-09	4.60E-07	up	gi|672376205|gb|KFG78506.1|; putative beta lactamase domain [Metarhizium anisopliae]	Q5BH31; MDPF_EMENI Atrochrysone carboxyl ACP thioesterase OS=Emericella nidulans (strain FGSC A4 / ATCC 38163 / CBS 112.46 / NRRL 194 / M139) GN=mdpF PE=3 SV=1	psco:LY89DRAFT_594535;	NA	NA	GO:0036038; NA GO:0010826; negative regulation of centrosome duplication; biological_process GO:0042384; cilium assembly; biological_process GO:0016787; hydrolase activity; molecular_function	NA	NA	NA	NA	NA
A05390	352.47	69.43	2.343684076	2.20E-09	4.71E-07	up	gi|398396298|ref|XP_003851607.1|; hypothetical protein [Zymoseptoria tritici IPO323, MYCGRDRAFT_94077]	NA	ztr:MYCGRDRAFT_94077;	NA	NA	GO:0016020; membrane; cellular_component	NA	NA	YES	NA	NA
A01127	6	0.95	2.651731307	5.23E-09	1.10E-06	up	NA	NA	NA	NA	NA	NA	NA	NA	NA	NA	NA
A09037	210.83	43.27	2.284416672	5.50E-09	0.000001133	up	gi|453082487|gb|EMF10534.1|; hypothetical protein [Sphaerulina musiva SO2202, SEPMUDRAFT_150613]	NA	NA	NA	NA	NA	NA	NA	YES	NA	NA
A02403	23.09	4.67	2.303616179	6.39E-09	1.29E-06	up	gi|631372032|ref|XP_007920396.1|; hypothetical protein [Pseudocercospora fijiensis CIRAD86, MYCFIDRAFT_75620]	P0DMQ6; DHSO_CHICK Sorbitol dehydrogenase OS=Gallus gallus GN=SORD PE=1 SV=1	pfj:MYCFIDRAFT_75620; K00008 SORD, gutB L-iditol 2-dehydrogenase 1.1.1.14 Metabolism; Carbohydrate metabolism; Pentose and glucuronate interconversions [PATH:ko00040] Metabolism; Carbohydrate metabolism; Fructose and mannose metabolism [PATH:ko00051]	Hs4507155; KOG0024 Sorbitol dehydrogenase Q Secondary metabolites biosynthesis, transport and catabolism ;	NA	GO:0016491; oxidoreductase activity; molecular_function GO:0055114; oxidation-reduction process; biological_process GO:0016616; oxidoreductase activity, acting on the CH-OH group of donors, NAD or NADP as acceptor; molecular_function GO:0006631; fatty acid metabolic process; biological_process GO:0003857; 3-hydroxyacyl-CoA dehydrogenase activity; molecular_function GO:0051287; NAD binding; molecu…	NA	NA	NA	NA	NA
A03488	183.44	39.12	2.229046275	0.000000011	2.17E-06	up	NA	NA	NA	NA	NA	NA	NA	NA	NA	NA	NA
A08528	2.36	0.34	2.750729371	1.11E-08	2.17E-06	up	gi|453084004|gb|EMF12049.1|; hypothetical protein [Sphaerulina musiva SO2202, SEPMUDRAFT_118000]	NA	NA	NA	NA	NA	NA	NA	NA	NA	NA
A07243	2.49	12.14	-2.281578411	1.22E-08	2.34E-06	down	gi|398398279|ref|XP_003852597.1|; dialkylglycine decarboxylase [Zymoseptoria tritici]	P16932; DGDA_BURCE 2,2-dialkylglycine decarboxylase OS=Burkholderia cepacia GN=dgdA PE=1 SV=3	ztr:MYCGRDRAFT_86126;	SPAC1039.07c; KOG1404 Alanine-glyoxylate aminotransferase AGT2 E Amino acid transport and metabolism ;	NA	GO:0008483; transaminase activity; molecular_function GO:0030170; pyridoxal phosphate binding; molecular_function	NA	NA	NA	NA	terpene
A12070	0.15	1.09	-2.868008662	1.28E-08	0.000002396	down	NA	NA	NA	NA	NA	GO:0046983; protein dimerization activity; molecular_function	NA	NA	NA	NA	NA
A07588	10.06	1.92	2.384222784	1.33E-08	2.46E-06	up	NA	NA	NA	NA	NA	NA	NA	NA	YES	NA	NA
A12114	11.51	2.4	2.257981711	1.54E-08	2.79E-06	up	gi|627796837|ref|XP_007671766.1|; hypothetical protein [Baudoinia compniacensis UAMH 10762, BAUCODRAFT_144233]	NA	bcom:BAUCODRAFT_144233;	NA	NA	GO:0055085; transmembrane transport; biological_process GO:0016021; integral to membrane; cellular_component	NA	NA	NA	NA	NA
A03598	1.81	8.48	-2.230723905	1.91E-08	0.000003401	down	gi|627798481|ref|XP_007672588.1|; hypothetical protein [Baudoinia compniacensis UAMH 10762, BAUCODRAFT_64234]	NA	bcom:BAUCODRAFT_64234;	NA	NA	NA	NA	NA	NA	NA	NA
A01550	6.65	1.23	2.427164196	2.47E-08	4.34E-06	up	gi|119499614|ref|XP_001266564.1|; hypothetical protein [Neosartorya fischeri NRRL 181, NFIA_101510]	NA	nfi:NFIA_101510;	NA	NA	NA	NA	NA	NA	NA	NA
A11972	1.53	0.19	2.97732361	2.91E-08	5.02E-06	up	gi|631383198|ref|XP_007925979.1|; hypothetical protein [Pseudocercospora fijiensis CIRAD86, MYCFIDRAFT_80396]	NA	pfj:MYCFIDRAFT_80396;	NA	NA	NA	NA	NA	YES	NA	NA
A11077	5.7	1.19	2.261832424	4.37E-08	7.42E-06	up	gi|453084494|gb|EMF12538.1|; hypothetical protein [Sphaerulina musiva SO2202, SEPMUDRAFT_44535]	NA	pfj:MYCFIDRAFT_23150;	NA	NA	GO:0016787; hydrolase activity; molecular_function	NA	NA	NA	NA	NA
A02521	24.2	5.55	2.122997313	6.32E-08	1.06E-05	up	gi|453088172|gb|EMF16212.1|; hypothetical protein [Sphaerulina musiva SO2202, SEPMUDRAFT_75118]	NA	pfj:MYCFIDRAFT_148057;	NA	NA	GO:0006364; rRNA processing; biological_process GO:0008033; tRNA processing; biological_process GO:0003723; RNA binding; molecular_function GO:0038032; NA GO:0008168; methyltransferase activity; molecular_function	NA	NA	NA	NA	NA
A09361	1.49	0.18	3.009888194	6.53E-08	0.000010755	up	gi|682395762|gb|KFY74235.1|; hypothetical protein [Pseudogymnoascus pannorum VKM F-103, V499_05733]	NA	ela:UCREL1_4036;	NA	NA	GO:0008152; NA GO:0016491; oxidoreductase activity; molecular_function	NA	NA	NA	NA	NA
A09550	3.08	0.64	2.260177957	7.62E-08	1.24E-05	up	gi|682406306|gb|KFY81569.1|; hypothetical protein [Pseudogymnoascus pannorum VKM F-4518 (FW-2643), V500_11299]	A1CFL0; PATC_ASPCL Efflux pump patC OS=Aspergillus clavatus (strain ATCC 1007 / CBS 513.65 / DSM 816 / NCTC 3887 / NRRL 1) GN=patC PE=1 SV=1	pan:PODANSg8629;	NA	NA	GO:0055085; transmembrane transport; biological_process GO:0022857; transmembrane transporter activity; molecular_function GO:0016021; integral to membrane; cellular_component	NA	NA	NA	NA	nrps
A07138	8.44	1.94	2.115854147	1.14E-07	1.82E-05	up	gi|398405584|ref|XP_003854258.1|; hypothetical protein [Zymoseptoria tritici IPO323, MYCGRDRAFT_108803]	NA	ztr:MYCGRDRAFT_108803;	NA	NA	GO:0050660; flavin adenine dinucleotide binding; molecular_function GO:0055114; oxidation-reduction process; biological_process GO:0016491; oxidoreductase activity; molecular_function GO:0008762; UDP-N-acetylmuramate dehydrogenase activity; molecular_function	PHI:1046; CTB5 ABK64182 29003 Cercospora nicotianae reduced virulence	NA	YES	NA	NA
A11809	1.64	0.28	2.541510502	1.19E-07	1.87E-05	up	gi|526205855|gb|EPS45981.1|; hypothetical protein [Dactylellina haptotyla CBS 200.50, H072_3]	NA	fpu:FPSE_05438; K00613 GATM glycine amidinotransferase 2.1.4.1 Metabolism; Amino acid metabolism; Glycine, serine and threonine metabolism [PATH:ko00260] Metabolism; Amino acid metabolism; Arginine and proline metabolism [PATH:ko00330]	NA	NA	GO:0005737; cytoplasm; cellular_component GO:0016813; hydrolase activity, acting on carbon-nitrogen (but not peptide) bonds, in linear amidines; molecular_function	NA	NA	NA	NA	NA
A01725	22.04	5.24	2.071056709	1.26E-07	1.96E-05	up	gi|662506861|gb|KEQ64471.1|; UDP-Glycosyltransferase/glycogen phosphorylase [Aureobasidium melanogenum CBS 110374]	NA	bcom:BAUCODRAFT_118507;	NA	NA	GO:0008152; NA GO:0030246; carbohydrate binding; molecular_function GO:0045095; keratin filament; cellular_component GO:0030259; lipid glycosylation; biological_process GO:0016758; transferase activity, transferring hexosyl groups; molecular_function GO:0005198; NA GO:0005975; carbohydrate metabolic process; biological_process	NA	NA	NA	NA	NA
A09188	0.08	0.67	-2.946226914	1.28E-07	1.96E-05	down	NA	NA	NA	NA	NA	NA	NA	NA	NA	NA	NA
A08398	0.7	0.12	2.500929483	1.36E-07	2.05E-05	up	NA	NA	NA	NA	NA	NA	NA	NA	NA	NA	NA
A02734	8.19	33.75	-2.042974902	1.55E-07	2.30E-05	down	gi|453083444|gb|EMF11490.1|; hypothetical protein [Sphaerulina musiva SO2202, SEPMUDRAFT_150406]	P53693; RDS1_SCHPO Protein rds1 OS=Schizosaccharomyces pombe (strain 972 / ATCC 24843) GN=rds1 PE=2 SV=2	ztr:MYCGRDRAFT_103564;	NA	NA	NA	NA	NA	NA	NA	NA
A09358	7.08	1.65	2.101016198	1.57E-07	2.30E-05	up	gi|453081567|gb|EMF09616.1|; MFS general substrate transporter [Sphaerulina musiva SO2202]	NA	ztr:MYCGRDRAFT_47943;	NA	NA	GO:0016021; integral to membrane; cellular_component GO:0055085; transmembrane transport; biological_process	NA	NA	NA	NA	NA
A05392	32.08	7.49	2.095441073	1.59E-07	2.30E-05	up	gi|475675966|gb|EMT73009.1|; hypothetical protein [Fusarium oxysporum]	NA	pbn:PADG_03971;	NA	NA	NA	NA	NA	YES	NA	NA
A00879	17.68	4.27	2.04832618	0.000000162	2.31E-05	up	gi|453087805|gb|EMF15846.1|; tartrate dehydrogenase/decarboxylase [Sphaerulina musiva SO2202]	P70792; TTUC4_AGRVI Probable tartrate dehydrogenase/decarboxylase TtuC' OS=Agrobacterium vitis GN=ttuC' PE=2 SV=1	pfj:MYCFIDRAFT_210295;	NA	NA	GO:0055114; oxidation-reduction process; biological_process GO:0016616; oxidoreductase activity, acting on the CH-OH group of donors, NAD or NADP as acceptor; molecular_function	NA	NA	NA	NA	NA
A10771	56.51	13.88	2.024774391	2.38E-07	3.31E-05	up	gi|452840812|gb|EME42750.1|; hypothetical protein [Dothistroma septosporum NZE10, DOTSEDRAFT_73520]	Q9LTP5; GRP5_ARATH Glycine-rich protein 5 OS=Arabidopsis thaliana GN=GRP5 PE=2 SV=1	cpap:110813991;	NA	NA	NA	NA	NA	NA	NA	NA
A07925	83.44	335.11	-2.005491947	2.38E-07	3.31E-05	down	NA	NA	NA	NA	NA	NA	NA	NA	NA	NA	NA
A10105	21.31	5.22	2.029779001	0.000000262	3.60E-05	up	gi|627817794|ref|XP_007681788.1|; hypothetical protein [Baudoinia compniacensis UAMH 10762, BAUCODRAFT_127388]	NA	NA	NA	NA	GO:0008152; NA GO:0008168; methyltransferase activity; molecular_function	NA	NA	NA	NA	NA
A00620	1720.15	436.66	1.977935317	3.06E-07	4.15E-05	up	gi|685399114|ref|XP_009218419.1|; hypothetical protein [Gaeumannomyces graminis var. tritici R3-111a-1, GGTG_02383]	P52753; CRYP_CRYPA Cryparin OS=Cryphonectria parasitica GN=CRP PE=1 SV=1	mgr:MGG_10105;	NA	NA	GO:0006367; transcription initiation from RNA polymerase II promoter; biological_process GO:0005576; NA GO:0005672; transcription factor TFIIA complex; cellular_component	NA	NA	YES	NA	NA
A10997	49.97	12.61	1.986246031	0.000000317	4.24E-05	up	gi|452846544|gb|EME48476.1|; hypothetical protein [Dothistroma septosporum NZE10, DOTSEDRAFT_48945]	NA	NA	NA	NA	NA	NA	NA	YES	NA	nrps
A04066	3.17	0.72	2.136195263	3.52E-07	4.66E-05	up	NA	NA	NA	NA	NA	NA	NA	NA	NA	NA	NA
A03632	0.06	0.43	-2.655526233	4.40E-07	5.75E-05	down	NA	NA	NA	NA	NA	GO:0015074; DNA integration; biological_process	NA	NA	NA	NA	nrps
A04070	3.88	0.89	2.126271283	0.000000448	5.78E-05	up	gi|300431554|tpe|CBL43313.1|; TPA: arylamine N-acetyltransferase 2 [Parastagonospora nodorum] [other]	NA	pno:SNOG_06959;	NA	NA	GO:0016407; acetyltransferase activity; molecular_function GO:0008152; NA	NA	NA	NA	NA	NA
A02876	36	9.2	1.966648772	4.96E-07	6.32E-05	up	NA	NA	NA	NA	NA	NA	NA	NA	NA	NA	NA
A01883	0.32	0.01	4.49754506	5.04E-07	6.35E-05	up	NA	NA	NA	NA	NA	NA	NA	NA	NA	NA	NA
A03565	0.17	1.01	-2.563720438	6.07E-07	7.56E-05	down	NA	NA	NA	NA	NA	GO:0008882; [glutamate-ammonia-ligase] adenylyltransferase activity; molecular_function	NA	NA	NA	NA	NA
A03838	1.23	0.23	2.374371141	6.87E-07	8.46E-05	up	NA	NA	NA	NA	NA	NA	NA	NA	NA	NA	NA
A07964	0.45	0.03	3.598486777	7.19E-07	8.71E-05	up	NA	NA	NA	NA	NA	GO:0003677; DNA binding; molecular_function GO:0045892; negative regulation of transcription, DNA-dependent; biological_process	NA	NA	NA	NA	NA
A00422	1.26	0.23	2.416950639	7.24E-07	8.71E-05	up	NA	NA	NA	NA	NA	GO:0016760; cellulose synthase (UDP-forming) activity; molecular_function GO:0030244; cellulose biosynthetic process; biological_process GO:0016757; transferase activity, transferring glycosyl groups; molecular_function GO:0016020; membrane; cellular_component	NA	NA	NA	NA	NA
A01912	77.19	20.54	1.909998085	7.63E-07	0.000090788	up	gi|636771449|ref|XP_008087898.1|; putative Siderophore iron transporter mirB [Glarea lozoyensis 74030]	Q870L2; MIRB_EMENI Siderophore iron transporter mirB OS=Emericella nidulans (strain FGSC A4 / ATCC 38163 / CBS 112.46 / NRRL 194 / M139) GN=mirB PE=3 SV=1	cpw:CPC735_050000;	NA	gnl|TC-DB|Q870L2; 2.A.1.16.7 Siderophore iron transporter mirB OS=Emericella nidulans (strain FGSC A4 / ATCC 38163 / CBS 112.46 / NRRL 194 / M139) GN=mirB PE=3 SV=1	GO:0016021; integral to membrane; cellular_component GO:0006064; glucuronate catabolic process; biological_process GO:0008927; mannonate dehydratase activity; molecular_function GO:0055085; transmembrane transport; biological_process	NA	NA	NA	NA	NA
A02721	33.57	8.87	1.920338279	7.78E-07	9.09E-05	up	gi|156054134|ref|XP_001592993.1|; hypothetical protein [Sclerotinia sclerotiorum]	Q8N0N3; BGBP_PENMO Beta-1,3-glucan-binding protein OS=Penaeus monodon PE=2 SV=1	ssl:SS1G_05915;	NA	NA	GO:0005975; carbohydrate metabolic process; biological_process GO:0004553; hydrolase activity, hydrolyzing O-glycosyl compounds; molecular_function	NA	NA	NA	CCD33799.1_GH16; glycoside hydrolase family 16 protein (Bofut4_p064010.1);--;Botryotinia fuckeliana T4;-- xyloglucan:xyloglucosyltransferase (EC 2.4.1.207); keratan-sulfate endo-1,4-&beta;-galactosidase (EC 3.2.1.103); endo-1,3-&beta;-glucanase (EC 3.2.1.39); endo-1,3(4)-&beta;-glucanase (EC 3.2.1.6); licheninase (EC 3.2.1.73); &beta;-agarase (EC 3.2.1.81); &kappa;-carrageenase (EC 3.2.1.83); xyl…	NA
A07674	2.51	0.42	2.542996477	7.81E-07	9.09E-05	up	gi|452846396|gb|EME48328.1|; hypothetical protein [Dothistroma septosporum NZE10, DOTSEDRAFT_67418]	NA	bcom:BAUCODRAFT_70052;	NA	NA	GO:0016020; membrane; cellular_component GO:0016780; phosphotransferase activity, for other substituted phosphate groups; molecular_function GO:0008654; phospholipid biosynthetic process; biological_process	NA	NA	NA	NA	NA
A02451	49.29	13.05	1.916704817	7.91E-07	9.11E-05	up	gi|452841822|gb|EME43758.1|; hypothetical protein [Dothistroma septosporum NZE10, DOTSEDRAFT_131027]	NA	ztr:MYCGRDRAFT_93498;	NA	NA	NA	NA	NA	NA	NA	NA
A03308	0.28	1.81	-2.630543664	8.53E-07	9.71E-05	down	gi|452845012|gb|EME46946.1|; hypothetical protein DOTSEDRAFT_127091, partial [Dothistroma septosporum NZE10]	NA	fox:FOXG_07224;	NA	NA	GO:0009036; Type II site-specific deoxyribonuclease activity; molecular_function GO:0009307; DNA restriction-modification system; biological_process GO:0003677; DNA binding; molecular_function	NA	NA	NA	NA	NA
A01860	275.27	74.1	1.893288364	8.99E-07	0.000101304	up	gi|452840569|gb|EME42507.1|; hypothetical protein [Dothistroma septosporum NZE10, DOTSEDRAFT_175624]	NA	psco:LY89DRAFT_594537;	NA	NA	GO:0016020; membrane; cellular_component GO:0015097; mercury ion transmembrane transporter activity; molecular_function GO:0015694; mercury ion transport; biological_process	NA	NA	NA	NA	NA
A09646	382.88	103.13	1.892328337	9.19E-07	0.000102491	up	gi|607362774|gb|EZA57019.1|; hypothetical protein [Cerapachys biroi, X777_01625]	Q9SIH2; DOT1_ARATH Glycine-rich protein DOT1 OS=Arabidopsis thaliana GN=DOT1 PE=2 SV=1	acep:105617714;	7299788; KOG0118 FOG: RRM domain R General function prediction only ;	NA	NA	NA	NA	YES	NA	NA
A03002	0.96	0.19	2.277891932	1.03E-06	0.000113435	up	gi|453083460|gb|EMF11506.1|; Peptidase_M36-domain-containing protein [Sphaerulina musiva SO2202]	E3QKL1; MEP_COLGM Extracellular metalloproteinase mep OS=Colletotrichum graminicola (strain M1.001 / M2 / FGSC 10212) GN=mep PE=2 SV=1	ztr:MYCGRDRAFT_111417; K01417 MEP extracellular elastinolytic metalloproteinase 3.4.24.- --	NA	NA	GO:0005615; extracellular space; cellular_component GO:0008270; zinc ion binding; molecular_function GO:0004222; metalloendopeptidase activity; molecular_function	NA	NA	NA	NA	NA
A09961	0.18	0.8	-2.138089302	1.05E-06	0.000113859	down	NA	NA	NA	NA	NA	GO:0003723; RNA binding; molecular_function GO:0003964; RNA-directed DNA polymerase activity; molecular_function GO:0006278; RNA-dependent DNA replication; biological_process	NA	NA	NA	NA	NA
A00835	13.99	3.59	1.957729667	1.05E-06	0.000113859	up	NA	NA	NA	NA	NA	NA	NA	NA	YES	NA	NA
A02718	53.97	14.75	1.871638443	1.18E-06	0.000126664	up	gi|453083165|gb|EMF11211.1|; hypothetical protein [Sphaerulina musiva SO2202, SEPMUDRAFT_134402]	NA	ztr:MYCGRDRAFT_55428;	NA	NA	GO:0005524; ATP binding; molecular_function GO:0006810; transport; biological_process GO:0003724; RNA helicase activity; molecular_function GO:0008134; transcription factor binding; molecular_function GO:0003723; RNA binding; molecular_function GO:0006614; SRP-dependent cotranslational protein targeting to membrane; biological_process GO:0006355; regulation of transcription, DNA-dependent; biolog…	NA	NA	NA	NA	NA
A02400	48.58	13.19	1.880653507	1.24E-06	0.000131711	up	gi|453088467|gb|EMF16507.1|; Aldo/keto reductase [Sphaerulina musiva SO2202]	Q3ZFI7; GAR1_HYPJE D-galacturonate reductase OS=Hypocrea jecorina GN=gar1 PE=1 SV=1	pfj:MYCFIDRAFT_85826; K18097 GCY1 glycerol 2-dehydrogenase (NADP+) 1.1.1.156 Metabolism; Lipid metabolism; Glycerolipid metabolism [PATH:ko00561]	YOR120w; KOG1577 Aldo/keto reductase family proteins R General function prediction only ;	NA	NA	NA	NA	NA	NA	NA
A12124	0.38	0.06	2.583298775	1.44E-06	0.000151298	up	NA	NA	NA	NA	NA	GO:0016491; oxidoreductase activity; molecular_function GO:0055114; oxidation-reduction process; biological_process	NA	NA	NA	NA	NA
A04846	41.27	11.36	1.860418693	1.52E-06	0.000157584	up	gi|398391150|ref|XP_003849035.1|; hypothetical protein [Zymoseptoria tritici IPO323, MYCGRDRAFT_48331]	NA	ztr:MYCGRDRAFT_48331;	NA	NA	NA	NA	NA	NA	NA	nrps
A12104	13.93	3.7	1.912984024	0.00000154	0.00015856	up	NA	NA	NA	NA	NA	NA	NA	NA	NA	NA	nrps
A04546	1.92	0.43	2.144296068	1.59E-06	0.000162089	up	NA	NA	NA	NA	NA	NA	NA	NA	NA	NA	NA
A10430	4.08	0.97	2.058937464	1.60E-06	0.000162089	up	NA	NA	NA	NA	NA	GO:0007049; cell cycle; biological_process GO:0005634; nucleus; cellular_component	NA	NA	NA	NA	NA
A11724	34.38	123.21	-1.841397551	1.71E-06	0.000170864	down	gi|453084877|gb|EMF12921.1|; NAD-specific glutamate dehydrogenase [Sphaerulina musiva SO2202]	P00365; DHE2_NEUCR NAD-specific glutamate dehydrogenase OS=Neurospora crassa (strain ATCC 24698 / 74-OR23-1A / CBS 708.71 / DSM 1257 / FGSC 987) GN=gdh-1 PE=1 SV=4	pfj:MYCFIDRAFT_56074; K15371 GDH2 glutamate dehydrogenase 1.4.1.2 Metabolism; Amino acid metabolism; Alanine, aspartate and glutamate metabolism [PATH:ko00250] Metabolism; Amino acid metabolism; Arginine and proline metabolism [PATH:ko00330] Metabolism; Metabolism of other amino acids; Taurine and hypotaurine metabolism [PATH:ko00430] Metabolism; Energy metabolism; Nitrogen metabolism [PATH:ko009…	SPCC132.04c; KOG2250 Glutamate/leucine/phenylalanine/valine dehydrogenases E Amino acid transport and metabolism ;	NA	GO:0016491; oxidoreductase activity; molecular_function GO:0055114; oxidation-reduction process; biological_process GO:0006520; cellular amino acid metabolic process; biological_process	NA	NA	NA	NA	NA
A02926	0.35	0.07	2.335564529	1.78E-06	0.000174401	up	NA	NA	NA	NA	NA	GO:0006278; RNA-dependent DNA replication; biological_process GO:0003964; RNA-directed DNA polymerase activity; molecular_function GO:0003723; RNA binding; molecular_function	NA	NA	NA	NA	NA
A01002	31.13	111.7	-1.84327048	1.78E-06	0.000174401	down	gi|453087280|gb|EMF15321.1|; HSP20-like chaperone [Sphaerulina musiva SO2202]	NA	pfj:MYCFIDRAFT_210223; K13993 HSP20 HSP20 family protein -- Genetic Information Processing; Folding, sorting and degradation; Protein processing in endoplasmic reticulum [PATH:ko04141]	NA	NA	NA	NA	NA	NA	NA	NA
A10188	13.17	46.32	-1.81446761	2.58E-06	0.00025152	down	gi|452841176|gb|EME43113.1|; hypothetical protein [Dothistroma septosporum NZE10, DOTSEDRAFT_45108]	NA	nfi:NFIA_083610;	NA	NA	GO:0016705; oxidoreductase activity, acting on paired donors, with incorporation or reduction of molecular oxygen; molecular_function GO:0005506; iron ion binding; molecular_function GO:0020037; heme binding; molecular_function GO:0055114; oxidation-reduction process; biological_process	NA	NFIA_083610; benzoate 4-monooxygenase cytochrome P450 [Neosartorya fischeri]	NA	NA	NA
A00452	2.15	0.54	1.995088062	2.69E-06	0.000259255	up	NA	NA	NA	NA	NA	NA	NA	NA	NA	NA	NA
A01786	1.66	0.36	2.200414945	2.76E-06	0.000262745	up	NA	NA	NA	NA	NA	NA	NA	NA	NA	NA	NA
A06493	14.76	51.71	-1.808992392	2.77E-06	0.000262745	down	gi|452846462|gb|EME48394.1|; hypothetical protein [Dothistroma septosporum NZE10, DOTSEDRAFT_84037]	Q12732; AFLG_ASPPU Averantin hydroxylase OS=Aspergillus parasiticus (strain ATCC 56775 / NRRL 5862 / SRRC 143 / SU-1) GN=aflG PE=1 SV=2	bcom:BAUCODRAFT_74097;	NA	NA	GO:0016705; oxidoreductase activity, acting on paired donors, with incorporation or reduction of molecular oxygen; molecular_function GO:0020037; heme binding; molecular_function GO:0055114; oxidation-reduction process; biological_process GO:0005506; iron ion binding; molecular_function	NA	Pa_2_7340; Putative averantin oxidoreductase [Podospora anserina]	NA	NA	NA
A07232	0.82	3.44	-2.057740722	2.90E-06	0.000272445	down	gi|452841870|gb|EME43806.1|; hypothetical protein DOTSEDRAFT_117400, partial [Dothistroma septosporum NZE10]	NA	NA	NA	NA	GO:0005515; protein binding; molecular_function	NA	NA	NA	NA	NA
A08538	7.64	26.75	-1.808182588	3.09E-06	0.000287285	down	gi|453083708|gb|EMF11753.1|; allantoate permease [Sphaerulina musiva SO2202]	NA	vda:VDAG_04688;	NA	NA	GO:0016021; integral to membrane; cellular_component GO:0055085; transmembrane transport; biological_process	NA	NA	NA	NA	NA
A02970	102.14	29.71	1.781268674	3.63E-06	0.000335496	up	gi|453083169|gb|EMF11215.1|; leupeptin-inactivating enzyme 1 precursor, partial [Sphaerulina musiva SO2202]	NA	pfj:MYCFIDRAFT_47262;	NA	NA	GO:0006508; proteolysis; biological_process GO:0008233; peptidase activity; molecular_function GO:0008152; NA GO:0016787; hydrolase activity; molecular_function	NA	NA	NA	NA	NA
A12135	48.91	14.11	1.793452611	0.000003795	0.000347322	up	gi|631389084|ref|XP_007928922.1|; hypothetical protein [Pseudocercospora fijiensis CIRAD86, MYCFIDRAFT_77984]	NA	pfj:MYCFIDRAFT_77984;	NA	NA	NA	NA	NA	NA	NA	NA
A03313	0.05	0.26	-2.315250199	3.89E-06	0.0003529	down	NA	NA	NA	NA	NA	GO:0008270; zinc ion binding; molecular_function GO:0003723; RNA binding; molecular_function GO:0003964; RNA-directed DNA polymerase activity; molecular_function GO:0006278; RNA-dependent DNA replication; biological_process GO:0003676; nucleic acid binding; molecular_function	NA	NA	NA	NA	NA
A07327	104.16	30.38	1.777130362	4.37E-06	0.000392984	up	NA	NA	NA	NA	NA	NA	NA	NA	NA	NA	NA
A07984	10.2	2.89	1.8179599	0.000004931	0.000440008	up	gi|631389584|ref|XP_007929172.1|; hypothetical protein [Pseudocercospora fijiensis CIRAD86, MYCFIDRAFT_141398]	Q54BF3; FAHD2_DICDI Fumarylacetoacetate hydrolase domain-containing protein 2 homolog OS=Dictyostelium discoideum GN=fahd2 PE=3 SV=1	pfj:MYCFIDRAFT_141398;	NA	NA	GO:0008152; NA GO:0003824; NA	NA	NA	NA	NA	NA
A08671	45.07	151.21	-1.745971123	5.74E-06	0.000507534	down	gi|646293386|gb|KDQ14560.1|; hypothetical protein [Botryobasidium botryosum FD-172 SS1, BOTBODRAFT_345768]	NA	mpr:MPER_10579;	NA	NA	NA	NA	NA	NA	NA	NA
A05465	137.41	40.95	1.746575894	5.83E-06	0.000511491	up	gi|452841652|gb|EME43589.1|; hypothetical protein [Dothistroma septosporum NZE10, DOTSEDRAFT_72827]	NA	bcom:BAUCODRAFT_115517;	NA	NA	GO:0004386; helicase activity; molecular_function GO:0000184; nuclear-transcribed mRNA catabolic process, nonsense-mediated decay; biological_process GO:0005737; cytoplasm; cellular_component GO:0005524; ATP binding; molecular_function GO:0008270; zinc ion binding; molecular_function GO:0003677; DNA binding; molecular_function	NA	NA	NA	NA	NA
A05095	0.02	0.36	-3.651941744	6.23E-06	0.000541999	down	gi|425765922|gb|EKV04563.1|; hypothetical protein [Penicillium digitatum]	NA	ani:AN5253.2;	NA	NA	GO:0005634; nucleus; cellular_component	NA	NA	NA	NA	NA
A09238	10.58	3.11	1.765778702	6.59E-06	0.000566996	up	NA	NA	NA	NA	NA	GO:0003677; DNA binding; molecular_function GO:0006355; regulation of transcription, DNA-dependent; biological_process	PHI:2971; CspR AAO82613 1351 Enterococcus faecalis reduced virulence	NA	NA	NA	NA
A04381	30.01	8.94	1.745561603	6.62E-06	0.000566996	up	gi|628286809|ref|XP_007755496.1|; hypothetical protein [Cladophialophora yegresii CBS 114405, A1O7_03283]	NA	ela:UCREL1_4366;	NA	NA	GO:0006508; proteolysis; biological_process GO:0008236; serine-type peptidase activity; molecular_function GO:0004177; aminopeptidase activity; molecular_function	NA	NA	NA	NA	NA
A08890	46.63	153.96	-1.72310068	7.04E-06	0.000598307	down	gi|213983207|ref|NP_001135720.1|; uncharacterized protein LOC100216301 [Xenopus (Silurana) tropicalis]	Q86ZF1; ACEA_LEPMC Isocitrate lyase OS=Leptosphaeria maculans GN=ICL1 PE=2 SV=1	pfj:MYCFIDRAFT_211094; K01637 E4.1.3.1, aceA isocitrate lyase 4.1.3.1 Metabolism; Carbohydrate metabolism; Glyoxylate and dicarboxylate metabolism [PATH:ko00630] Metabolism; Overview; Carbon metabolism [PATH:ko01200]	YER065c; KOG1260 Isocitrate lyase C Energy production and conversion ;	NA	GO:0008152; NA GO:0003824; NA	PHI:261; ICL1 AAM89498 5022 Leptosphaeria maculans reduced virulence	NA	NA	NA	NA
A04279	17.63	5.19	1.76358472	8.44E-06	0.000711213	up	NA	NA	NA	NA	NA	NA	NA	NA	NA	NA	NA
A07273	23.33	76.04	-1.704470751	8.97E-06	0.000750023	down	gi|453082677|gb|EMF10724.1|; catalase-domain-containing protein, partial [Sphaerulina musiva SO2202]	P55306; CATA_SCHPO Catalase OS=Schizosaccharomyces pombe (strain 972 / ATCC 24843) GN=cta1 PE=1 SV=1	ztr:MYCGRDRAFT_42149; K03781 katE, CAT, catB, srpA catalase 1.11.1.6 Metabolism; Amino acid metabolism; Tryptophan metabolism [PATH:ko00380] Metabolism; Carbohydrate metabolism; Glyoxylate and dicarboxylate metabolism [PATH:ko00630] Environmental Information Processing; Signal transduction; FoxO signaling pathway [PATH:ko04068] Cellular Processes; Transport and catabolism; Peroxisome [PATH:ko0414…	SPCC757.07c; KOG0047 Catalase P Inorganic ion transport and metabolism ;	NA	GO:0055114; oxidation-reduction process; biological_process GO:0020037; heme binding; molecular_function GO:0004096; catalase activity; molecular_function	PHI:106; CAT1 AAC39448 5476 Candida albicans reduced virulence	NA	YES	NA	NA
A08078	1.01	0.21	2.268288234	1.02E-05	0.000845312	up	gi|530465906|gb|EQB47855.1|; hypothetical protein [Colletotrichum gloeosporioides Cg-14, CGLO_12957]	NA	NA	NA	NA	GO:0016491; oxidoreductase activity; molecular_function GO:0008152; NA	NA	NA	NA	NA	NA
A04521	38.86	12	1.694892323	1.14E-05	0.000929473	up	gi|302886761|ref|XP_003042270.1|; hypothetical protein [Nectria haematococca mpVI 77-13-4, NECHADRAFT_94150]	NA	nhe:NECHADRAFT_94150;	NA	NA	GO:0006281; DNA repair; biological_process GO:0006310; DNA recombination; biological_process GO:0009378; four-way junction helicase activity; molecular_function GO:0009379; Holliday junction helicase complex; cellular_component GO:0005524; ATP binding; molecular_function	NA	NA	NA	NA	NA
A10345	3.15	0.73	2.087449833	0.000011371	0.000929473	up	NA	NA	NA	NA	NA	NA	NA	NA	NA	NA	NA
A09200	1.12	0.27	2.014841191	1.29E-05	0.00104851	up	NA	NA	NA	NA	NA	NA	NA	NA	NA	NA	NA
A08976	8.42	2.51	1.745228398	1.38E-05	0.001114638	up	gi|662511204|gb|KEQ68786.1|; Cloroperoxidase [Aureobasidium pullulans var. namibiae CBS 147.97]	NA	psco:LY89DRAFT_576987;	NA	NA	NA	NA	NA	NA	NA	NA
A01539	14.54	4.53	1.682761362	1.40E-05	0.001121828	up	gi|169774209|ref|XP_001821572.1|; pentachlorophenol 4-monooxygenase [Aspergillus oryzae RIB40]	NA	afv:AFLA_138680;	NA	NA	GO:0008677; 2-dehydropantoate 2-reductase activity; molecular_function GO:0016705; oxidoreductase activity, acting on paired donors, with incorporation or reduction of molecular oxygen; molecular_function GO:0050660; flavin adenine dinucleotide binding; molecular_function GO:0008033; tRNA processing; biological_process GO:0055114; oxidation-reduction process; biological_process GO:0016491; oxidor…	NA	NA	NA	NA	NA
A10444	5.54	1.68	1.720103781	1.55E-05	0.001225862	up	gi|631381846|ref|XP_007925303.1|; hypothetical protein [Pseudocercospora fijiensis CIRAD86, MYCFIDRAFT_195665]	NA	pfj:MYCFIDRAFT_195665; K00101 lldD L-lactate dehydrogenase (cytochrome) 1.1.2.3 Metabolism; Carbohydrate metabolism; Pyruvate metabolism [PATH:ko00620]	NA	NA	GO:0016638; oxidoreductase activity, acting on the CH-NH2 group of donors; molecular_function GO:0003824; NA GO:0015930; glutamate synthase activity; molecular_function GO:0020037; heme binding; molecular_function GO:0016491; oxidoreductase activity; molecular_function GO:0000105; histidine biosynthetic process; biological_process GO:0018580; nitronate monooxygenase activity; molecular_function G…	NA	NA	NA	NA	NA
A02723	102.84	32.76	1.650320237	1.61E-05	0.001263493	up	gi|407918757|gb|EKG12023.1|; Glycosyl transferase family 2 [Macrophomina phaseolina MS6]	NA	npa:UCRNP2_9172;	NA	gnl|TC-DB|A7EIH8; 4.D.3.2.1 Putative uncharacterized protein OS=Sclerotinia sclerotiorum (strain ATCC 18683 / 1980 / Ss-1) GN=SS1G_05121 PE=4 SV=1	GO:0016757; transferase activity, transferring glycosyl groups; molecular_function	NA	NA	NA	NA	NA
A05136	0	0.18	-5.429086334	1.62E-05	0.001263493	down	NA	NA	NA	NA	NA	NA	NA	NA	NA	NA	NA
A10090	251.89	80.4	1.647497335	1.65E-05	0.001279396	up	gi|628353232|ref|XP_007751366.1|; hypothetical protein [Cladophialophora psammophila CBS 110553, A1O5_12607]	NA	bcom:BAUCODRAFT_149398;	NA	NA	GO:0055114; oxidation-reduction process; biological_process GO:0016491; oxidoreductase activity; molecular_function GO:0005507; copper ion binding; molecular_function	NA	NA	NA	NA	NA
A12123	1.14	0.32	1.849447187	1.68E-05	0.001294252	up	NA	NA	NA	NA	NA	GO:0005777; peroxisome; cellular_component	NA	NA	NA	NA	NA
A09338	23.31	7.36	1.662058325	1.70E-05	0.00130144	up	gi|242790781|ref|XP_002481624.1|; hypothetical protein [Talaromyces stipitatus ATCC 10500, TSTA_114450]	NA	NA	NA	NA	NA	NA	NA	NA	NA	NA
A06921	31.91	10.2	1.646012834	1.77E-05	0.001340535	up	NA	NA	NA	NA	NA	GO:0006508; proteolysis; biological_process GO:0004252; serine-type endopeptidase activity; molecular_function	NA	NA	NA	NA	NA
A12116	10.24	3.22	1.667864336	1.86E-05	0.001395779	up	gi|452845756|gb|EME47689.1|; glycosyltransferase family 71 protein [Dothistroma septosporum NZE10]	NA	ztr:MYCGRDRAFT_111178;	NA	NA	GO:0006486; protein glycosylation; biological_process	NA	NA	NA	CAP80794.1_GT71; Pc12g11670 (possible fragment);--;Penicillium chrysogenum Wisconsin 54-1255 (PenchWisc1_1);B6GXP6 &alpha;-mannosyltransferase (EC 2.4.1.-) Distantly related to family GT8	NA
A11837	0.91	0.18	2.288772713	1.86E-05	0.001395779	up	gi|631393804|ref|XP_007931282.1|; hypothetical protein [Pseudocercospora fijiensis CIRAD86, MYCFIDRAFT_44992]	NA	npa:UCRNP2_1606;	NA	NA	GO:0005986; sucrose biosynthetic process; biological_process GO:0016491; oxidoreductase activity; molecular_function GO:0050307; sucrose-phosphate phosphatase activity; molecular_function GO:0050662; coenzyme binding; molecular_function GO:0008152; NA GO:0003824; NA GO:0044237; cellular metabolic process; biological_process	NA	NA	NA	NA	t1pks
A04526	11.28	3.45	1.707925549	2.22E-05	0.001652127	up	gi|631375608|ref|XP_007922184.1|; hypothetical protein [Pseudocercospora fijiensis CIRAD86, MYCFIDRAFT_202013]	NA	pfj:MYCFIDRAFT_202013;	NA	NA	GO:0003700; sequence-specific DNA binding transcription factor activity; molecular_function GO:0000917; barrier septum formation; biological_process GO:0007049; cell cycle; biological_process GO:0005634; nucleus; cellular_component GO:0003677; DNA binding; molecular_function GO:0043565; sequence-specific DNA binding; molecular_function GO:0043093; cytokinesis by binary fission; biological_process…	NA	NA	NA	NA	NA
A07095	12.65	4	1.658434281	0.000022505	0.001661953	up	gi|398403631|ref|XP_003853282.1|; hypothetical protein [Zymoseptoria tritici IPO323, MYCGRDRAFT_100032]	NA	ztr:MYCGRDRAFT_100032; K22213 PATG 6-methylsalicylate decarboxylase 4.1.1.52	NA	NA	GO:0003824; NA GO:0008152; NA	NA	NA	NA	NA	NA
A09984	0.29	1.2	-2.014668947	2.30E-05	0.001683952	down	NA	NA	NA	NA	NA	GO:0019646; aerobic electron transport chain; biological_process GO:0009055; NA	NA	NA	NA	NA	t1pks-nrps
A05649	88.99	28.96	1.619536672	0.000023231	0.001692229	up	gi|453089569|gb|EMF17609.1|; MFS general substrate transporter [Sphaerulina musiva SO2202]	NA	bcom:BAUCODRAFT_101488; K02429 fucP MFS transporter, FHS family, L-fucose permease -- --	NA	NA	GO:0016021; integral to membrane; cellular_component GO:0055085; transmembrane transport; biological_process	NA	NA	NA	NA	NA
A00745	0.14	0.51	-1.845788328	2.57E-05	0.001856417	down	gi|342872836|gb|EGU75121.1|; hypothetical protein [Fusarium oxysporum Fo5176, FOXB_14368]	NA	NA	NA	NA	GO:0004568; chitinase activity; molecular_function GO:0015074; DNA integration; biological_process GO:0016998; cell wall macromolecule catabolic process; biological_process GO:0006032; chitin catabolic process; biological_process	NA	NA	NA	NA	t1pks
A01551	14.89	4.82	1.627274694	2.59E-05	0.001860424	up	gi|671181938|ref|XP_008731430.1|; hypothetical protein [Cladophialophora carrionii CBS 160.54, G647_08903]	NA	nfi:NFIA_101520; K05917 CYP51 sterol 14-demethylase 1.14.13.70 Metabolism; Lipid metabolism; Steroid biosynthesis [PATH:ko00100]	NA	NA	GO:0016705; oxidoreductase activity, acting on paired donors, with incorporation or reduction of molecular oxygen; molecular_function GO:0055114; oxidation-reduction process; biological_process GO:0020037; heme binding; molecular_function GO:0005506; iron ion binding; molecular_function	NA	NFIA_101520; Cytochrome P450 oxidoreductase, putative [Neosartorya fischeri]	NA	NA	NA
A03426	0.48	0.09	2.320431711	2.73E-05	0.001946654	up	NA	NA	NA	NA	NA	NA	NA	NA	NA	NA	NA
A10701	7.05	21.65	-1.618648784	2.81E-05	0.00198707	down	gi|453085240|gb|EMF13283.1|; Asparaginase/glutaminase [Sphaerulina musiva SO2202]	O88202; LPP60_RAT 60 kDa lysophospholipase OS=Rattus norvegicus GN=Aspg PE=1 SV=1	pfj:MYCFIDRAFT_135451; K13278 ASPG 60kDa lysophospholipase 3.1.1.5 3.1.1.47 3.5.1.1 --	7299262; KOG0503 Asparaginase E Amino acid transport and metabolism ;	NA	GO:0006520; cellular amino acid metabolic process; biological_process	NA	NA	NA	NA	NA
A10029	10.65	3.44	1.629481943	2.83E-05	0.00198707	up	gi|453086472|gb|EMF14514.1|; D-hydantoinase [Sphaerulina musiva SO2202]	NA	pfj:MYCFIDRAFT_36629; K01464 DPYS, dht, hydA dihydropyrimidinase 3.5.2.2 Metabolism; Nucleotide metabolism; Pyrimidine metabolism [PATH:ko00240] Metabolism; Metabolism of other amino acids; beta-Alanine metabolism [PATH:ko00410] Metabolism; Metabolism of cofactors and vitamins; Pantothenate and CoA biosynthesis [PATH:ko00770] Metabolism; Xenobiotics biodegradation and metabolism; Drug metabolism …	NA	NA	GO:0009039; urease activity; molecular_function GO:0016787; hydrolase activity; molecular_function GO:0008152; NA GO:0003824; NA GO:0016151; nickel ion binding; molecular_function GO:0019627; urea metabolic process; biological_process	NA	NA	NA	NA	NA
A07294	164.12	54.17	1.599322681	2.84E-05	0.00198707	up	gi|453082629|gb|EMF10676.1|; Zn-dependent exopeptidase [Sphaerulina musiva SO2202]	Q4WFX9; LAP2_ASPFU Probable leucine aminopeptidase 2 OS=Neosartorya fumigata (strain ATCC MYA-4609 / Af293 / CBS 101355 / FGSC A1100) GN=lap2 PE=3 SV=2	pfj:MYCFIDRAFT_164329;	NA	NA	GO:0008152; NA GO:0016787; hydrolase activity; molecular_function GO:0008233; peptidase activity; molecular_function GO:0006508; proteolysis; biological_process	NA	NA	YES	NA	NA
A08340	0.13	0.53	-2.004259593	2.86E-05	0.00198707	down	gi|594711990|gb|EXU94990.1|; reverse transcriptase domain protein [Metarhizium robertsii]	NA	ani:AN2671.2;	NA	NA	GO:0006278; RNA-dependent DNA replication; biological_process GO:0003723; RNA binding; molecular_function GO:0003964; RNA-directed DNA polymerase activity; molecular_function	NA	NA	NA	NA	NA
A07324	0.15	0.62	-2.059033383	2.89E-05	0.001997603	down	NA	NA	NA	NA	NA	NA	NA	NA	NA	NA	NA
A00335	211.52	638.02	-1.592785581	3.01E-05	0.002064745	down	gi|662513315|gb|KEQ70886.1|; phosphoglycerate mutase-like protein [Aureobasidium pullulans var. namibiae CBS 147.97]	NA	npa:UCRNP2_3005;	NA	NA	GO:0003993; acid phosphatase activity; molecular_function	NA	NA	NA	NA	NA
A01540	2.7	0.8	1.749322071	3.10E-05	0.002114989	up	gi|628320853|ref|XP_007736778.1|; hypothetical protein [Capronia epimyces CBS 606.96, A1O3_08490]	NA	psco:LY89DRAFT_637387;	NA	NA	NA	NA	NA	NA	NA	NA
A01522	119.81	356.43	-1.572821498	3.76E-05	0.002533623	down	gi|453088029|gb|EMF16070.1|; hypothetical protein [Sphaerulina musiva SO2202, SEPMUDRAFT_147744]	NA	pfj:MYCFIDRAFT_210444; K20059 LDB19, ART1 arrestin-related trafficking adapter 1 --	NA	NA	NA	NA	NA	NA	NA	NA
A06385	9.97	29.78	-1.578037148	0.000037621	0.002533623	down	gi|452843014|gb|EME44949.1|; hypothetical protein [Dothistroma septosporum NZE10, DOTSEDRAFT_70859]	NA	ztr:MYCGRDRAFT_109652; K21989 TMEM63 calcium permeable stress-gated cation channel --	NA	NA	GO:0006367; transcription initiation from RNA polymerase II promoter; biological_process GO:0005674; transcription factor TFIIF complex; cellular_component GO:0016020; membrane; cellular_component GO:0005524; ATP binding; molecular_function GO:0003676; nucleic acid binding; molecular_function	NA	NA	NA	NA	NA
A09021	26.15	8.64	1.595997434	3.81E-05	0.002552828	up	gi|452836353|gb|EME38297.1|; hypothetical protein [Dothistroma septosporum NZE10, DOTSEDRAFT_48565]	NA	NA	NA	NA	GO:0006505; GPI anchor metabolic process; biological_process GO:0006886; intracellular protein transport; biological_process GO:0016788; hydrolase activity, acting on ester bonds; molecular_function	NA	NA	NA	NA	NA
A09034	0.19	0.91	-2.235971224	3.95E-05	0.002629376	down	NA	NA	NA	NA	NA	NA	NA	NA	NA	NA	NA
A11617	6.44	1.82	1.810721374	4.04E-05	0.00266975	up	gi|453084744|gb|EMF12788.1|; hypothetical protein [Sphaerulina musiva SO2202, SEPMUDRAFT_117344]	NA	NA	NA	NA	NA	NA	NA	YES	NA	NA
A12302	67.64	22.81	1.568086607	4.11E-05	0.00267854	up	gi|477527590|gb|ENH79408.1|; MFS maltose permease [Colletotrichum orbiculare MAFF 240422]	P53048; MAL11_YEAST General alpha-glucoside permease OS=Saccharomyces cerevisiae (strain ATCC 204508 / S288c) GN=MAL11 PE=1 SV=1	vda:VDAG_02887; K08141 MAL MFS transporter, SP family, general alpha glucoside:H+ symporter -- --	YGR289c; KOG0254 Predicted transporter (major facilitator superfamily) R General function prediction only ;	gnl|TC-DB|P53048; 2.A.1.1.11 General alpha-glucoside permease - Saccharomyces cerevisiae (Baker's yeast).	GO:0016021; integral to membrane; cellular_component GO:0055085; transmembrane transport; biological_process GO:0022857; transmembrane transporter activity; molecular_function	NA	NA	NA	NA	NA
A03140	8.54	2.71	1.65245015	4.11E-05	0.00267854	up	NA	NA	NA	NA	NA	NA	NA	NA	YES	NA	NA
A04079	127.72	377.83	-1.564674672	4.13E-05	0.00267854	down	gi|453080000|gb|EMF08052.1|; family A G protein-coupled receptor-like protein [Sphaerulina musiva SO2202]	O74631; FD123_TRAVE Protein FDD123 OS=Trametes versicolor GN=FDD123 PE=2 SV=1	ztr:MYCGRDRAFT_106573;	NA	gnl|TC-DB|O74631; 3.E.1.5.1 PROTEIN FDD123 (CVHSP30/1) - Coriolus versicolor.	GO:0005216; ion channel activity; molecular_function GO:0016020; membrane; cellular_component GO:0006811; ion transport; biological_process	NA	NA	NA	NA	NA
A11011	243.23	716.19	-1.557965084	0.00004423	0.002853103	down	gi|453085322|gb|EMF13365.1|; Nitroreductase [Sphaerulina musiva SO2202]	NA	pfj:MYCFIDRAFT_210737; K07078 K07078 uncharacterized protein -- --	NA	NA	GO:0016491; oxidoreductase activity; molecular_function	NA	NA	NA	NA	NA
A06776	2.02	0.55	1.866815013	4.52E-05	0.002899652	up	NA	NA	NA	NA	NA	GO:0004842; ubiquitin-protein ligase activity; molecular_function GO:0005680; anaphase-promoting complex; cellular_component GO:0008270; zinc ion binding; molecular_function GO:0046872; metal ion binding; molecular_function GO:0005515; protein binding; molecular_function	NA	NA	NA	NA	NA
A05207	0.83	0.18	2.188485585	4.67E-05	0.002977687	up	gi|342886617|gb|EGU86393.1|; hypothetical protein [Fusarium oxysporum Fo5176, FOXB_03087]	NA	NA	NA	NA	NA	NA	NA	NA	NA	NA
A01500	0.42	1.47	-1.786675385	0.000050404	0.003193648	down	gi|631378046|ref|XP_007923403.1|; hypothetical protein [Pseudocercospora fijiensis CIRAD86, MYCFIDRAFT_186372]	NA	pfj:MYCFIDRAFT_186372;	NA	NA	GO:0016021; integral to membrane; cellular_component GO:0055085; transmembrane transport; biological_process GO:0022857; transmembrane transporter activity; molecular_function	NA	NA	NA	NA	NA
A09479	18.04	6.12	1.560302141	5.84E-05	0.003679121	up	gi|453081245|gb|EMF09294.1|; glycoside hydrolase family 43 protein [Sphaerulina musiva SO2202]	NA	bcom:BAUCODRAFT_79671;	NA	NA	GO:0005975; carbohydrate metabolic process; biological_process GO:0004553; hydrolase activity, hydrolyzing O-glycosyl compounds; molecular_function	NA	NA	NA	AFW16060.1_GH43; ORF;--;Phanerochaete chrysosporium BKM-F-1767;-- &beta;-xylosidase (EC 3.2.1.37); &alpha;-L-arabinofuranosidase (EC 3.2.1.55); arabinanase (EC 3.2.1.99); xylanase (EC 3.2.1.8); galactan 1,3-&beta;-galactosidase (EC 3.2.1.145); &alpha;-1,2-L-arabinofuranosidase (EC 3.2.1.-); exo-&alpha;-1,5-L-arabinofuranosidase (EC 3.2.1.-); [inverting] exo-&alpha;-1,5-L-arabinanase (EC 3.2.1.-);…	NA
A02720	7.42	2.44	1.604172691	6.05E-05	0.003787987	up	gi|453083167|gb|EMF11213.1|; hypothetical protein [Sphaerulina musiva SO2202, SEPMUDRAFT_68602]	NA	bcom:BAUCODRAFT_123025;	NA	NA	GO:0005576; NA GO:0009405; pathogenesis; biological_process GO:0043303; mast cell degranulation; biological_process	NA	NA	NA	NA	NA
A03651	7.8	2.46	1.662093431	6.25E-05	0.00389089	up	NA	NA	NA	NA	NA	NA	NA	NA	NA	NA	NA
A04146	0.28	0.96	-1.758570777	6.40E-05	0.003952297	down	gi|116201419|ref|XP_001226521.1|; hypothetical protein [Chaetomium globosum CBS 148.51, CHGG_08594]	NA	aje:HCAG_02448;	NA	NA	GO:0006278; RNA-dependent DNA replication; biological_process GO:0003723; RNA binding; molecular_function GO:0046983; protein dimerization activity; molecular_function GO:0003964; RNA-directed DNA polymerase activity; molecular_function	NA	NA	NA	NA	NA
A02412	3.8	11.12	-1.546208098	0.000064223	0.003952297	down	gi|627808799|ref|XP_007677747.1|; hypothetical protein [Baudoinia compniacensis UAMH 10762, BAUCODRAFT_527822]	NA	bcom:BAUCODRAFT_527822;	NA	NA	GO:0055114; oxidation-reduction process; biological_process GO:0008033; tRNA processing; biological_process GO:0016491; oxidoreductase activity; molecular_function GO:0050660; flavin adenine dinucleotide binding; molecular_function GO:0050661; NADP binding; molecular_function GO:0004499; flavin-containing monooxygenase activity; molecular_function	NA	NA	NA	NA	NA
A08537	8.07	23.47	-1.538913602	6.58E-05	0.004025812	down	gi|453083710|gb|EMF11755.1|; hypothetical protein [Sphaerulina musiva SO2202, SEPMUDRAFT_117725]	NA	pfj:MYCFIDRAFT_78781;	NA	NA	GO:0030170; pyridoxal phosphate binding; molecular_function GO:0003824; NA GO:0030151; molybdenum ion binding; molecular_function	NA	NA	NA	NA	NA
A07252	2.81	8.49	-1.5963979	6.63E-05	0.004035777	down	NA	NA	NA	NA	NA	NA	NA	NA	NA	NA	NA
A06526	55.85	19.51	1.517148179	6.86E-05	0.004139643	up	NA	NA	NA	NA	NA	NA	NA	NA	NA	NA	NA
A03955	0.12	0.68	-2.415260993	6.88E-05	0.004139643	down	NA	NA	NA	NA	NA	NA	NA	NA	NA	NA	NA
A11122	0.7	2.53	-1.836151431	7.33E-05	0.004384205	down	gi|453084954|gb|EMF12998.1|; hypothetical protein [Sphaerulina musiva SO2202, SEPMUDRAFT_108424]	NA	pfj:MYCFIDRAFT_89752;	NA	NA	NA	NA	NA	NA	NA	NA
A09645	0.22	0.8	-1.852664117	7.40E-05	0.004403906	down	gi|398392641|ref|XP_003849780.1|; hypothetical protein [Zymoseptoria tritici IPO323, MYCGRDRAFT_47978]	NA	ztr:MYCGRDRAFT_47978;	NA	NA	GO:0055085; transmembrane transport; biological_process GO:0022857; transmembrane transporter activity; molecular_function GO:0016021; integral to membrane; cellular_component	NA	NA	NA	NA	nrps
A01696	2.53	0.82	1.624016971	8.11E-05	0.004775026	up	gi|453086970|gb|EMF15011.1|; FAD/NAD(P)-binding domain-containing protein, partial [Sphaerulina musiva SO2202]	NA	tmn:UCRPA7_7045; K00480 E1.14.13.1 salicylate hydroxylase 1.14.13.1 Metabolism; Xenobiotics biodegradation and metabolism; Dioxin degradation [PATH:ko00621] Metabolism; Xenobiotics biodegradation and metabolism; Polycyclic aromatic hydrocarbon degradation [PATH:ko00624] Metabolism; Xenobiotics biodegradation and metabolism; Naphthalene degradation [PATH:ko00626] Metabolism; Overview; Degradation …	NA	NA	GO:0016491; oxidoreductase activity; molecular_function GO:0055114; oxidation-reduction process; biological_process GO:0050660; flavin adenine dinucleotide binding; molecular_function	NA	NA	NA	NA	NA
A12534	7.25	2.31	1.64218204	8.12E-05	0.004775026	up	NA	NA	NA	NA	NA	NA	NA	NA	YES	NA	NA
A01515	99.18	280.31	-1.498904471	8.32E-05	0.004868584	down	gi|453087948|gb|EMF15989.1|; acid phosphatase/Vanadium-dependent haloperoxidase [Sphaerulina musiva SO2202]	NA	pno:SNOG_02140;	NA	NA	GO:0016020; membrane; cellular_component GO:0003824; NA	NA	NA	NA	NA	NA
A04071	10.79	3.77	1.515372351	8.58E-05	0.004994383	up	NA	NA	NA	NA	NA	NA	NA	NA	NA	NA	NA
A02297	94.52	33.54	1.494776558	8.89E-05	0.005146569	up	gi|607892857|gb|EZF32129.1|; hypothetical protein [Trichophyton interdigitale]	Q5AR47; ASQD_EMENI O-methyltransferase asqD OS=Emericella nidulans (strain FGSC A4 / ATCC 38163 / CBS 112.46 / NRRL 194 / M139) GN=asqD PE=3 SV=1	glz:GLAREA_04295;	NA	NA	GO:0008171; O-methyltransferase activity; molecular_function	NA	NA	NA	NA	NA
A11180	22.07	7.6	1.536584659	9.02E-05	0.005191602	up	NA	NA	NA	NA	NA	NA	NA	NA	YES	NA	NA
A12305	3.51	1.11	1.664028045	9.20E-05	0.005270487	up	gi|398395225|ref|XP_003851071.1|; Mnd1-like protein [Zymoseptoria tritici IPO323]	NA	ztr:MYCGRDRAFT_94601;	NA	NA	GO:0006434; seryl-tRNA aminoacylation; biological_process GO:0005737; cytoplasm; cellular_component GO:0005576; NA GO:0000166; nucleotide binding; molecular_function GO:0008855; exodeoxyribonuclease VII activity; molecular_function GO:0004828; serine-tRNA ligase activity; molecular_function GO:0005524; ATP binding; molecular_function GO:0042157; lipoprotein metabolic process; biological_process G…	NA	NA	NA	NA	NA
A04321	18.1	6.31	1.519663301	9.35E-05	0.005322898	up	gi|414888202|tpg|DAA64216.1|; TPA: hypothetical protein ZEAMMB73_714647 [Zea mays] [other]	P09789; GRP1_PETHY Glycine-rich cell wall structural protein 1 OS=Petunia hybrida GN=GRP-1 PE=1 SV=1	aph:APH_0964;	NA	NA	NA	NA	NA	YES	NA	NA
A00940	2.84	0.84	1.754650827	9.76E-05	0.00552813	up	NA	NA	NA	NA	NA	NA	NA	NA	NA	NA	NA
A03384	415.49	148.55	1.483878813	9.89E-05	0.005572015	up	gi|517323022|emb|CCT73193.1|; uncharacterized protein FFUJ_10129 [Fusarium fujikuroi IMI 58289]	NA	ztr:MYCGRDRAFT_95662;	NA	NA	NA	NA	NA	YES	NA	NA
A06950	271.7	97.72	1.475262048	0.000106464	0.005968688	up	gi|453082704|gb|EMF10751.1|; putative endopeptidase K [Sphaerulina musiva SO2202]	L8FSM5; SUB2_PSED2 Subtilisin-like protease 2 OS=Pseudogymnoascus destructans (strain ATCC MYA-4855 / 20631-21) GN=SP2 PE=1 SV=1	ztr:MYCGRDRAFT_72659;	SPAC4A8.04; KOG1153 Subtilisin-related protease/Vacuolar protease B O Posttranslational modification, protein turnover, chaperones ;	NA	GO:0006508; proteolysis; biological_process GO:0004252; serine-type endopeptidase activity; molecular_function GO:0043086; negative regulation of catalytic activity; biological_process GO:0042802; identical protein binding; molecular_function	NA	NA	YES	NA	NA
A09500	0.44	1.6	-1.838488247	0.00010944	0.006103538	down	gi|398391835|ref|XP_003849377.1|; hypothetical protein [Zymoseptoria tritici IPO323, MYCGRDRAFT_75499]	P0C582; M2OM_NEUCR Putative mitochondrial 2-oxoglutarate/malate carrier protein OS=Neurospora crassa (strain ATCC 24698 / 74-OR23-1A / CBS 708.71 / DSM 1257 / FGSC 987) GN=mic-33 PE=3 SV=1	ztr:MYCGRDRAFT_75499; K15104 SLC25A11, OGC solute carrier family 25 (mitochondrial oxoglutarate transporter), member 11 -- --	At5g19760; KOG0759 Mitochondrial oxoglutarate/malate carrier proteins C Energy production and conversion ;	gnl|TC-DB|Q8IB73; 2.A.29.2.10 Oxoglutarate/malate translocator protein, putative OS=Plasmodium falciparum (isolate 3D7) GN=PF08_0031 PE=3 SV=1	NA	NA	NA	NA	NA	NA
A07094	72.88	26.26	1.472419954	0.000113684	0.006307406	up	gi|627812021|ref|XP_007679358.1|; hypothetical protein [Baudoinia compniacensis UAMH 10762, BAUCODRAFT_75717]	NA	bcom:BAUCODRAFT_75717;	NA	NA	GO:0016787; hydrolase activity; molecular_function	NA	NA	NA	NA	NA
A04453	151.14	54.99	1.458831862	0.000125345	0.006918517	up	gi|146229317|gb|AAW33731.2|; linoleate diol synthase [Cercospora zeae-maydis]	B0Y6R2; PPOA_ASPFC Psi-producing oxygenase A OS=Neosartorya fumigata (strain CEA10 / CBS 144.89 / FGSC A1163) GN=ppoA PE=3 SV=1	pfj:MYCFIDRAFT_48406;	NA	NA	GO:0004601; peroxidase activity; molecular_function GO:0016705; oxidoreductase activity, acting on paired donors, with incorporation or reduction of molecular oxygen; molecular_function GO:0005506; iron ion binding; molecular_function GO:0055114; oxidation-reduction process; biological_process GO:0020037; heme binding; molecular_function GO:0006979; response to oxidative stress; biological_process	NA	estExt_Genewise1.C_11811; [Mycosphaerella fijiensis]	NA	NA	NA
A10992	1.04	0.32	1.684182864	0.000132949	0.007300623	up	gi|398396216|ref|XP_003851566.1|; hypothetical protein MYCGRDRAFT_26083, partial [Zymoseptoria tritici]	NA	ztr:MYCGRDRAFT_26083;	NA	NA	GO:0003824; NA GO:0008152; NA	NA	NA	NA	NA	nrps
A00618	0.18	0.04	2.167834431	0.000140983	0.007671139	up	NA	NA	NA	NA	NA	GO:0015074; DNA integration; biological_process	NA	NA	NA	NA	NA
A07045	5.86	2.06	1.501508784	0.00014113	0.007671139	up	gi|631390634|ref|XP_007929697.1|; hypothetical protein [Pseudocercospora fijiensis CIRAD86, MYCFIDRAFT_37783]	Q0QWS4; LGD1_HYPJE L-galactonate dehydratase OS=Hypocrea jecorina GN=lgd1 PE=1 SV=1	bcom:BAUCODRAFT_37158; K18102 GAAB, LGD1 L-galactonate dehydratase 4.2.1.146 Metabolism; Carbohydrate metabolism; Pentose and glucuronate interconversions [PATH:ko00040]	NA	NA	NA	NA	NA	NA	NA	NA
A11356	164.17	447.2	-1.445730195	0.000145916	0.007891255	down	NA	NA	NA	NA	NA	GO:0006629; lipid metabolic process; biological_process	NA	NA	NA	NA	NA
A10509	183.42	67.59	1.440195749	0.00015588	0.008387736	up	NA	NA	NA	NA	NA	NA	NA	NA	NA	NA	NA
A05194	12.18	33.31	-1.450818494	0.000158509	0.008486576	down	gi|452845029|gb|EME46962.1|; hypothetical protein [Dothistroma septosporum NZE10, DOTSEDRAFT_85588]	NA	pfj:MYCFIDRAFT_210473; K06911 K06911 uncharacterized protein -- --	NA	NA	NA	NA	NA	NA	NA	NA
A02964	16.29	5.95	1.453288179	0.000161455	0.008601281	up	gi|584131998|gb|EWG41381.1|; indoleamine 2, 3-dioxygenase [Fusarium verticillioides 7600]	NA	fvr:FVEG_03512; K00463 IDO, INDO indoleamine 2,3-dioxygenase 1.13.11.52 Metabolism; Amino acid metabolism; Tryptophan metabolism [PATH:ko00380] Human Diseases; Infectious diseases; African trypanosomiasis [PATH:ko05143]	NA	NA	GO:0020037; heme binding; molecular_function	NA	NA	NA	NA	NA
A07652	2.75	0.95	1.522412899	0.000162512	0.008614752	up	gi|517326123|emb|CCT75954.1|; related to TRI13-cytochrome P450 [Fusarium fujikuroi IMI 58289]	NA	fvr:FVEG_10550;	NA	NA	GO:0016705; oxidoreductase activity, acting on paired donors, with incorporation or reduction of molecular oxygen; molecular_function GO:0005506; iron ion binding; molecular_function GO:0055114; oxidation-reduction process; biological_process GO:0020037; heme binding; molecular_function	NA	FVEG_10550; conserved hypothetical protein [Fusarium verticillioides]	NA	NA	NA
A07821	0.35	1.03	-1.572041567	0.000163794	0.008639919	down	NA	NA	NA	NA	NA	GO:0008026; ATP-dependent helicase activity; molecular_function GO:0004386; helicase activity; molecular_function GO:0005524; ATP binding; molecular_function GO:0003676; nucleic acid binding; molecular_function	NA	NA	NA	NA	NA
A07412	329.51	122.28	1.430115305	0.000167874	0.00881172	up	gi|631392384|ref|XP_007930572.1|; hypothetical protein [Pseudocercospora fijiensis CIRAD86, MYCFIDRAFT_50135]	NA	psco:LY89DRAFT_581854;	NA	NA	GO:0000166; nucleotide binding; molecular_function GO:0016020; membrane; cellular_component GO:0006434; seryl-tRNA aminoacylation; biological_process GO:0005198; NA GO:0005737; cytoplasm; cellular_component GO:0005882; intermediate filament; cellular_component GO:0042803; protein homodimerization activity; molecular_function GO:0016021; integral to membrane; cellular_component GO:0045502; dynein …	NA	NA	NA	NA	NA
A07585	279.08	103.59	1.429683373	0.000170448	0.008903203	up	NA	NA	NA	NA	NA	GO:0009277; fungal-type cell wall; cellular_component GO:0005199; structural constituent of cell wall; molecular_function	NA	NA	YES	NA	NA
A00642	3.06	0.99	1.621936326	0.000172788	0.00895197	up	gi|169603556|ref|XP_001795199.1|; hypothetical protein [Phaeosphaeria nodorum SN15, SNOG_04787]	NA	pno:SNOG_04787;	NA	NA	GO:0007010; cytoskeleton organization; biological_process GO:0003779; actin binding; molecular_function	NA	NA	NA	NA	NA
A09277	0.36	1.32	-1.847425287	0.000173054	0.00895197	down	NA	NA	NA	NA	NA	NA	NA	NA	NA	NA	NA
A12248	6.85	2.37	1.527766244	0.000174389	0.008977675	up	NA	NA	NA	NA	NA	NA	NA	NA	NA	NA	NA
A10030	23.96	8.82	1.440886593	0.000177298	0.009083754	up	gi|453086471|gb|EMF14513.1|; carbon-nitrogen hydrolase [Sphaerulina musiva SO2202]	NA	pfj:MYCFIDRAFT_137421;	NA	NA	GO:0006807; nitrogen compound metabolic process; biological_process GO:0016810; hydrolase activity, acting on carbon-nitrogen (but not peptide) bonds; molecular_function	NA	NA	NA	NA	NA
A03845	0.2	0.64	-1.657748952	0.00018011	0.00918387	down	gi|407915381|gb|EKG09008.1|; Reverse transcriptase, partial [Macrophomina phaseolina MS6]	NA	NA	NA	NA	GO:0006278; RNA-dependent DNA replication; biological_process GO:0003723; RNA binding; molecular_function GO:0003964; RNA-directed DNA polymerase activity; molecular_function GO:0015074; DNA integration; biological_process	NA	NA	NA	NA	NA
A07217	16.83	6.07	1.468633525	0.000187145	0.009488382	up	NA	NA	NA	NA	NA	NA	NA	NA	YES	NA	NA
A06465	0.25	0.94	-1.903061262	0.000187854	0.009488382	down	gi|453080238|gb|EMF08289.1|; hypothetical protein [Sphaerulina musiva SO2202, SEPMUDRAFT_166763]	NA	pfj:MYCFIDRAFT_124537;	NA	NA	NA	NA	NA	NA	NA	NA
A12542	4.99	1.74	1.514424992	0.000193696	0.009737538	up	NA	NA	NA	NA	NA	GO:0006281; DNA repair; biological_process GO:0008852; exodeoxyribonuclease I activity; molecular_function	NA	NA	NA	NA	NA
A04112	0.81	0.26	1.637968803	0.00019651	0.009832856	up	NA	NA	NA	NA	NA	GO:0046983; protein dimerization activity; molecular_function	NA	NA	NA	NA	NA
