# Supplementary material for: Comparative transcriptome analysis of two Cercospora sojina strains reveals differences in virulence under nitrogen starvation stress
Source: BMC Microbiol. 2020 Jun 16;20:166. doi: 10.1186/s12866-020-01853-0 (PMC7298872; doi:10.1186/s12866-020-01853-0)
Supplement: Supplementary file 5 — Additional file 5: Table S5. KEGG pathway analysis of the differentially expressed genes in the Race1-LN vs. Race1-CK group. [file 12866_2020_1853_MOESM5_ESM.xls]

			Table S5. KEGG pathway analysis of the differentially expressed genes in the Race1-LN vs. Race1-CK group
class_A	class_B	Term	Database	ID	Input number	Background number	P-Value	Corrected P-Value	Input	Hyperlink
Metabolism	Carbohydrate metabolism	Pentose and glucuronate interconversions	KEGG PATHWAY	ko00040	7	24	1.32E-05	0.001082416	A04777|A02053|A09657|A10597|A02403|A00319|A02404	http://www.genome.jp/kegg-bin/show_pathway?ko00040/K00065%09red/K00008%09red/K00128%09red/K18106%09red/K01213%09red/K05351%09red/K01728%09red
Metabolism	Amino acid metabolism	Tryptophan metabolism	KEGG PATHWAY	ko00380	7	44	0.000373319	0.01530606	A08690|A07273|A00491|A00426|A11557|A00319|A10358	http://www.genome.jp/kegg-bin/show_pathway?ko00380/K03781%09red/K01556%09red/K03782%09red/K01426%09red/K00128%09red
Metabolism	Carbohydrate metabolism	Starch and sucrose metabolism	KEGG PATHWAY	ko00500	7	60	0.001970352	0.053856284	A10872|A08882|A09657|A12212|A09232|A10282|A12007	http://www.genome.jp/kegg-bin/show_pathway?ko00500/K01179%09red/K01213%09red/K01182%09red/K01176%09red
Metabolism	Carbohydrate metabolism	Glyoxylate and dicarboxylate metabolism	KEGG PATHWAY	ko00630	4	33	0.016809949	0.274631607	A07273|A00900|A10358|A08890	http://www.genome.jp/kegg-bin/show_pathway?ko00630/K03781%09red/K01637%09red/K00122%09red
Metabolism	Carbohydrate metabolism	Galactose metabolism	KEGG PATHWAY	ko00052	4	33	0.016809949	0.274631607	A00884|A11061|A12212|A10872	http://www.genome.jp/kegg-bin/show_pathway?ko00052/K01182%09red/K04618%09red
Metabolism	Amino acid metabolism	Arginine and proline metabolism	KEGG PATHWAY	ko00330	4	35	0.020094996	0.274631607	A00319|A04448|A08690|A11557	http://www.genome.jp/kegg-bin/show_pathway?ko00330/K00128%09red/K01426%09red/K01480%09red
Metabolism	Amino acid metabolism	Valine, leucine and isoleucine biosynthesis	KEGG PATHWAY	ko00290	3	22	0.028728235	0.336530752	A10413|A10441|A03630	http://www.genome.jp/kegg-bin/show_pathway?ko00290/K01687%09red/K01649%09red/K17989%09red
Organismal Systems	Digestive system	Carbohydrate digestion and absorption	KEGG PATHWAY	ko04973	2	10	0.040124818	0.411279388	A12007|A08882	http://www.genome.jp/kegg-bin/show_pathway?ko04973/K01176%09red
Metabolism	Metabolism of cofactors and vitamins	Biotin metabolism	KEGG PATHWAY	ko00780	2	13	0.060583903	0.478153271	A00682|A01230	http://www.genome.jp/kegg-bin/show_pathway?ko00780/K00652%09red/K00059%09red
Metabolism	Amino acid metabolism	Phenylalanine metabolism	KEGG PATHWAY	ko00360	3	32	0.067445952	0.478153271	A00491|A08690|A11557	http://www.genome.jp/kegg-bin/show_pathway?ko00360/K03782%09red/K01426%09red
Metabolism	Xenobiotics biodegradation and metabolism	Styrene degradation	KEGG PATHWAY	ko00643	2	15	0.075797839	0.478153271	A08690|A11557	http://www.genome.jp/kegg-bin/show_pathway?ko00643/K01426%09red
Environmental Information Processing	Signal transduction	FoxO signaling pathway	KEGG PATHWAY	ko04068	2	17	0.092072926	0.478153271	A07273|A10358	http://www.genome.jp/kegg-bin/show_pathway?ko04068/K03781%09red
Metabolism	Xenobiotics biodegradation and metabolism	Chloroalkane and chloroalkene degradation	KEGG PATHWAY	ko00625	2	17	0.092072926	0.478153271	A11089|A00319	http://www.genome.jp/kegg-bin/show_pathway?ko00625/K00128%09red/K13953%09red
Metabolism	Carbohydrate metabolism	Pyruvate metabolism	KEGG PATHWAY	ko00620	3	39	0.103563333	0.478153271	A10444|A00319|A03630	http://www.genome.jp/kegg-bin/show_pathway?ko00620/K00128%09red/K01649%09red/K00101%09red
Metabolism	Global and overview maps	Carbon metabolism	KEGG PATHWAY	ko01200	6	114	0.104596854	0.478153271	A10441|A06884|A07273|A08890|A00900|A10358	http://www.genome.jp/kegg-bin/show_pathway?ko01200/K03781%09red/K01637%09red/K17100%09red/K17989%09red/K00122%09red
Metabolism	Global and overview maps	2-Oxocarboxylic acid metabolism	KEGG PATHWAY	ko01210	3	43	0.126994095	0.478153271	A04767|A10413|A03630	http://www.genome.jp/kegg-bin/show_pathway?ko01210/K01687%09red/K01649%09red/K05824%09red
Metabolism	Metabolism of other amino acids	beta-Alanine metabolism	KEGG PATHWAY	ko00410	2	22	0.136424011	0.478153271	A10029|A00319	http://www.genome.jp/kegg-bin/show_pathway?ko00410/K00128%09red/K01464%09red
Organismal Systems	Aging	Longevity regulating pathway	KEGG PATHWAY	ko04211	2	22	0.136424011	0.478153271	A07273|A10358	http://www.genome.jp/kegg-bin/show_pathway?ko04211/K03781%09red
Metabolism	Metabolism of cofactors and vitamins	Pantothenate and CoA biosynthesis	KEGG PATHWAY	ko00770	2	24	0.155283517	0.478153271	A10029|A10413	http://www.genome.jp/kegg-bin/show_pathway?ko00770/K01687%09red/K01464%09red
Metabolism	Xenobiotics biodegradation and metabolism	Aminobenzoate degradation	KEGG PATHWAY	ko00627	2	25	0.164894301	0.478153271	A08690|A11557	http://www.genome.jp/kegg-bin/show_pathway?ko00627/K01426%09red
Metabolism	Xenobiotics biodegradation and metabolism	Naphthalene degradation	KEGG PATHWAY	ko00626	2	25	0.164894301	0.478153271	A11089|A11484	http://www.genome.jp/kegg-bin/show_pathway?ko00626/K13953%09red/K00480%09red
Metabolism	Xenobiotics biodegradation and metabolism	Drug metabolism - cytochrome P450	KEGG PATHWAY	ko00982	2	26	0.174608165	0.478153271	A03113|A11089	http://www.genome.jp/kegg-bin/show_pathway?ko00982/K13953%09red/K00799%09red
Metabolism	Metabolism of terpenoids and polyketides	Limonene and pinene degradation	KEGG PATHWAY	ko00903	1	6	0.174934124	0.478153271	A00319	http://www.genome.jp/kegg-bin/show_pathway?ko00903/K00128%09red
Organismal Systems	Environmental adaptation	Plant-pathogen interaction	KEGG PATHWAY	ko04626	1	6	0.174934124	0.478153271	A08071	http://www.genome.jp/kegg-bin/show_pathway?ko04626/K13447%09red
Metabolism	Xenobiotics biodegradation and metabolism	Drug metabolism - other enzymes	KEGG PATHWAY	ko00983	1	6	0.174934124	0.478153271	A10029	http://www.genome.jp/kegg-bin/show_pathway?ko00983/K01464%09red
Metabolism	Metabolism of other amino acids	Taurine and hypotaurine metabolism	KEGG PATHWAY	ko00430	1	6	0.174934124	0.478153271	A11724	http://www.genome.jp/kegg-bin/show_pathway?ko00430/K15371%09red
Metabolism	Xenobiotics biodegradation and metabolism	Metabolism of xenobiotics by cytochrome P450	KEGG PATHWAY	ko00980	2	27	0.18441267	0.487801255	A03113|A11089	http://www.genome.jp/kegg-bin/show_pathway?ko00980/K13953%09red/K00799%09red
Metabolism	Energy metabolism	Methane metabolism	KEGG PATHWAY	ko00680	2	28	0.194295961	0.4978834	A00900|A06884	http://www.genome.jp/kegg-bin/show_pathway?ko00680/K17100%09red/K00122%09red
Cellular Processes	Transport and catabolism	Lysosome	KEGG PATHWAY	ko04142	2	29	0.204246746	0.507522218	A04287|A09856	http://www.genome.jp/kegg-bin/show_pathway?ko04142/K01279%09red
Metabolism	Lipid metabolism	Glycerolipid metabolism	KEGG PATHWAY	ko00561	2	30	0.214254276	0.516730902	A02400|A00319	http://www.genome.jp/kegg-bin/show_pathway?ko00561/K00128%09red/K18097%09red
Metabolism	Lipid metabolism	Fatty acid degradation	KEGG PATHWAY	ko00071	2	32	0.234399156	0.54284457	A11089|A00319	http://www.genome.jp/kegg-bin/show_pathway?ko00071/K00128%09red/K13953%09red
Metabolism	Biosynthesis of other secondary metabolites	Aflatoxin biosynthesis	KEGG PATHWAY	ko00254	1	9	0.240292835	0.54284457	A11227	http://www.genome.jp/kegg-bin/show_pathway?ko00254/K17644%09red
Metabolism	Biosynthesis of other secondary metabolites	Betalain biosynthesis	KEGG PATHWAY	ko00965	1	10	0.260919352	0.54284457	A02911	http://www.genome.jp/kegg-bin/show_pathway?ko00965/K00505%09red
Metabolism	Metabolism of cofactors and vitamins	Retinol metabolism	KEGG PATHWAY	ko00830	1	10	0.260919352	0.54284457	A11089	http://www.genome.jp/kegg-bin/show_pathway?ko00830/K13953%09red
Metabolism	Carbohydrate metabolism	Ascorbate and aldarate metabolism	KEGG PATHWAY	ko00053	1	10	0.260919352	0.54284457	A00319	http://www.genome.jp/kegg-bin/show_pathway?ko00053/K00128%09red
Metabolism	Global and overview maps	Degradation of aromatic compounds	KEGG PATHWAY	ko01220	2	35	0.264802229	0.54284457	A11089|A11484	http://www.genome.jp/kegg-bin/show_pathway?ko01220/K13953%09red/K00480%09red
Metabolism	Metabolism of cofactors and vitamins	Ubiquinone and other terpenoid-quinone biosynthesis	KEGG PATHWAY	ko00130	1	11	0.280991582	0.561892551	A07263	http://www.genome.jp/kegg-bin/show_pathway?ko00130/K03809%09red
Cellular Processes	Transport and catabolism	Peroxisome	KEGG PATHWAY	ko04146	3	69	0.30915757	0.561892551	A07273|A01284|A10358	http://www.genome.jp/kegg-bin/show_pathway?ko04146/K03781%09red/K11187%09red
Cellular Processes	Cellular community - prokaryotes	Quorum sensing	KEGG PATHWAY	ko02024	1	13	0.31953176	0.561892551	A10597	http://www.genome.jp/kegg-bin/show_pathway?ko02024/K01728%09red
Metabolism	Metabolism of cofactors and vitamins	One carbon pool by folate	KEGG PATHWAY	ko00670	1	13	0.31953176	0.561892551	A07394	http://www.genome.jp/kegg-bin/show_pathway?ko00670/K00604%09red
Metabolism	Amino acid metabolism	Lysine biosynthesis	KEGG PATHWAY	ko00300	1	13	0.31953176	0.561892551	A04767	http://www.genome.jp/kegg-bin/show_pathway?ko00300/K05824%09red
Metabolism	Lipid metabolism	Fatty acid biosynthesis	KEGG PATHWAY	ko00061	1	14	0.338028035	0.561892551	A01230	http://www.genome.jp/kegg-bin/show_pathway?ko00061/K00059%09red
Metabolism	Lipid metabolism	Glycerophospholipid metabolism	KEGG PATHWAY	ko00564	2	44	0.355423313	0.561892551	A10994|A09690	http://www.genome.jp/kegg-bin/show_pathway?ko00564/K13333%09red/K01613%09red
Metabolism	Carbohydrate metabolism	Glycolysis / Gluconeogenesis	KEGG PATHWAY	ko00010	2	44	0.355423313	0.561892551	A11089|A00319	http://www.genome.jp/kegg-bin/show_pathway?ko00010/K00128%09red/K13953%09red
Metabolism	Amino acid metabolism	Tyrosine metabolism	KEGG PATHWAY	ko00350	2	44	0.355423313	0.561892551	A11089|A02911	http://www.genome.jp/kegg-bin/show_pathway?ko00350/K13953%09red/K00505%09red
Metabolism	Biosynthesis of other secondary metabolites	Phenylpropanoid biosynthesis	KEGG PATHWAY	ko00940	1	16	0.373541004	0.561892551	A00491	http://www.genome.jp/kegg-bin/show_pathway?ko00940/K03782%09red
Organismal Systems	Endocrine system	Melanogenesis	KEGG PATHWAY	ko04916	1	16	0.373541004	0.561892551	A02911	http://www.genome.jp/kegg-bin/show_pathway?ko04916/K00505%09red
Metabolism	Metabolism of cofactors and vitamins	Riboflavin metabolism	KEGG PATHWAY	ko00740	1	16	0.373541004	0.561892551	A02911	http://www.genome.jp/kegg-bin/show_pathway?ko00740/K00505%09red
Metabolism	Amino acid metabolism	Arginine biosynthesis	KEGG PATHWAY	ko00220	1	17	0.390583847	0.561892551	A11724	http://www.genome.jp/kegg-bin/show_pathway?ko00220/K15371%09red
Metabolism	Xenobiotics biodegradation and metabolism	Dioxin degradation	KEGG PATHWAY	ko00621	1	17	0.390583847	0.561892551	A11484	http://www.genome.jp/kegg-bin/show_pathway?ko00621/K00480%09red
Metabolism	Energy metabolism	Nitrogen metabolism	KEGG PATHWAY	ko00910	1	17	0.390583847	0.561892551	A11724	http://www.genome.jp/kegg-bin/show_pathway?ko00910/K15371%09red
Metabolism	Xenobiotics biodegradation and metabolism	Polycyclic aromatic hydrocarbon degradation	KEGG PATHWAY	ko00624	1	17	0.390583847	0.561892551	A11484	http://www.genome.jp/kegg-bin/show_pathway?ko00624/K00480%09red
Metabolism	Carbohydrate metabolism	Propanoate metabolism	KEGG PATHWAY	ko00640	1	20	0.439007552	0.599976988	A06768	http://www.genome.jp/kegg-bin/show_pathway?ko00640/K18369%09red
Metabolism	Glycan biosynthesis and metabolism	Glycosylphosphatidylinositol(GPI)-anchor biosynthesis	KEGG PATHWAY	ko00563	1	20	0.439007552	0.599976988	A07073	http://www.genome.jp/kegg-bin/show_pathway?ko00563/K05285%09red
Metabolism	Lipid metabolism	Biosynthesis of unsaturated fatty acids	KEGG PATHWAY	ko01040	1	20	0.439007552	0.599976988	A01230	http://www.genome.jp/kegg-bin/show_pathway?ko01040/K00059%09red
Metabolism	Biosynthesis of other secondary metabolites	Isoquinoline alkaloid biosynthesis	KEGG PATHWAY	ko00950	1	21	0.454286877	0.60083103	A02911	http://www.genome.jp/kegg-bin/show_pathway?ko00950/K00505%09red
Metabolism	Amino acid metabolism	Histidine metabolism	KEGG PATHWAY	ko00340	1	21	0.454286877	0.60083103	A00319	http://www.genome.jp/kegg-bin/show_pathway?ko00340/K00128%09red
Metabolism	Global and overview maps	Biosynthesis of amino acids	KEGG PATHWAY	ko01230	4	125	0.465099557	0.605367678	A04767|A10413|A10441|A03630	http://www.genome.jp/kegg-bin/show_pathway?ko01230/K01687%09red/K01649%09red/K05824%09red/K17989%09red
Metabolism	Nucleotide metabolism	Pyrimidine metabolism	KEGG PATHWAY	ko00240	2	63	0.530348102	0.658065611	A10029|A06920	http://www.genome.jp/kegg-bin/show_pathway?ko00240/K00762%09red/K01464%09red
Metabolism	Amino acid metabolism	Alanine, aspartate and glutamate metabolism	KEGG PATHWAY	ko00250	1	27	0.537687755	0.658065611	A11724	http://www.genome.jp/kegg-bin/show_pathway?ko00250/K15371%09red
Metabolism	Amino acid metabolism	Lysine degradation	KEGG PATHWAY	ko00310	1	30	0.574525358	0.673015419	A00319	http://www.genome.jp/kegg-bin/show_pathway?ko00310/K00128%09red
Metabolism	Metabolism of other amino acids	Glutathione metabolism	KEGG PATHWAY	ko00480	1	30	0.574525358	0.673015419	A03113	http://www.genome.jp/kegg-bin/show_pathway?ko00480/K00799%09red
Metabolism	Carbohydrate metabolism	Fructose and mannose metabolism	KEGG PATHWAY	ko00051	1	33	0.608456141	0.702723993	A02403	http://www.genome.jp/kegg-bin/show_pathway?ko00051/K00008%09red
Genetic Information Processing	Translation	Aminoacyl-tRNA biosynthesis	KEGG PATHWAY	ko00970	1	35	0.629574662	0.717015587	A07394	http://www.genome.jp/kegg-bin/show_pathway?ko00970/K00604%09red
Metabolism	Global and overview maps	Fatty acid metabolism	KEGG PATHWAY	ko01212	1	36	0.639707229	0.718575244	A01230	http://www.genome.jp/kegg-bin/show_pathway?ko01212/K00059%09red
Metabolism	Amino acid metabolism	Valine, leucine and isoleucine degradation	KEGG PATHWAY	ko00280	1	38	0.659156735	0.730416923	A00319	http://www.genome.jp/kegg-bin/show_pathway?ko00280/K00128%09red
Metabolism	Amino acid metabolism	Cysteine and methionine metabolism	KEGG PATHWAY	ko00270	1	42	0.69499232	0.75985827	A10441	http://www.genome.jp/kegg-bin/show_pathway?ko00270/K17989%09red
Metabolism	Amino acid metabolism	Glycine, serine and threonine metabolism	KEGG PATHWAY	ko00260	1	53	0.77543178	0.804878557	A10441	http://www.genome.jp/kegg-bin/show_pathway?ko00260/K17989%09red
Metabolism	Energy metabolism	Oxidative phosphorylation	KEGG PATHWAY	ko00190	1	69	0.856391507	0.866964241	A10299	http://www.genome.jp/kegg-bin/show_pathway?ko00190/K02128%09red
Genetic Information Processing	Translation	RNA transport	KEGG PATHWAY	ko03013	1	86	0.91090154	0.91090154	A10290	http://www.genome.jp/kegg-bin/show_pathway?ko03013/K12160%09red
