# Supplementary material for: Comparative transcriptome analysis of two Cercospora sojina strains reveals differences in virulence under nitrogen starvation stress
Source: BMC Microbiol. 2020 Jun 16;20:166. doi: 10.1186/s12866-020-01853-0 (PMC7298872; doi:10.1186/s12866-020-01853-0)
Supplement: Supplementary file 6 — Additional file 6: Table S6. KEGG pathway analysis of the differentially expressed genes in the Race15-LN vs. Race15-CK group. [file 12866_2020_1853_MOESM6_ESM.xls]

Table S6. KEGG pathway analysis of the differentially expressed genes in the Race15-LN vs. Race15-CK group
class_A	class_B	Term	Database	ID	Input number	Background number	P-Value	Corrected P-Value	Input	Hyperlink
Metabolism	Carbohydrate metabolism	Starch and sucrose metabolism	KEGG PATHWAY	ko00500	4	60	0.008320215	0.296185445	A00517|A09232|A10282|A03357	http://www.genome.jp/kegg-bin/show_pathway?ko00500/K01179%09red/K01176%09red/K01225%09red
Organismal Systems	Endocrine system	GnRH signaling pathway	KEGG PATHWAY	ko04912	2	11	0.01129244	0.296185445	A11394|A05290	http://www.genome.jp/kegg-bin/show_pathway?ko04912/K07827%09red/K01115%09red
Metabolism	Lipid metabolism	Fatty acid elongation	KEGG PATHWAY	ko00062	2	13	0.014958341	0.296185445	A10337|A08688	http://www.genome.jp/kegg-bin/show_pathway?ko00062/K07512%09red/K10703%09red
Metabolism	Xenobiotics biodegradation and metabolism	Styrene degradation	KEGG PATHWAY	ko00643	2	15	0.019065396	0.296185445	A08689|A08690	http://www.genome.jp/kegg-bin/show_pathway?ko00643/K01426%09red
Environmental Information Processing	Signal transduction	Phospholipase D signaling pathway	KEGG PATHWAY	ko04072	2	15	0.019065396	0.296185445	A11394|A05290	http://www.genome.jp/kegg-bin/show_pathway?ko04072/K07827%09red/K01115%09red
Metabolism	Amino acid metabolism	Tryptophan metabolism	KEGG PATHWAY	ko00380	3	44	0.021115692	0.296185445	A07273|A08689|A08690	http://www.genome.jp/kegg-bin/show_pathway?ko00380/K03781%09red/K01426%09red
Organismal Systems	Endocrine system	Melanogenesis	KEGG PATHWAY	ko04916	2	16	0.021276943	0.296185445	A11394|A11519	http://www.genome.jp/kegg-bin/show_pathway?ko04916/K07827%09red/K00505%09red
Environmental Information Processing	Signal transduction	FoxO signaling pathway	KEGG PATHWAY	ko04068	2	17	0.023589991	0.296185445	A07273|A11394	http://www.genome.jp/kegg-bin/show_pathway?ko04068/K03781%09red/K07827%09red
Environmental Information Processing	Signal transduction	Ras signaling pathway	KEGG PATHWAY	ko04014	2	20	0.031110235	0.297349186	A11394|A05290	http://www.genome.jp/kegg-bin/show_pathway?ko04014/K07827%09red/K01115%09red
Organismal Systems	Aging	Longevity regulating pathway	KEGG PATHWAY	ko04211	2	22	0.036580977	0.297349186	A07273|A11394	http://www.genome.jp/kegg-bin/show_pathway?ko04211/K03781%09red/K07827%09red
Environmental Information Processing	Signal transduction	Sphingolipid signaling pathway	KEGG PATHWAY	ko04071	2	25	0.045421195	0.297349186	A11394|A05290	http://www.genome.jp/kegg-bin/show_pathway?ko04071/K07827%09red/K01115%09red
Metabolism	Xenobiotics biodegradation and metabolism	Aminobenzoate degradation	KEGG PATHWAY	ko00627	2	25	0.045421195	0.297349186	A08689|A08690	http://www.genome.jp/kegg-bin/show_pathway?ko00627/K01426%09red
Cellular Processes	Transport and catabolism	Lysosome	KEGG PATHWAY	ko04142	2	29	0.058289158	0.297349186	A07168|A09856	http://www.genome.jp/kegg-bin/show_pathway?ko04142/K01201%09red/K01279%09red
Metabolism	Amino acid metabolism	Phenylalanine metabolism	KEGG PATHWAY	ko00360	2	32	0.06867013	0.297349186	A08689|A08690	http://www.genome.jp/kegg-bin/show_pathway?ko00360/K01426%09red
Cellular Processes	Cellular community - eukaryotes	Signaling pathways regulating pluripotency of stem cells	KEGG PATHWAY	ko04550	1	5	0.074008795	0.297349186	A11394	http://www.genome.jp/kegg-bin/show_pathway?ko04550/K07827%09red
Organismal Systems	Excretory system	Aldosterone-regulated sodium reabsorption	KEGG PATHWAY	ko04960	1	5	0.074008795	0.297349186	A11394	http://www.genome.jp/kegg-bin/show_pathway?ko04960/K07827%09red
Metabolism	Amino acid metabolism	Arginine and proline metabolism	KEGG PATHWAY	ko00330	2	35	0.079611838	0.297349186	A08689|A08690	http://www.genome.jp/kegg-bin/show_pathway?ko00330/K01426%09red
Metabolism	Global and overview maps	Fatty acid metabolism	KEGG PATHWAY	ko01212	2	36	0.083374108	0.297349186	A10337|A08688	http://www.genome.jp/kegg-bin/show_pathway?ko01212/K07512%09red/K10703%09red
Organismal Systems	Nervous system	Cholinergic synapse	KEGG PATHWAY	ko04725	1	6	0.085811696	0.297349186	A11394	http://www.genome.jp/kegg-bin/show_pathway?ko04725/K07827%09red
Organismal Systems	Endocrine system	Prolactin signaling pathway	KEGG PATHWAY	ko04917	1	6	0.085811696	0.297349186	A11394	http://www.genome.jp/kegg-bin/show_pathway?ko04917/K07827%09red
Environmental Information Processing	Signal transduction	ErbB signaling pathway	KEGG PATHWAY	ko04012	1	7	0.097467531	0.297349186	A11394	http://www.genome.jp/kegg-bin/show_pathway?ko04012/K07827%09red
Organismal Systems	Excretory system	Endocrine and other factor-regulated calcium reabsorption	KEGG PATHWAY	ko04961	1	7	0.097467531	0.297349186	A11103	http://www.genome.jp/kegg-bin/show_pathway?ko04961/K11827%09red
Organismal Systems	Immune system	B cell receptor signaling pathway	KEGG PATHWAY	ko04662	1	7	0.097467531	0.297349186	A11394	http://www.genome.jp/kegg-bin/show_pathway?ko04662/K07827%09red
Organismal Systems	Immune system	Natural killer cell mediated cytotoxicity	KEGG PATHWAY	ko04650	1	8	0.10897809	0.297349186	A11394	http://www.genome.jp/kegg-bin/show_pathway?ko04650/K07827%09red
Organismal Systems	Nervous system	Long-term potentiation	KEGG PATHWAY	ko04720	1	8	0.10897809	0.297349186	A11394	http://www.genome.jp/kegg-bin/show_pathway?ko04720/K07827%09red
Cellular Processes	Cellular community - eukaryotes	Gap junction	KEGG PATHWAY	ko04540	1	8	0.10897809	0.297349186	A11394	http://www.genome.jp/kegg-bin/show_pathway?ko04540/K07827%09red
Organismal Systems	Nervous system	Long-term depression	KEGG PATHWAY	ko04730	1	8	0.10897809	0.297349186	A11394	http://www.genome.jp/kegg-bin/show_pathway?ko04730/K07827%09red
Organismal Systems	Immune system	Fc epsilon RI signaling pathway	KEGG PATHWAY	ko04664	1	8	0.10897809	0.297349186	A11394	http://www.genome.jp/kegg-bin/show_pathway?ko04664/K07827%09red
Metabolism	Amino acid metabolism	Tyrosine metabolism	KEGG PATHWAY	ko00350	2	44	0.11526855	0.297349186	A11089|A11519	http://www.genome.jp/kegg-bin/show_pathway?ko00350/K13953%09red/K00505%09red
Metabolism	Glycan biosynthesis and metabolism	Other glycan degradation	KEGG PATHWAY	ko00511	1	9	0.120345142	0.297349186	A07168	http://www.genome.jp/kegg-bin/show_pathway?ko00511/K01201%09red
Organismal Systems	Nervous system	Serotonergic synapse	KEGG PATHWAY	ko04726	1	9	0.120345142	0.297349186	A11394	http://www.genome.jp/kegg-bin/show_pathway?ko04726/K07827%09red
Organismal Systems	Endocrine system	Estrogen signaling pathway	KEGG PATHWAY	ko04915	1	10	0.131570436	0.297349186	A11394	http://www.genome.jp/kegg-bin/show_pathway?ko04915/K07827%09red
Metabolism	Biosynthesis of other secondary metabolites	Betalain biosynthesis	KEGG PATHWAY	ko00965	1	10	0.131570436	0.297349186	A11519	http://www.genome.jp/kegg-bin/show_pathway?ko00965/K00505%09red
Organismal Systems	Digestive system	Carbohydrate digestion and absorption	KEGG PATHWAY	ko04973	1	10	0.131570436	0.297349186	A03357	http://www.genome.jp/kegg-bin/show_pathway?ko04973/K01176%09red
Environmental Information Processing	Signal transduction	VEGF signaling pathway	KEGG PATHWAY	ko04370	1	10	0.131570436	0.297349186	A11394	http://www.genome.jp/kegg-bin/show_pathway?ko04370/K07827%09red
Metabolism	Metabolism of cofactors and vitamins	Retinol metabolism	KEGG PATHWAY	ko00830	1	10	0.131570436	0.297349186	A11089	http://www.genome.jp/kegg-bin/show_pathway?ko00830/K13953%09red
Organismal Systems	Immune system	T cell receptor signaling pathway	KEGG PATHWAY	ko04660	1	11	0.142655699	0.304152717	A11394	http://www.genome.jp/kegg-bin/show_pathway?ko04660/K07827%09red
Organismal Systems	Nervous system	Glutamatergic synapse	KEGG PATHWAY	ko04724	1	12	0.153602637	0.304384216	A05290	http://www.genome.jp/kegg-bin/show_pathway?ko04724/K01115%09red
Organismal Systems	Immune system	Chemokine signaling pathway	KEGG PATHWAY	ko04062	1	12	0.153602637	0.304384216	A11394	http://www.genome.jp/kegg-bin/show_pathway?ko04062/K07827%09red
Environmental Information Processing	Signal transduction	Rap1 signaling pathway	KEGG PATHWAY	ko04015	1	12	0.153602637	0.304384216	A11394	http://www.genome.jp/kegg-bin/show_pathway?ko04015/K07827%09red
Cellular Processes	Cellular community - prokaryotes	Quorum sensing	KEGG PATHWAY	ko02024	1	13	0.164412937	0.304384216	A10597	http://www.genome.jp/kegg-bin/show_pathway?ko02024/K01728%09red
Cellular Processes	Cell growth and death	Apoptosis	KEGG PATHWAY	ko04210	1	13	0.164412937	0.304384216	A11394	http://www.genome.jp/kegg-bin/show_pathway?ko04210/K07827%09red
Organismal Systems	Development	Axon guidance	KEGG PATHWAY	ko04360	1	13	0.164412937	0.304384216	A11394	http://www.genome.jp/kegg-bin/show_pathway?ko04360/K07827%09red
Organismal Systems	Nervous system	Neurotrophin signaling pathway	KEGG PATHWAY	ko04722	1	13	0.164412937	0.304384216	A11394	http://www.genome.jp/kegg-bin/show_pathway?ko04722/K07827%09red
Metabolism	Lipid metabolism	Ether lipid metabolism	KEGG PATHWAY	ko00565	1	13	0.164412937	0.304384216	A05290	http://www.genome.jp/kegg-bin/show_pathway?ko00565/K01115%09red
Environmental Information Processing	Signal transduction	cAMP signaling pathway	KEGG PATHWAY	ko04024	1	14	0.175088266	0.304384216	A05290	http://www.genome.jp/kegg-bin/show_pathway?ko04024/K01115%09red
Genetic Information Processing	Folding, sorting and degradation	SNARE interactions in vesicular transport	KEGG PATHWAY	ko04130	1	14	0.175088266	0.304384216	A02564	http://www.genome.jp/kegg-bin/show_pathway?ko04130/K08502%09red
Organismal Systems	Endocrine system	Thyroid hormone signaling pathway	KEGG PATHWAY	ko04919	1	16	0.196040573	0.310856652	A11394	http://www.genome.jp/kegg-bin/show_pathway?ko04919/K07827%09red
Metabolism	Metabolism of cofactors and vitamins	Riboflavin metabolism	KEGG PATHWAY	ko00740	1	16	0.196040573	0.310856652	A11519	http://www.genome.jp/kegg-bin/show_pathway?ko00740/K00505%09red
Environmental Information Processing	Signal transduction	MAPK signaling pathway	KEGG PATHWAY	ko04010	1	16	0.196040573	0.310856652	A11394	http://www.genome.jp/kegg-bin/show_pathway?ko04010/K07827%09red
Organismal Systems	Endocrine system	Progesterone-mediated oocyte maturation	KEGG PATHWAY	ko04914	1	16	0.196040573	0.310856652	A11394	http://www.genome.jp/kegg-bin/show_pathway?ko04914/K07827%09red
Cellular Processes	Transport and catabolism	Endocytosis	KEGG PATHWAY	ko04144	2	64	0.20457473	0.310856652	A11103|A05290	http://www.genome.jp/kegg-bin/show_pathway?ko04144/K11827%09red/K01115%09red
Metabolism	Xenobiotics biodegradation and metabolism	Chloroalkane and chloroalkene degradation	KEGG PATHWAY	ko00625	1	17	0.206320787	0.310856652	A11089	http://www.genome.jp/kegg-bin/show_pathway?ko00625/K13953%09red
Organismal Systems	Endocrine system	Oxytocin signaling pathway	KEGG PATHWAY	ko04921	1	17	0.206320787	0.310856652	A11394	http://www.genome.jp/kegg-bin/show_pathway?ko04921/K07827%09red
Cellular Processes	Cellular community - eukaryotes	Tight junction	KEGG PATHWAY	ko04530	1	19	0.226497275	0.325766143	A11394	http://www.genome.jp/kegg-bin/show_pathway?ko04530/K07827%09red
Organismal Systems	Immune system	Fc gamma R-mediated phagocytosis	KEGG PATHWAY	ko04666	1	19	0.226497275	0.325766143	A05290	http://www.genome.jp/kegg-bin/show_pathway?ko04666/K01115%09red
Cellular Processes	Transport and catabolism	Peroxisome	KEGG PATHWAY	ko04146	2	69	0.228100015	0.325766143	A01284|A07273	http://www.genome.jp/kegg-bin/show_pathway?ko04146/K03781%09red/K11187%09red
Metabolism	Carbohydrate metabolism	Propanoate metabolism	KEGG PATHWAY	ko00640	1	20	0.23639667	0.325766143	A06768	http://www.genome.jp/kegg-bin/show_pathway?ko00640/K18369%09red
Metabolism	Lipid metabolism	Biosynthesis of unsaturated fatty acids	KEGG PATHWAY	ko01040	1	20	0.23639667	0.325766143	A10337	http://www.genome.jp/kegg-bin/show_pathway?ko01040/K10703%09red
Metabolism	Biosynthesis of other secondary metabolites	Isoquinoline alkaloid biosynthesis	KEGG PATHWAY	ko00950	1	21	0.246172215	0.335150124	A11519	http://www.genome.jp/kegg-bin/show_pathway?ko00950/K00505%09red
Environmental Information Processing	Signal transduction	Two-component system	KEGG PATHWAY	ko02020	1	22	0.255825423	0.336142707	A09101	http://www.genome.jp/kegg-bin/show_pathway?ko02020/K11231%09red
Cellular Processes	Cell motility	Regulation of actin cytoskeleton	KEGG PATHWAY	ko04810	1	22	0.255825423	0.336142707	A11394	http://www.genome.jp/kegg-bin/show_pathway?ko04810/K07827%09red
Metabolism	Amino acid metabolism	Valine, leucine and isoleucine biosynthesis	KEGG PATHWAY	ko00290	1	22	0.255825423	0.336142707	A10441	http://www.genome.jp/kegg-bin/show_pathway?ko00290/K17989%09red
Organismal Systems	Endocrine system	Insulin signaling pathway	KEGG PATHWAY	ko04910	1	23	0.26535779	0.341198898	A11394	http://www.genome.jp/kegg-bin/show_pathway?ko04910/K07827%09red
Metabolism	Lipid metabolism	Sphingolipid metabolism	KEGG PATHWAY	ko00600	1	24	0.274770794	0.341198898	A07168	http://www.genome.jp/kegg-bin/show_pathway?ko00600/K01201%09red
Metabolism	Carbohydrate metabolism	Pentose and glucuronate interconversions	KEGG PATHWAY	ko00040	1	24	0.274770794	0.341198898	A10597	http://www.genome.jp/kegg-bin/show_pathway?ko00040/K01728%09red
Organismal Systems	Nervous system	Synaptic vesicle cycle	KEGG PATHWAY	ko04721	1	24	0.274770794	0.341198898	A11103	http://www.genome.jp/kegg-bin/show_pathway?ko04721/K11827%09red
Metabolism	Xenobiotics biodegradation and metabolism	Naphthalene degradation	KEGG PATHWAY	ko00626	1	25	0.284065896	0.348907025	A11089	http://www.genome.jp/kegg-bin/show_pathway?ko00626/K13953%09red
Metabolism	Xenobiotics biodegradation and metabolism	Drug metabolism - cytochrome P450	KEGG PATHWAY	ko00982	1	26	0.293244539	0.352517371	A11089	http://www.genome.jp/kegg-bin/show_pathway?ko00982/K13953%09red
Environmental Information Processing	Signal transduction	PI3K-Akt signaling pathway	KEGG PATHWAY	ko04151	1	26	0.293244539	0.352517371	A11394	http://www.genome.jp/kegg-bin/show_pathway?ko04151/K07827%09red
Metabolism	Xenobiotics biodegradation and metabolism	Metabolism of xenobiotics by cytochrome P450	KEGG PATHWAY	ko00980	1	27	0.302308147	0.359587585	A11089	http://www.genome.jp/kegg-bin/show_pathway?ko00980/K13953%09red
Metabolism	Lipid metabolism	Fatty acid degradation	KEGG PATHWAY	ko00071	1	32	0.345949394	0.398900832	A11089	http://www.genome.jp/kegg-bin/show_pathway?ko00071/K13953%09red
Metabolism	Carbohydrate metabolism	Glyoxylate and dicarboxylate metabolism	KEGG PATHWAY	ko00630	1	33	0.354351796	0.404462151	A07273	http://www.genome.jp/kegg-bin/show_pathway?ko00630/K03781%09red
Metabolism	Global and overview maps	Degradation of aromatic compounds	KEGG PATHWAY	ko01220	1	35	0.370841332	0.419050705	A11089	http://www.genome.jp/kegg-bin/show_pathway?ko01220/K13953%09red
Environmental Information Processing	Signal transduction	mTOR signaling pathway	KEGG PATHWAY	ko04150	1	38	0.394806656	0.437383845	A11394	http://www.genome.jp/kegg-bin/show_pathway?ko04150/K07827%09red
Metabolism	Amino acid metabolism	Cysteine and methionine metabolism	KEGG PATHWAY	ko00270	1	42	0.425377132	0.462188615	A10441	http://www.genome.jp/kegg-bin/show_pathway?ko00270/K17989%09red
Metabolism	Global and overview maps	Carbon metabolism	KEGG PATHWAY	ko01200	2	114	0.437818213	0.464769156	A07273|A10441	http://www.genome.jp/kegg-bin/show_pathway?ko01200/K03781%09red/K17989%09red
Metabolism	Carbohydrate metabolism	Glycolysis / Gluconeogenesis	KEGG PATHWAY	ko00010	1	44	0.440091148	0.464769156	A11089	http://www.genome.jp/kegg-bin/show_pathway?ko00010/K13953%09red
Metabolism	Lipid metabolism	Glycerophospholipid metabolism	KEGG PATHWAY	ko00564	1	44	0.440091148	0.464769156	A05290	http://www.genome.jp/kegg-bin/show_pathway?ko00564/K01115%09red
Metabolism	Carbohydrate metabolism	Amino sugar and nucleotide sugar metabolism	KEGG PATHWAY	ko00520	1	45	0.447309428	0.468018197	A03681	http://www.genome.jp/kegg-bin/show_pathway?ko00520/K01183%09red
Metabolism	Amino acid metabolism	Glycine, serine and threonine metabolism	KEGG PATHWAY	ko00260	1	53	0.501873197	0.515560648	A10441	http://www.genome.jp/kegg-bin/show_pathway?ko00260/K17989%09red
Genetic Information Processing	Folding, sorting and degradation	Protein processing in endoplasmic reticulum	KEGG PATHWAY	ko04141	1	77	0.635858596	0.641535904	A08743	http://www.genome.jp/kegg-bin/show_pathway?ko04141/K08288%09red
Metabolism	Global and overview maps	Biosynthesis of amino acids	KEGG PATHWAY	ko01230	1	125	0.806719244	0.806719244	A10441	http://www.genome.jp/kegg-bin/show_pathway?ko01230/K17989%09red
