# Supplementary material for: Comparative transcriptome analysis of two Cercospora sojina strains reveals differences in virulence under nitrogen starvation stress
Source: BMC Microbiol. 2020 Jun 16;20:166. doi: 10.1186/s12866-020-01853-0 (PMC7298872; doi:10.1186/s12866-020-01853-0)
Supplement: Supplementary file 7 — Additional file 7: Table S7. Functional annotation of differentially expressed genes. [file 12866_2020_1853_MOESM7_ESM.xls]

	Table S7. Functional annotation of differentially expressed genes
Gene_ID	Race1_LN_24h_vs_Race1_CK_24h	FDR	Race15_LN_24h_vs_Race15_CK_24h	FDR	Race15_CK_24h_vs_Race1_CK_24h	FDR	Race15_LN_24h_vs_Race1_LN_24h	FDR	cds_len	Locus	nr	SwissProt	KEGG	KOG	TCDB	GO	PHI	P450	Secretory_Protein	CAZy	Secondary_Metabolism type
A00013	0.362223117	0.689489621	1.561305847	0.002832962	-0.030191931	0.996645999	1.168890799	0.106766309	2574	Contig10:1253788:1256361:+	gi|453083830|gb|EMF11875.1|; FAD/NAD(P)-binding domain-containing protein [Sphaerulina musiva SO2202]	NA	pfj:MYCFIDRAFT_215593; K19069 CDH cellobiose dehydrogenase (acceptor) 1.1.99.18	NA	NA	GO:0016491; oxidoreductase activity; molecular_function GO:0016705; oxidoreductase activity, acting on paired donors, with incorporation or reduction of molecular oxygen; molecular_function GO:0050660; flavin adenine dinucleotide binding; molecular_function GO:0004553; hydrolase activity, hydrolyzing O-glycosyl compounds; molecular_function GO:0055114; oxidation-reduction process; biological_proc…	PHI:2207; endo-1,4-beta-xylanase [GH10 family] MGG_02245.6 318829 Magnaporthe oryzae reduced virulence	NA	YES	ADT70774.1_CBM1; cellobiose dehydrogenase (CdhIIA);1.1.99.18;;Dichomera saubinetii CBS 990.70;-- Modules of approx. 40 residues found almost exclusively in fungi. The cellulose-binding function has been demonstrated in many cases, and appears to be mediated by three aromatic residues separated by about 10.4 angstrom and which form a flat surface. The only non-fungal occurence of CBM1 is in an alg…	NA
A00015	-1.832769552	7.47E-05	-1.043052713	0.081181297	-0.745710253	0.475688909	0.044006587	0.999904799	2913	Contig10:1259511:1262423:-	gi|453084273|gb|EMF12318.1|; hypothetical protein [Sphaerulina musiva SO2202, SEPMUDRAFT_150009]	P28584; TRK2_YEAST Low-affinity potassium transport protein OS=Saccharomyces cerevisiae (strain ATCC 204508 / S288c) GN=TRK2 PE=1 SV=1	bcom:BAUCODRAFT_36363;	YKR050w; KOG1341 Na+/K+ transporter P Inorganic ion transport and metabolism ;	gnl|TC-DB|O74723; 2.A.38.2.2 TRK-1 PROTEIN - Neurospora crassa.	GO:0055085; transmembrane transport; biological_process GO:0008324; cation transmembrane transporter activity; molecular_function GO:0006812; cation transport; biological_process	NA	NA	NA	NA	NA
A00032	-1.582937344	0.000934897	-0.897461043	0.173761809	-0.528146058	0.750772016	0.157330243	0.999904799	828	Contig10:1316429:1317314:+	gi|453083685|gb|EMF11730.1|; hypothetical protein [Sphaerulina musiva SO2202, SEPMUDRAFT_86888]	NA	pfj:MYCFIDRAFT_82295;	NA	NA	NA	NA	NA	NA	NA	NA
A00036	2.721540183	2.55E-07	2.240929386	1.32E-05	1.399221852	0.081444989	0.918611055	0.41114996	1191	Contig10:1326061:1327399:-	NA	NA	NA	NA	NA	NA	NA	NA	NA	NA	NA
A00049	1.556004822	0.005766345	1.056937873	0.132585155	0.620567473	0.753478104	0.121500523	0.999904799	3417	Contig10:1366238:1371414:+	NA	NA	NA	NA	NA	GO:0016491; oxidoreductase activity; molecular_function GO:0003723; RNA binding; molecular_function GO:0006278; RNA-dependent DNA replication; biological_process GO:0003824; NA GO:0003964; RNA-directed DNA polymerase activity; molecular_function GO:0008152; NA GO:0050662; coenzyme binding; molecular_function GO:0044237; cellular metabolic process; biological_process	NA	NA	NA	NA	NA
A00054	2.035551447	0.001463088	0.964950737	0.268903516	1.149649275	0.376307372	0.079048565	0.999904799	1416	Contig10:1385348:1386847:-	NA	NA	NA	NA	NA	NA	NA	NA	NA	NA	NA
A00066	-2.48813634	2.09E-06	-0.815717086	0.291483645	0.49468291	0.81155907	2.167102164	0.000338986	1023	Contig10:1427785:1428908:-	gi|631385992|ref|XP_007927376.1|; glycoside hydrolase family 43 protein [Pseudocercospora fijiensis CIRAD86]	NA	pfj:MYCFIDRAFT_137750;	NA	NA	GO:0005975; carbohydrate metabolic process; biological_process GO:0004553; hydrolase activity, hydrolyzing O-glycosyl compounds; molecular_function	NA	NA	YES	AFW16060.1_GH43; ORF;--;Phanerochaete chrysosporium BKM-F-1767;-- &beta;-xylosidase (EC 3.2.1.37); &alpha;-L-arabinofuranosidase (EC 3.2.1.55); arabinanase (EC 3.2.1.99); xylanase (EC 3.2.1.8); galactan 1,3-&beta;-galactosidase (EC 3.2.1.145); &alpha;-1,2-L-arabinofuranosidase (EC 3.2.1.-); exo-&alpha;-1,5-L-arabinofuranosidase (EC 3.2.1.-); [inverting] exo-&alpha;-1,5-L-arabinanase (EC 3.2.1.-);…	NA
A00090	-1.440357289	0.003228027	0.696530013	0.369430944	-0.995135663	0.161374499	1.141751639	0.110693689	4050	Contig10:1500524:1504749:+	gi|631386930|ref|XP_007927845.1|; hypothetical protein [Pseudocercospora fijiensis CIRAD86, MYCFIDRAFT_215705]	NA	pfj:MYCFIDRAFT_215705;	NA	NA	GO:0005524; ATP binding; molecular_function GO:0006355; regulation of transcription, DNA-dependent; biological_process GO:0000160; two-component signal transduction system (phosphorelay); biological_process GO:0016020; membrane; cellular_component GO:0007165; signal transduction; biological_process GO:0000155; two-component sensor activity; molecular_function GO:0000156; two-component response re…	NA	NA	NA	NA	NA
A00092	-2.326980681	1.41E-06	-3.272874408	6.44E-10	-0.442700181	0.85608953	-1.388593907	0.110693689	447	Contig10:1508457:1508959:+	NA	NA	NA	NA	NA	GO:0005509; calcium ion binding; molecular_function	NA	NA	YES	NA	NA
A00093	-2.925532904	5.97E-11	-2.091837951	1.24E-05	-0.790098038	0.409040079	0.043596915	0.999904799	612	Contig10:1509753:1510475:+	gi|453083873|gb|EMF11918.1|; hypothetical protein [Sphaerulina musiva SO2202, SEPMUDRAFT_149755]	NA	psco:LY89DRAFT_606300;	NA	NA	GO:0006914; autophagy; biological_process	NA	NA	NA	NA	NA
A00095	-1.310119766	0.009382323	-0.617922049	0.462887623	-0.746065524	0.476643023	-0.053867806	0.999904799	1344	Contig10:1514913:1516256:+	gi|398393728|ref|XP_003850323.1|; hypothetical protein [Zymoseptoria tritici IPO323, MYCGRDRAFT_46254]	NA	ztr:MYCGRDRAFT_46254; K15322 TSEN2 tRNA-splicing endonuclease subunit Sen2 3.1.27.9 --	NA	NA	GO:0006388; tRNA splicing, via endonucleolytic cleavage and ligation; biological_process GO:0000213; tRNA-intron endonuclease activity; molecular_function	NA	NA	NA	NA	NA
A00130	-1.600113365	0.074599965	0.156540193	0.920407364	1.631032214	0.022964195	3.387685772	5.34E-07	1164	Contig10:15054:16515:-	NA	NA	NA	NA	NA	NA	NA	NA	NA	NA	NA
A00160	-1.638417568	0.002471567	-2.374022735	5.99E-06	0.561197943	0.743671351	-0.174407224	0.999904799	741	Contig10:144415:145279:+	gi|398396840|ref|XP_003851878.1|; hypothetical protein [Zymoseptoria tritici IPO323, MYCGRDRAFT_59874]	NA	ztr:MYCGRDRAFT_59874;	NA	NA	GO:0008152; NA GO:0016491; oxidoreductase activity; molecular_function	PHI:1992; GzZC307 FGSG_00011 5518 Fusarium graminearum unaffected pathogenicity	NA	NA	NA	NA
A00170	-1.361389682	0.006176818	-1.314727327	0.014660575	-0.45789945	0.822140145	-0.411237095	0.999904799	456	Contig10:179872:180327:+	gi|453084160|gb|EMF12205.1|; ankyrin [Sphaerulina musiva SO2202]	Q9HYV6; Y3287_PSEAE Putative ankyrin repeat protein PA3287 OS=Pseudomonas aeruginosa (strain ATCC 15692 / DSM 22644 / CIP 104116 / JCM 14847 / LMG 12228 / 1C / PRS 101 / PAO1) GN=PA3287 PE=4 SV=1	pfj:MYCFIDRAFT_32459;	NA	NA	GO:0005515; protein binding; molecular_function	NA	NA	NA	NA	NA
A00187	0.596476318	0.495014365	1.948250115	0.000570888	-0.333116516	0.952766526	1.018657282	0.335975487	1146	Contig10:254267:255467:-	gi|425780461|gb|EKV18467.1|; hypothetical protein [Penicillium digitatum PHI26, PDIG_07810]	NA	nfi:NFIA_024080;	NA	NA	NA	NA	NA	NA	NA	nrps
A00226	0.090350899	0.958709358	2.536948885	4.72E-05	-0.698807718	0.81155907	1.747790268	0.015729317	3675	Contig10:380668:384342:-	NA	NA	NA	NA	NA	GO:0008270; zinc ion binding; molecular_function GO:0015074; DNA integration; biological_process GO:0003676; nucleic acid binding; molecular_function	NA	NA	NA	NA	NA
A00279	-2.240042257	0.00185315	-0.785031879	0.486787465	-0.061355013	0.995400009	1.393655366	0.422315587	759	Contig10:628119:628877:-	NA	NA	NA	NA	NA	NA	NA	NA	NA	NA	NA
A00319	2.259672802	9.10E-07	0.095511285	0.949760196	1.277676307	0.036790501	-0.88648521	0.41114996	1503	Contig10:737741:739471:-	gi|453083810|gb|EMF11855.1|; aldehyde dehydrogenase [Sphaerulina musiva SO2202]	P40108; ALDH_DAVTA Aldehyde dehydrogenase OS=Davidiella tassiana GN=CLAH10 PE=1 SV=2	pfj:MYCFIDRAFT_77659; K00128 ALDH aldehyde dehydrogenase (NAD+) 1.2.1.3 Metabolism; Carbohydrate metabolism; Glycolysis / Gluconeogenesis [PATH:ko00010] Metabolism; Carbohydrate metabolism; Pentose and glucuronate interconversions [PATH:ko00040] Metabolism; Carbohydrate metabolism; Ascorbate and aldarate metabolism [PATH:ko00053] Metabolism; Lipid metabolism; Fatty acid degradation [PATH:ko00071]…	At3g48000; KOG2450 Aldehyde dehydrogenase C Energy production and conversion ;	NA	GO:0055114; oxidation-reduction process; biological_process GO:0016491; oxidoreductase activity; molecular_function GO:0008152; NA	NA	NA	NA	NA	NA
A00326	-2.465772932	7.01E-05	-0.349079436	0.820184882	-0.775443966	0.610783523	1.341249529	0.336816296	3285	Contig10:760794:764078:-	NA	NA	NA	NA	NA	GO:0003723; RNA binding; molecular_function GO:0003964; RNA-directed DNA polymerase activity; molecular_function GO:0006278; RNA-dependent DNA replication; biological_process	NA	NA	NA	NA	NA
A00335	-1.830536898	7.58E-05	-0.562874798	0.524913592	-1.592785581	0.002064745	-0.325123482	0.999904799	1506	Contig10:782820:784477:+	gi|662513315|gb|KEQ70886.1|; phosphoglycerate mutase-like protein [Aureobasidium pullulans var. namibiae CBS 147.97]	NA	npa:UCRNP2_3005;	NA	NA	GO:0003993; acid phosphatase activity; molecular_function	NA	NA	NA	NA	NA
A00405	-1.365871765	0.006422694	-0.199600511	0.882157094	-0.847651355	0.334569599	0.318619899	0.999904799	1413	Contig10:999419:1000876:+	NA	NA	NA	NA	NA	GO:0055114; oxidation-reduction process; biological_process GO:0020037; heme binding; molecular_function GO:0005506; iron ion binding; molecular_function GO:0016705; oxidoreductase activity, acting on paired donors, with incorporation or reduction of molecular oxygen; molecular_function	NA	NA	NA	NA	NA
A00421	1.368646217	0.006278021	0.11066412	0.938884879	1.122447301	0.085171586	-0.135534797	0.999904799	756	Contig10:1053002:1053757:+	gi|672790249|gb|KFH40938.1|; Cerebellar degeneration-related antigen-like protein [Acremonium chrysogenum ATCC 11550]	NA	NA	NA	NA	NA	NA	NA	YES	NA	NA
A00422	1.4197832	0.05087837	-0.064644993	0.967861785	2.416950639	8.71E-05	0.932522447	0.533409863	1122	Contig10:1054151:1055327:-	NA	NA	NA	NA	NA	GO:0016760; cellulose synthase (UDP-forming) activity; molecular_function GO:0030244; cellulose biosynthetic process; biological_process GO:0016757; transferase activity, transferring glycosyl groups; molecular_function GO:0016020; membrane; cellular_component	NA	NA	NA	NA	NA
A00426	1.735798884	0.000264794	0.484460424	0.627766468	1.112595292	0.093719357	-0.138743168	0.999904799	1470	Contig10:1064874:1066343:+	gi|453083733|gb|EMF11778.1|; kynureninase [Sphaerulina musiva SO2202]	Q0UZK0; KYNU2_PHANO Kynureninase 2 OS=Phaeosphaeria nodorum (strain SN15 / ATCC MYA-4574 / FGSC 10173) GN=BNA5-2 PE=3 SV=1	pno:SNOG_02814; K01556 KYNU, kynU kynureninase 3.7.1.3 Metabolism; Amino acid metabolism; Tryptophan metabolism [PATH:ko00380]	Hs4504937; KOG3846 L-kynurenine hydrolase E Amino acid transport and metabolism ;	NA	GO:0030170; pyridoxal phosphate binding; molecular_function GO:0008152; NA	NA	NA	NA	NA	NA
A00452	1.936145682	0.000182798	-0.032029873	0.980562272	1.995088062	0.000259255	0.026912508	0.999904799	1530	Contig10:1147974:1149503:-	NA	NA	NA	NA	NA	NA	NA	NA	NA	NA	NA
A00466	1.58539245	0.000974439	0.885431304	0.184894971	1.013004211	0.152906804	0.313043065	0.999904799	2052	Contig10:1200429:1202480:-	NA	NA	NA	NA	NA	NA	NA	NA	NA	NA	NA
A00480	0.421754787	0.622637861	1.551795581	0.003428316	-0.53454891	0.766868116	0.595491884	0.953867359	762	Contig11:32625:33438:+	NA	NA	NA	NA	NA	NA	NA	NA	NA	NA	NA
A00483	-1.612350271	0.001223051	-0.077711356	0.958961592	-1.189697811	0.067614976	0.344941103	0.999904799	2349	Contig11:41026:43661:-	NA	NA	NA	NA	NA	NA	NA	NA	NA	NA	NA
A00491	-3.524523494	3.95E-15	0.245051004	0.84523328	-2.960495165	1.43E-10	0.809079333	0.519243384	2238	Contig11:69388:71625:+	gi|453081713|gb|EMF09761.1|; catalase-peroxidase 1 [Sphaerulina musiva SO2202]	B2ASU5; KATG_PODAN Catalase-peroxidase OS=Podospora anserina (strain S / ATCC MYA-4624 / DSM 980 / FGSC 10383) GN=katG PE=3 SV=1	pfj:MYCFIDRAFT_86920; K03782 katG catalase-peroxidase 1.11.1.21 Metabolism; Amino acid metabolism; Phenylalanine metabolism [PATH:ko00360] Metabolism; Amino acid metabolism; Tryptophan metabolism [PATH:ko00380] Metabolism; Biosynthesis of other secondary metabolites; Phenylpropanoid biosynthesis [PATH:ko00940]	NA	NA	GO:0004601; peroxidase activity; molecular_function GO:0055114; oxidation-reduction process; biological_process GO:0020037; heme binding; molecular_function GO:0006979; response to oxidative stress; biological_process	PHI:6089; katG ENV42569 106654 Acinetobacter nosocomialis increased virulence (hypervirulence)	NA	NA	NA	t1pks
A00509	0.646377733	0.340951914	-2.543344204	7.30E-08	2.68980915	6.46E-09	-0.499912786	0.999904799	348	Contig11:135514:135932:-	NA	NA	NA	NA	NA	NA	NA	NA	NA	NA	NA
A00510	2.161327022	1.78E-06	1.948882528	4.72E-05	1.109644002	0.086826334	0.897199509	0.375980424	3309	Contig11:138478:141955:+	NA	NA	NA	NA	NA	NA	NA	NA	YES	NA	NA
A00511	-2.725513798	0.000165963	-2.211516798	0.000855367	0.596553217	0.780175926	1.110550216	0.903265889	462	Contig11:142667:143194:+	NA	NA	NA	NA	NA	NA	NA	NA	YES	NA	NA
A00517	1.256600386	0.015211213	2.70073084	1.24E-08	-0.421685346	0.877166405	1.022445108	0.228899822	1344	Contig11:167015:168520:+	gi|398397549|ref|XP_003852232.1|; cellobiohydrolase [Zymoseptoria tritici IPO323]	B0Y793; CBHA_ASPFC Probable 1,4-beta-D-glucan cellobiohydrolase A OS=Neosartorya fumigata (strain CEA10 / CBS 144.89 / FGSC A1163) GN=cbhA PE=3 SV=1	ztr:MYCGRDRAFT_100252; K01225 CBH1 cellulose 1,4-beta-cellobiosidase 3.2.1.91 Metabolism; Carbohydrate metabolism; Starch and sucrose metabolism [PATH:ko00500]	NA	NA	GO:0004553; hydrolase activity, hydrolyzing O-glycosyl compounds; molecular_function GO:0005975; carbohydrate metabolic process; biological_process	NA	NA	NA	BAA76363.1_CBM1; exo-cellulase (Cel1;Ex-1);3.2.1.176;;Irpex lacteus MC-2;Q9Y722 Modules of approx. 40 residues found almost exclusively in fungi. The cellulose-binding function has been demonstrated in many cases, and appears to be mediated by three aromatic residues separated by about 10.4 angstrom and which form a flat surface. The only non-fungal occurence of CBM1 is in an algal non-hydrolytic…	NA
A00520	-2.824713916	2.14E-10	-1.300336534	0.015470482	0.043823569	0.996090414	1.568200951	0.004896235	927	Contig11:172582:173684:-	gi|453081754|gb|EMF09802.1|; hypothetical protein [Sphaerulina musiva SO2202, SEPMUDRAFT_150939]	NA	pfj:MYCFIDRAFT_210763;	NA	NA	NA	NA	NA	NA	NA	NA
A00521	-2.334725724	2.03E-07	-1.701408651	0.000595069	0.096846849	0.993237931	0.730163922	0.678797979	1335	Contig11:175480:176814:+	gi|453081753|gb|EMF09801.1|; hypothetical protein [Sphaerulina musiva SO2202, SEPMUDRAFT_127576]	NA	NA	NA	NA	NA	NA	NA	NA	NA	NA
A00568	-0.984855632	0.091119066	-0.410716912	0.70636932	1.182932329	0.061177886	1.757071049	0.001203991	315	Contig11:401741:402227:-	NA	NA	NA	NA	NA	NA	NA	NA	NA	NA	NA
A00618	-2.258304355	0.1204305	-3.57205514	1.57E-05	2.167834431	0.007671139	0.854083645	0.999904799	3378	Contig11:584092:587469:+	NA	NA	NA	NA	NA	GO:0015074; DNA integration; biological_process	NA	NA	NA	NA	NA
A00620	1.86159292	5.55E-05	0.204631338	0.877035473	1.977935317	4.15E-05	0.320973735	0.999904799	633	Contig11:593475:594271:-	gi|685399114|ref|XP_009218419.1|; hypothetical protein [Gaeumannomyces graminis var. tritici R3-111a-1, GGTG_02383]	P52753; CRYP_CRYPA Cryparin OS=Cryphonectria parasitica GN=CRP PE=1 SV=1	mgr:MGG_10105;	NA	NA	GO:0006367; transcription initiation from RNA polymerase II promoter; biological_process GO:0005576; NA GO:0005672; transcription factor TFIIA complex; cellular_component	NA	NA	YES	NA	NA
A00628	1.442854887	0.004118005	1.414672969	0.007861208	0.927442948	0.250488897	0.89926103	0.39007733	1014	Contig11:613472:614485:+	gi|453081719|gb|EMF09767.1|; hypothetical protein [Sphaerulina musiva SO2202, SEPMUDRAFT_150918]	NA	pfj:MYCFIDRAFT_156246;	NA	NA	GO:0055114; oxidation-reduction process; biological_process GO:0016491; oxidoreductase activity; molecular_function GO:0016209; NA	NA	NA	NA	NA	NA
A00630	1.492133273	0.00754494	0.993190871	0.161069209	0.718917355	0.644390021	0.219974953	0.999904799	1530	Contig11:619649:621178:-	NA	NA	NA	NA	NA	NA	NA	NA	NA	NA	NA
A00632	1.577442712	0.0010629	0.898720462	0.174701332	1.065283016	0.113961939	0.386560766	0.999904799	993	Contig11:627046:628360:-	NA	NA	NA	NA	NA	NA	NA	NA	NA	NA	NA
A00642	0.495177182	0.612748454	-1.242208176	0.053950293	1.621936326	0.00895197	-0.115449033	0.999904799	708	Contig11:671232:671939:+	gi|169603556|ref|XP_001795199.1|; hypothetical protein [Phaeosphaeria nodorum SN15, SNOG_04787]	NA	pno:SNOG_04787;	NA	NA	GO:0007010; cytoskeleton organization; biological_process GO:0003779; actin binding; molecular_function	NA	NA	NA	NA	NA
A00650	1.420402293	0.025763196	1.818096606	0.005372635	-0.42607112	0.934142106	-0.028376806	0.999904799	501	Contig11:699631:700131:-	NA	NA	NA	NA	NA	NA	NA	NA	YES	NA	NA
A00682	-2.79719746	0.002178419	-0.633353506	0.658267796	0.27260749	0.976234431	2.436451445	0.055792008	1182	Contig12:65803:67740:-	gi|672379257|gb|KFG81474.1|; putative aminotransferase [Metarhizium anisopliae]	NA	tve:TRV_04237; K00652 bioF 8-amino-7-oxononanoate synthase 2.3.1.47 Metabolism; Metabolism of cofactors and vitamins; Biotin metabolism [PATH:ko00780]	NA	NA	GO:0006544; glycine metabolic process; biological_process GO:0030170; pyridoxal phosphate binding; molecular_function GO:0016829; lyase activity; molecular_function GO:0006520; cellular amino acid metabolic process; biological_process GO:0009058; biosynthetic process; biological_process GO:0006563; L-serine metabolic process; biological_process GO:0004372; glycine hydroxymethyltransferase activit…	NA	NA	NA	NA	t1pks
A00688	0.399149499	0.720439576	2.100227264	0.000676787	-0.882020225	0.601524128	0.819057539	0.718824621	1737	Contig12:87826:90040:-	NA	NA	NA	NA	NA	NA	NA	NA	NA	NA	t1pks
A00732	-0.808371501	0.44895314	0.819854109	0.382916946	0.650606399	0.782212414	2.278832009	0.001143572	594	Contig12:234033:234675:-	NA	NA	NA	NA	NA	NA	NA	NA	NA	NA	NA
A00745	-1.369063798	0.017666732	-0.444682019	0.764989548	-1.845788328	0.001856417	-0.92140655	0.655644125	4320	Contig12:262464:266972:-	gi|342872836|gb|EGU75121.1|; hypothetical protein [Fusarium oxysporum Fo5176, FOXB_14368]	NA	NA	NA	NA	GO:0004568; chitinase activity; molecular_function GO:0015074; DNA integration; biological_process GO:0016998; cell wall macromolecule catabolic process; biological_process GO:0006032; chitin catabolic process; biological_process	NA	NA	NA	NA	t1pks
A00749	1.621821493	0.004178561	0.829862002	0.317168571	0.730505796	0.659263809	-0.061453695	0.999904799	3975	Contig12:274726:279541:+	NA	NA	NA	NA	NA	GO:0046983; protein dimerization activity; molecular_function	NA	NA	NA	NA	t1pks
A00753	0.763739991	0.221848458	1.442591538	0.005748941	0.10654916	0.992085152	0.785400707	0.566170689	1209	Contig12:289526:290907:-	gi|628280481|ref|XP_007753661.1|; hypothetical protein [Cladophialophora yegresii CBS 114405, A1O7_01434]	Q9C0V1; AMT1_SCHPO Ammonium transporter 1 OS=Schizosaccharomyces pombe (strain 972 / ATCC 24843) GN=amt1 PE=3 SV=1	ela:UCREL1_582; K03320 amt, AMT, MEP ammonium transporter, Amt family -- --	SPCPB1C11.01; KOG0682 Ammonia permease P Inorganic ion transport and metabolism ;	gnl|TC-DB|Q59UP8; 1.A.11.3.5 Putative uncharacterized protein MEP2 OS=Candida albicans GN=MEP2 PE=4 SV=1	GO:0016020; membrane; cellular_component GO:0008519; ammonium transmembrane transporter activity; molecular_function GO:0015696; ammonium transport; biological_process	NA	NA	NA	NA	t1pks
A00778	-0.184332189	0.898721163	-1.755133464	0.004506322	1.427139155	0.044239038	-0.143662121	0.999904799	540	Contig1:3168046:3168777:+	gi|631376028|ref|XP_007922394.1|; hypothetical protein [Pseudocercospora fijiensis CIRAD86, MYCFIDRAFT_39450]	NA	pfj:MYCFIDRAFT_39450;	NA	NA	NA	NA	NA	YES	NA	NA
A00823	-2.747181432	8.77E-10	-1.56007729	0.00227087	-0.264828521	0.954148297	0.922275621	0.355303974	1152	Contig1:3280337:3281697:-	gi|453087017|gb|EMF15058.1|; aryl-alcohol dehydrogenase Aad14 [Sphaerulina musiva SO2202]	P42884; AAD14_YEAST Putative aryl-alcohol dehydrogenase AAD14 OS=Saccharomyces cerevisiae (strain ATCC 204508 / S288c) GN=AAD14 PE=1 SV=1	pfj:MYCFIDRAFT_72248;	YNL331c; KOG1575 Voltage-gated shaker-like K+ channel, subunit beta/KCNAB C Energy production and conversion ;	NA	NA	NA	NA	NA	NA	NA
A00835	1.830509386	0.00016755	0.566250026	0.529439695	1.957729667	0.000113859	0.693470307	0.766227194	615	Contig1:3320203:3320945:+	NA	NA	NA	NA	NA	NA	NA	NA	YES	NA	NA
A00849	0.13588483	0.919383395	-1.727002206	0.00415757	0.8506842	0.459292265	-1.012202836	0.463408133	1665	Contig1:3351492:3353424:+	gi|662541635|gb|KEQ98934.1|; hypothetical protein [Aureobasidium subglaciale EXF-2481, AUEXF2481DRAFT_76810]	NA	NA	NA	NA	GO:0016020; membrane; cellular_component GO:0055085; transmembrane transport; biological_process GO:0006810; transport; biological_process GO:0016021; integral to membrane; cellular_component GO:0005215; NA	NA	NA	NA	NA	NA
A00851	1.456415141	0.003406273	0.297080917	0.807233432	1.373557311	0.01672066	0.214223086	0.999904799	498	Contig1:3354568:3355125:-	gi|682470834|gb|KFZ23914.1|; hypothetical protein [Pseudogymnoascus pannorum VKM F-4520 (FW-2644), V502_01607]	NA	pan:PODANSg7741;	NA	NA	NA	NA	NA	YES	NA	NA
A00852	-1.364728699	0.005806027	-0.84674451	0.215542846	-0.612232515	0.656233509	-0.094248327	0.999904799	2550	Contig1:3355882:3358431:-	gi|453087288|gb|EMF15329.1|; hypothetical protein [Sphaerulina musiva SO2202, SEPMUDRAFT_60031]	Q0V3D6; YME2_PHANO Mitochondrial escape protein 2 OS=Phaeosphaeria nodorum (strain SN15 / ATCC MYA-4574 / FGSC 10173) GN=YME2 PE=3 SV=2	pfj:MYCFIDRAFT_202204;	NA	NA	GO:0005524; ATP binding; molecular_function GO:0003676; nucleic acid binding; molecular_function	NA	estExt_GeneWisePlus.C_50091; [Aspergillus niger ATCC 1015]	NA	NA	NA
A00862	-1.523044773	0.00436127	-1.463046893	0.012643391	-0.264580897	0.962092559	-0.204583017	0.999904799	777	Contig1:3383265:3384142:-	NA	NA	NA	NA	NA	NA	NA	NA	NA	NA	NA
A00871	0.812279038	0.311968122	-1.669684689	0.009429374	1.302456521	0.095571843	-1.179507206	0.307971047	1380	Contig1:407720:409099:-	NA	NA	NA	NA	NA	NA	NA	NA	NA	NA	NA
A00879	2.29732768	4.05E-07	0.787504528	0.275792498	2.04832618	2.31E-05	0.538503028	0.999904799	2001	Contig1:3430115:3432709:-	gi|453087805|gb|EMF15846.1|; tartrate dehydrogenase/decarboxylase [Sphaerulina musiva SO2202]	P70792; TTUC4_AGRVI Probable tartrate dehydrogenase/decarboxylase TtuC' OS=Agrobacterium vitis GN=ttuC' PE=2 SV=1	pfj:MYCFIDRAFT_210295;	NA	NA	GO:0055114; oxidation-reduction process; biological_process GO:0016616; oxidoreductase activity, acting on the CH-OH group of donors, NAD or NADP as acceptor; molecular_function	NA	NA	NA	NA	NA
A00884	1.587842405	0.005708923	0.386849846	0.755724369	1.598046152	0.013888076	0.397053594	0.999904799	1539	Contig1:3439219:3440864:+	gi|347829064|emb|CCD44761.1|; carbohydrate-Binding Module family 32 protein [Botrytis cinerea T4]	P0CS93; GAOA_GIBZA Galactose oxidase OS=Gibberella zeae GN=GAOA PE=1 SV=1	bfu:BC1G_12145; K04618 GAOA galactose oxidase 1.1.3.9 Metabolism; Carbohydrate metabolism; Galactose metabolism [PATH:ko00052]	NA	NA	GO:0005515; protein binding; molecular_function	NA	NA	YES	CCD44761.1_AA5; carbohydrate-Binding Module family 32 protein (Bofut4_p056620.1);--;Botryotinia fuckeliana T4;-- Oxidase with oxygen as acceptor (EC 1.1.3.-); galactose oxidase (EC 1.1.3.9); glyoxal oxidase (EC 1.1.3.-) Family AA5 are copper radical oxidases and the family includes two subfamilies, namely AA5_1 and AA5_2 containing characterized glyoxal oxidase and galactose oxidase enzymes, resp…	NA
A00893	1.565571854	0.001131022	1.003836689	0.103047369	0.874115457	0.294057905	0.312380291	0.999904799	1713	Contig1:410860:412627:+	gi|453088725|gb|EMF16765.1|; hypothetical protein [Sphaerulina musiva SO2202, SEPMUDRAFT_76291]	NA	pfj:MYCFIDRAFT_193207;	NA	NA	NA	NA	NA	NA	NA	NA
A00900	-1.415821354	0.003882871	-0.170515745	0.900469098	-0.677334955	0.568814659	0.567970654	0.985708501	1101	Contig1:3480046:3481465:+	gi|453087315|gb|EMF15356.1|; NAD-dependent formate dehydrogenase [Sphaerulina musiva SO2202]	Q03134; FDH_EMENI Formate dehydrogenase OS=Emericella nidulans (strain FGSC A4 / ATCC 38163 / CBS 112.46 / NRRL 194 / M139) GN=aciA PE=2 SV=3	ztr:MYCGRDRAFT_76530; K00122 FDH formate dehydrogenase 1.17.1.9 Metabolism; Carbohydrate metabolism; Glyoxylate and dicarboxylate metabolism [PATH:ko00630] Metabolism; Energy metabolism; Methane metabolism [PATH:ko00680] Metabolism; Overview; Carbon metabolism [PATH:ko01200] Metabolism; Carbohydrate metabolism; Glyoxylate and dicarboxylate metabolism [PATH:ko00630] Metabolism; Energy metabolism; …	YOR388c; KOG0069 Glyoxylate/hydroxypyruvate reductase (D-isomer-specific 2-hydroxy acid dehydrogenase superfamily) C Energy production and conversion ;	NA	GO:0004616; phosphogluconate dehydrogenase (decarboxylating) activity; molecular_function GO:0008152; NA GO:0051287; NAD binding; molecular_function GO:0006098; pentose-phosphate shunt; biological_process GO:0016616; oxidoreductase activity, acting on the CH-OH group of donors, NAD or NADP as acceptor; molecular_function GO:0048037; cofactor binding; molecular_function GO:0055114; oxidation-reduc…	NA	NA	NA	NA	NA
A00903	-1.062889119	0.050031478	-1.487270883	0.00421558	-0.370930025	0.901308665	-0.795311789	0.548227523	2127	Contig1:3488183:3490309:-	gi|453087318|gb|EMF15359.1|; hypothetical protein [Sphaerulina musiva SO2202, SEPMUDRAFT_147263]	NA	pfj:MYCFIDRAFT_131738;	NA	NA	NA	NA	NA	NA	NA	NA
A00918	1.699593465	0.000314766	0.361483398	0.753001694	1.137717813	0.075926696	-0.200392254	0.999904799	831	Contig1:3527033:3527917:+	gi|631378098|ref|XP_007923429.1|; hypothetical protein [Pseudocercospora fijiensis CIRAD86, MYCFIDRAFT_88241]	NA	pfj:MYCFIDRAFT_88241;	NA	NA	GO:0006470; protein dephosphorylation; biological_process GO:0008138; protein tyrosine/serine/threonine phosphatase activity; molecular_function GO:0004725; protein tyrosine phosphatase activity; molecular_function	NA	NA	NA	NA	NA
A00919	1.976865247	5.37E-05	-0.141457007	0.920415511	1.464151819	0.01431078	-0.654170435	0.872813048	720	Contig1:3528517:3529236:+	gi|453087472|gb|EMF15513.1|; hypothetical protein [Sphaerulina musiva SO2202, SEPMUDRAFT_114606]	NA	NA	NA	NA	NA	NA	NA	NA	NA	NA
A00940	1.219928713	0.067921039	-0.311663811	0.815367694	1.754650827	0.00552813	0.223058304	0.999904799	585	Contig1:3580880:3581464:+	NA	NA	NA	NA	NA	NA	NA	NA	NA	NA	NA
A00955	1.547483641	0.001273566	1.271812471	0.019035655	0.765620514	0.449479844	0.489949344	0.999904799	858	Contig1:3617432:3618398:-	gi|631376256|ref|XP_007922508.1|; glycoside hydrolase family 61 protein [Pseudocercospora fijiensis CIRAD86]	O14405; GUN4_HYPJE Endoglucanase-4 OS=Hypocrea jecorina GN=cel61a PE=1 SV=1	pfj:MYCFIDRAFT_45255;	NA	NA	NA	PHI:1575; GzOB015 FGSG_03695 5518 Fusarium graminearum unaffected pathogenicity	NA	YES	CCD50144.1_AA9; glycoside hydrolase family 61 protein (Bofut4_p025430.1);--;Botryotinia fuckeliana T4;-- AA9 (formerly GH61) proteins are copper-dependent lytic polysaccharide monooxygenases (LPMOs); cleavage of cellulose chains with oxidation of various carbons (C-1, C-4 and C-6) has been reported several times in the literature; AA9 (formerly GH61). The enzymes in this family were originally cl…	NA
A01002	-0.825708687	0.172453107	0.430467992	0.681828988	-1.84327048	0.000174401	-0.5870938	0.953867359	876	Contig1:3721188:3722063:-	gi|453087280|gb|EMF15321.1|; HSP20-like chaperone [Sphaerulina musiva SO2202]	NA	pfj:MYCFIDRAFT_210223; K13993 HSP20 HSP20 family protein -- Genetic Information Processing; Folding, sorting and degradation; Protein processing in endoplasmic reticulum [PATH:ko04141]	NA	NA	NA	NA	NA	NA	NA	NA
A01027	2.187593144	1.95E-06	0.622878929	0.462615228	1.105041035	0.101354315	-0.45967318	0.999904799	489	Contig1:3778196:3778684:-	gi|156044068|ref|XP_001588590.1|; predicted protein [Sclerotinia sclerotiorum]	NA	ssl:SS1G_10137;	NA	NA	NA	NA	NA	NA	NA	NA
A01035	-0.291257609	0.768488991	1.6233053	0.002418826	-0.906724988	0.315885426	1.007837921	0.276793881	4515	Contig1:3796873:3801500:-	gi|628351837|ref|XP_007750936.1|; hypothetical protein [Cladophialophora psammophila CBS 110553, A1O5_12177]	NA	pfp:PFL1_06160;	NA	NA	GO:0008716; D-alanine-D-alanine ligase activity; molecular_function GO:0005524; ATP binding; molecular_function GO:0016874; ligase activity; molecular_function GO:0003824; NA GO:0046872; metal ion binding; molecular_function GO:0008152; NA	NA	NA	NA	NA	NA
A01071	1.12647074	0.036297941	1.513390985	0.00350523	0.521282498	0.766270797	0.908202742	0.362880603	1281	Contig1:3893793:3895542:+	NA	NA	NA	NA	NA	NA	NA	NA	NA	NA	NA
A01079	-0.575717398	0.574863537	-3.435642443	4.72E-05	-0.198372181	0.981032711	-3.058297227	0.001867137	678	Contig1:3927671:3928407:+	gi|453086849|gb|EMF14890.1|; hypothetical protein [Sphaerulina musiva SO2202, SEPMUDRAFT_138683]	NA	pfj:MYCFIDRAFT_131367;	NA	NA	NA	NA	NA	NA	NA	NA
A01127	3.39300923	1.83E-11	3.733168213	1.18E-14	2.651731307	1.10E-06	2.99189029	2.72E-10	453	Contig1:4048853:4049305:+	NA	NA	NA	NA	NA	NA	NA	NA	NA	NA	NA
A01135	-1.069195698	0.047887291	-1.455993469	0.005084864	-0.240036695	0.967347089	-0.626834466	0.881189592	636	Contig1:4073396:4074031:-	gi|453087915|gb|EMF15956.1|; hypothetical protein [Sphaerulina musiva SO2202, SEPMUDRAFT_61349]	NA	NA	NA	NA	GO:0005515; protein binding; molecular_function	NA	NA	NA	NA	NA
A01136	-1.340042273	0.007014093	-1.674002924	0.000766652	-0.435935675	0.84580193	-0.769896326	0.59512106	1029	Contig1:4074264:4075292:-	gi|631378300|ref|XP_007923530.1|; hypothetical protein [Pseudocercospora fijiensis CIRAD86, MYCFIDRAFT_214134]	NA	pfj:MYCFIDRAFT_214134;	NA	NA	GO:0019867; outer membrane; cellular_component	NA	NA	NA	NA	NA
A01172	-0.821438326	0.179348517	-1.796574517	0.000294811	0.021256865	0.996645999	-0.953879325	0.315054763	1968	Contig1:4155605:4157572:-	gi|349580459|dbj|GAA25619.1|; K7_05502p [Saccharomyces cerevisiae Kyokai no. 7]	NA	NA	NA	NA	NA	NA	NA	NA	NA	NA
A01181	1.409142928	0.004699525	0.947976484	0.143568285	0.632218367	0.644655856	0.171051923	0.999904799	2361	Contig1:486243:488654:+	NA	NA	NA	NA	NA	GO:0005506; iron ion binding; molecular_function GO:0020037; heme binding; molecular_function GO:0055114; oxidation-reduction process; biological_process GO:0016705; oxidoreductase activity, acting on paired donors, with incorporation or reduction of molecular oxygen; molecular_function	NA	NA	NA	NA	NA
A01184	-1.441740747	0.003547772	-0.93546677	0.154768024	-0.586591472	0.695813278	-0.080317495	0.999904799	1953	Contig1:4185855:4188009:-	NA	NA	NA	NA	NA	NA	NA	NA	NA	NA	NA
A01215	-1.391131329	0.004845932	-1.178378493	0.036360576	-0.365778752	0.905307454	-0.153025916	0.999904799	2289	Contig1:494776:497120:-	gi|453088216|gb|EMF16256.1|; DUF726-domain-containing protein [Sphaerulina musiva SO2202]	NA	pfj:MYCFIDRAFT_78465;	NA	NA	GO:0009058; biosynthetic process; biological_process GO:0016788; hydrolase activity, acting on ester bonds; molecular_function	NA	NA	NA	NA	NA
A01216	-0.918416633	0.113812533	-1.605894039	0.00152934	0.54264748	0.733164414	-0.144829926	0.999904799	900	Contig1:4275651:4276849:+	gi|453087353|gb|EMF15394.1|; hypothetical protein [Sphaerulina musiva SO2202, SEPMUDRAFT_60166]	NA	pfj:MYCFIDRAFT_214081;	NA	NA	NA	NA	NA	YES	NA	NA
A01219	1.389788065	0.004900572	0.840388217	0.221527698	0.77526939	0.43587305	0.225869542	0.999904799	1104	Contig1:4280406:4281621:-	gi|631377450|ref|XP_007923105.1|; hypothetical protein [Pseudocercospora fijiensis CIRAD86, MYCFIDRAFT_213895]	Q09919; FIP1_SCHPO Plasma membrane iron permease OS=Schizosaccharomyces pombe (strain 972 / ATCC 24843) GN=fip1 PE=1 SV=1	pfj:MYCFIDRAFT_213895; K07243 FTR, FTH1, efeU high-affinity iron transporter -- --	NA	gnl|TC-DB|Q9P8U8; 2.A.108.1.3 High-affinity iron permease CaFTR2 - Candida albicans (Yeast).	GO:0055085; transmembrane transport; biological_process GO:0016020; membrane; cellular_component	PHI:4233; ftr1 ENI01852 5016 Cochliobolus heterostrophus reduced virulence	NA	NA	NA	NA
A01230	1.344059311	0.006752814	0.281981483	0.813979082	0.954383468	0.193134404	-0.10769436	0.999904799	822	Contig1:4309210:4310086:+	gi|398407927|ref|XP_003855429.1|; hypothetical protein [Zymoseptoria tritici IPO323, MYCGRDRAFT_68710]	E9QUT3; ARP2_ASPFU Hydroxynaphthalene reductase arp2 OS=Neosartorya fumigata (strain ATCC MYA-4609 / Af293 / CBS 101355 / FGSC A1100) GN=arp2 PE=3 SV=1	ztr:MYCGRDRAFT_68710; K00059 fabG 3-oxoacyl-[acyl-carrier protein] reductase 1.1.1.100 Metabolism; Lipid metabolism; Fatty acid biosynthesis [PATH:ko00061] Metabolism; Metabolism of cofactors and vitamins; Biotin metabolism [PATH:ko00780] Metabolism; Lipid metabolism; Biosynthesis of unsaturated fatty acids [PATH:ko01040] Metabolism; Overview; Fatty acid metabolism [PATH:ko01212]	NA	NA	GO:0006306; DNA methylation; biological_process GO:0008170; N-methyltransferase activity; molecular_function GO:0005515; protein binding; molecular_function GO:0007165; signal transduction; biological_process GO:0044237; cellular metabolic process; biological_process GO:0050662; coenzyme binding; molecular_function GO:0008152; NA GO:0016491; oxidoreductase activity; molecular_function GO:0003824;…	PHI:2802; 3hnr ACD47140 93612 Setosphaeria turcica unaffected pathogenicity	NA	NA	NA	NA
A01241	1.759715359	0.000314766	0.44928896	0.671911153	1.022115483	0.176513577	-0.288310916	0.999904799	303	Contig1:4331243:4331715:+	gi|453087590|gb|EMF15631.1|; hypothetical protein [Sphaerulina musiva SO2202, SEPMUDRAFT_80552]	NA	ztr:MYCGRDRAFT_36072;	NA	NA	NA	NA	NA	NA	NA	NA
A01263	-1.333706185	0.007285892	-1.150212272	0.042466975	-0.73120733	0.493932466	-0.547713417	0.999904799	2640	Contig1:4384794:4387837:-	gi|453087270|gb|EMF15311.1|; hypothetical protein [Sphaerulina musiva SO2202, SEPMUDRAFT_147232]	NA	pfj:MYCFIDRAFT_52829;	NA	NA	GO:0008380; RNA splicing; biological_process GO:0005681; spliceosomal complex; cellular_component GO:0048029; monosaccharide binding; molecular_function GO:0016853; isomerase activity; molecular_function GO:0005996; monosaccharide metabolic process; biological_process	NA	NA	NA	NA	NA
A01284	-3.271854386	2.60E-13	-2.197606303	3.63E-06	0.493034692	0.786612818	1.567282775	0.004896235	513	Contig1:4433629:4434252:+	gi|453087690|gb|EMF15731.1|; Redoxin [Sphaerulina musiva SO2202]	O14313; PMP20_SCHPO Putative peroxiredoxin pmp20 OS=Schizosaccharomyces pombe (strain 972 / ATCC 24843) GN=pmp20 PE=2 SV=2	pfj:MYCFIDRAFT_59850; K11187 PRDX5 peroxiredoxin 5, atypical 2-Cys peroxiredoxin 1.11.1.15 Cellular Processes; Transport and catabolism; Peroxisome [PATH:ko04146]	SPCC330.06c; KOG0541 Alkyl hydroperoxide reductase/peroxiredoxin O Posttranslational modification, protein turnover, chaperones ;	NA	GO:0016491; oxidoreductase activity; molecular_function GO:0055114; oxidation-reduction process; biological_process GO:0016209; NA	NA	NA	NA	NA	NA
A01302	0.162988649	0.911283484	-1.992005111	0.005923795	0.478032187	0.893839488	-1.676961573	0.087209244	564	Contig1:4476316:4476936:-	gi|453087109|gb|EMF15150.1|; hypothetical protein [Sphaerulina musiva SO2202, SEPMUDRAFT_147114]	NA	ztr:MYCGRDRAFT_90699;	NA	NA	NA	NA	NA	YES	NA	NA
A01354	-0.809776249	0.185342356	-1.391941615	0.008408642	-0.289432936	0.946867281	-0.871598302	0.428699303	1035	Contig1:4620862:4621896:-	NA	NA	NA	NA	NA	NA	NA	NA	YES	NA	NA
A01369	-0.543669025	0.583126293	-3.86294295	2.66E-10	1.41662314	0.033882464	-1.902650786	0.047962265	810	Contig1:4659453:4660315:-	gi|398407723|ref|XP_003855327.1|; hypothetical protein [Zymoseptoria tritici IPO323, MYCGRDRAFT_91125]	NA	ztr:MYCGRDRAFT_91125;	NA	NA	NA	NA	NA	NA	NA	NA
A01384	-3.034187838	9.74E-12	-1.959881292	4.42E-05	-1.235120944	0.039224575	-0.160814398	0.999904799	1260	Contig1:4689732:4691049:+	gi|389633137|ref|XP_003714221.1|; malic acid transport protein [Magnaporthe oryzae]	NA	mgr:MGG_01298;	NA	NA	GO:0055085; transmembrane transport; biological_process GO:0016021; integral to membrane; cellular_component	NA	NA	NA	NA	NA
A01390	-1.579419314	0.001161393	-0.527091379	0.575183081	-0.424910194	0.865908071	0.627417742	0.901080481	1953	Contig1:4705749:4707831:-	gi|453087156|gb|EMF15197.1|; Fungal_trans-domain-containing protein [Sphaerulina musiva SO2202]	NA	bcom:BAUCODRAFT_122462;	NA	NA	GO:0000981; sequence-specific DNA binding RNA polymerase II transcription factor activity; molecular_function GO:0006355; regulation of transcription, DNA-dependent; biological_process GO:0005634; nucleus; cellular_component GO:0008270; zinc ion binding; molecular_function GO:0006351; transcription, DNA-dependent; biological_process GO:0003677; DNA binding; molecular_function	PHI:2994; MGG_06355.6 EHA50906 318829 Magnaporthe oryzae reduced virulence	NA	NA	NA	NA
A01440	1.694339027	0.000411657	0.08727819	0.952492897	0.440280542	0.855159379	-1.166780295	0.105490626	939	Contig1:4853496:4854434:+	gi|557728951|dbj|GAD92416.1|; hypothetical protein [Byssochlamys spectabilis No. 5, FG04599.1]	NA	fgr:FGSG_04599;	NA	NA	GO:0009058; biosynthetic process; biological_process GO:0008152; NA GO:0016491; oxidoreductase activity; molecular_function	NA	NA	NA	NA	NA
A01472	-1.366091201	0.005978023	-0.921247438	0.159240222	-0.51531281	0.766329266	-0.070469047	0.999904799	948	Contig1:4932134:4933759:+	gi|628300094|ref|XP_007733900.1|; hypothetical protein [Capronia epimyces CBS 606.96, A1O3_05590]	NA	NA	NA	NA	NA	NA	NA	NA	NA	NA
A01494	0.838848305	0.243241449	-0.950254624	0.307540849	-0.124121377	0.992742164	-1.913224306	0.003915938	1530	Contig1:4987861:4989390:+	NA	NA	NA	NA	NA	NA	NA	NA	NA	NA	NA
A01500	-1.265031015	0.034319144	0.384850129	0.78871343	-1.786675385	0.003193648	-0.136794241	0.999904799	1374	Contig1:5006093:5008148:+	gi|631378046|ref|XP_007923403.1|; hypothetical protein [Pseudocercospora fijiensis CIRAD86, MYCFIDRAFT_186372]	NA	pfj:MYCFIDRAFT_186372;	NA	NA	GO:0016021; integral to membrane; cellular_component GO:0055085; transmembrane transport; biological_process GO:0022857; transmembrane transporter activity; molecular_function	NA	NA	NA	NA	NA
A01515	-2.679589434	1.76E-09	-1.617555795	0.001310743	-1.498904471	0.004868584	-0.436870832	0.999904799	1188	Contig1:5045281:5046533:+	gi|453087948|gb|EMF15989.1|; acid phosphatase/Vanadium-dependent haloperoxidase [Sphaerulina musiva SO2202]	NA	pno:SNOG_02140;	NA	NA	GO:0016020; membrane; cellular_component GO:0003824; NA	NA	NA	NA	NA	NA
A01522	-1.688664887	0.00033262	-0.605304316	0.473479054	-1.572821498	0.002533623	-0.489460927	0.999904799	1548	Contig1:5064002:5065549:-	gi|453088029|gb|EMF16070.1|; hypothetical protein [Sphaerulina musiva SO2202, SEPMUDRAFT_147744]	NA	pfj:MYCFIDRAFT_210444; K20059 LDB19, ART1 arrestin-related trafficking adapter 1 --	NA	NA	NA	NA	NA	NA	NA	NA
A01539	0.736247525	0.253750034	-0.642742187	0.434796798	1.682761362	0.001121828	0.30377165	0.999904799	1686	Contig1:5103018:5104703:+	gi|169774209|ref|XP_001821572.1|; pentachlorophenol 4-monooxygenase [Aspergillus oryzae RIB40]	NA	afv:AFLA_138680;	NA	NA	GO:0008677; 2-dehydropantoate 2-reductase activity; molecular_function GO:0016705; oxidoreductase activity, acting on paired donors, with incorporation or reduction of molecular oxygen; molecular_function GO:0050660; flavin adenine dinucleotide binding; molecular_function GO:0008033; tRNA processing; biological_process GO:0055114; oxidation-reduction process; biological_process GO:0016491; oxidor…	NA	NA	NA	NA	NA
A01540	1.914457865	0.00018282	-0.095724114	0.950201081	1.749322071	0.002114989	-0.260859908	0.999904799	1170	Contig1:5105298:5106467:+	gi|628320853|ref|XP_007736778.1|; hypothetical protein [Capronia epimyces CBS 606.96, A1O3_08490]	NA	psco:LY89DRAFT_637387;	NA	NA	NA	NA	NA	NA	NA	NA
A01545	1.965360063	3.66E-05	-1.186912092	0.037322554	2.732469533	7.18E-09	-0.419802622	0.999904799	513	Contig1:5114142:5114763:-	gi|671181950|ref|XP_008731436.1|; hypothetical protein [Cladophialophora carrionii CBS 160.54, G647_08909]	C8VQ71; MDPB_EMENI Scytalone dehydratase-like protein mdpB OS=Emericella nidulans (strain FGSC A4 / ATCC 38163 / CBS 112.46 / NRRL 194 / M139) GN=mdpB PE=3 SV=1	mtm:MYCTH_2305635; K17740 SCD1 scytalone dehydratase 4.2.1.94 --	NA	NA	GO:0030411; scytalone dehydratase activity; molecular_function GO:0006582; melanin metabolic process; biological_process	PHI:2313; SCD HM 486908 5530 Metarhizium anisopliae increased virulence (hypervirulence)	NA	NA	NA	NA
A01546	0.949167299	0.1002474	-1.601302609	0.00159316	2.392048975	3.28E-07	-0.158420932	0.999904799	807	Contig1:5115103:5115909:+	gi|627835692|ref|XP_007688281.1|; hypothetical protein [Bipolaris oryzae ATCC 44560, COCMIDRAFT_26577]	Q5BH34; MPDC_EMENI Short chain dehydrogenase mdpC OS=Emericella nidulans (strain FGSC A4 / ATCC 38163 / CBS 112.46 / NRRL 194 / M139) GN=mdpC PE=3 SV=1	bor:COCMIDRAFT_26577; K17739 THNR tetrahydroxynaphthalene reductase 1.1.1.252 --	NA	NA	GO:0016491; oxidoreductase activity; molecular_function GO:0008152; NA	PHI:2802; 3hnr ACD47140 93612 Setosphaeria turcica unaffected pathogenicity	NA	NA	NA	NA
A01547	1.721376706	0.001042769	-1.836611502	0.000425727	2.529141011	4.60E-07	-1.028847198	0.292781271	1008	Contig1:5116620:5117682:+	gi|672376205|gb|KFG78506.1|; putative beta lactamase domain [Metarhizium anisopliae]	Q5BH31; MDPF_EMENI Atrochrysone carboxyl ACP thioesterase OS=Emericella nidulans (strain FGSC A4 / ATCC 38163 / CBS 112.46 / NRRL 194 / M139) GN=mdpF PE=3 SV=1	psco:LY89DRAFT_594535;	NA	NA	GO:0036038; NA GO:0010826; negative regulation of centrosome duplication; biological_process GO:0042384; cilium assembly; biological_process GO:0016787; hydrolase activity; molecular_function	NA	NA	NA	NA	NA
A01549	2.111005326	0.023289293	-1.543349786	0.017020448	4.174471156	8.96E-10	0.520116045	0.999904799	534	Contig1:5118046:5118725:+	gi|628283807|ref|XP_007754608.1|; hypothetical protein [Cladophialophora yegresii CBS 114405, A1O7_02386]	Q4WQY7; TPCK_ASPFU Probable decarboxylase tpcK OS=Neosartorya fumigata (strain ATCC MYA-4609 / Af293 / CBS 101355 / FGSC A1100) GN=tpcK PE=2 SV=1	mtm:MYCTH_2061639;	NA	NA	NA	NA	NA	NA	NA	NA
A01550	0.278730038	0.817765346	-2.697747303	4.46E-07	2.427164196	4.34E-06	-0.549313145	0.999904799	522	Contig1:5120225:5120800:+	gi|119499614|ref|XP_001266564.1|; hypothetical protein [Neosartorya fischeri NRRL 181, NFIA_101510]	NA	nfi:NFIA_101510;	NA	NA	NA	NA	NA	NA	NA	NA
A01551	1.05519612	0.05661353	-1.241126405	0.025965968	1.627274694	0.001860424	-0.669047831	0.815641425	1617	Contig1:5121209:5122933:+	gi|671181938|ref|XP_008731430.1|; hypothetical protein [Cladophialophora carrionii CBS 160.54, G647_08903]	NA	nfi:NFIA_101520; K05917 CYP51 sterol 14-demethylase 1.14.13.70 Metabolism; Lipid metabolism; Steroid biosynthesis [PATH:ko00100]	NA	NA	GO:0016705; oxidoreductase activity, acting on paired donors, with incorporation or reduction of molecular oxygen; molecular_function GO:0055114; oxidation-reduction process; biological_process GO:0020037; heme binding; molecular_function GO:0005506; iron ion binding; molecular_function	NA	NFIA_101520; Cytochrome P450 oxidoreductase, putative [Neosartorya fischeri]	NA	NA	NA
A01575	1.399183474	0.006759683	0.260320778	0.840679802	0.511772015	0.796159047	-0.627090682	0.909154677	1854	Contig1:5188377:5190559:-	NA	NA	NA	NA	NA	NA	NA	NA	NA	NA	NA
A01635	1.896989934	3.91E-05	0.039417389	0.975704737	0.893030999	0.264058221	-0.964541546	0.284799167	1026	Contig1:5382690:5383715:-	gi|631376694|ref|XP_007922727.1|; hypothetical protein [Pseudocercospora fijiensis CIRAD86, MYCFIDRAFT_72271]	A1CFL1; PATD_ASPCL Alcohol dehydrogenase patD OS=Aspergillus clavatus (strain ATCC 1007 / CBS 513.65 / DSM 816 / NCTC 3887 / NRRL 1) GN=patD PE=1 SV=1	pfj:MYCFIDRAFT_72271;	NA	NA	GO:0006520; cellular amino acid metabolic process; biological_process GO:0008270; zinc ion binding; molecular_function GO:0016491; oxidoreductase activity; molecular_function GO:0048037; cofactor binding; molecular_function GO:0055114; oxidation-reduction process; biological_process GO:0016616; oxidoreductase activity, acting on the CH-OH group of donors, NAD or NADP as acceptor; molecular_functi…	PHI:881; MGG_04556 MGG_04556 318829 Magnaporthe oryzae reduced virulence	NA	NA	NA	NA
A01640	-2.201752255	1.04E-06	-1.32545392	0.013245334	-0.663830419	0.587609466	0.212467916	0.999904799	2934	Contig1:5393419:5396458:+	NA	NA	NA	NA	NA	GO:0051082; unfolded protein binding; molecular_function	NA	NA	NA	NA	NA
A01649	1.72650114	0.00026079	0.262189975	0.831543231	1.115065013	0.087680075	-0.349246153	0.999904799	930	Contig1:5409394:5410383:-	gi|453087873|gb|EMF15914.1|; glycosyltransferase family 34 protein, partial [Sphaerulina musiva SO2202]	NA	NA	NA	NA	GO:0016021; integral to membrane; cellular_component GO:0016758; transferase activity, transferring hexosyl groups; molecular_function	NA	NA	NA	NA	NA
A01652	-3.668743323	8.01E-16	-1.604247036	0.001478963	1.102511628	0.089382971	3.167007915	1.88E-11	1092	Contig1:5415506:5416658:-	NA	NA	NA	NA	NA	NA	NA	NA	YES	NA	NA
A01660	-1.715227321	0.003894252	-0.577472318	0.641252094	-0.787844301	0.56248322	0.349910701	0.999904799	2097	Contig1:5438057:5440367:-	NA	NA	aje:HCAG_02164;	NA	NA	GO:0006278; RNA-dependent DNA replication; biological_process GO:0003723; RNA binding; molecular_function GO:0003964; RNA-directed DNA polymerase activity; molecular_function	NA	NA	NA	NA	NA
A01666	1.387502254	0.005245212	0.677887427	0.392387134	0.762441839	0.461781737	0.052827011	0.999904799	2838	Contig1:5453304:5456141:+	gi|453087866|gb|EMF15907.1|; P-loop containing nucleoside triphosphate hydrolase protein, partial [Sphaerulina musiva SO2202]	NA	pfj:MYCFIDRAFT_151483; K14807 DDX51, DBP6 ATP-dependent RNA helicase DDX51/DBP6 3.6.4.13 --	NA	NA	GO:0003676; nucleic acid binding; molecular_function GO:0004386; helicase activity; molecular_function GO:0005622; intracellular; cellular_component GO:0006412; translation; biological_process GO:0005840; ribosome; cellular_component GO:0003735; structural constituent of ribosome; molecular_function GO:0005524; ATP binding; molecular_function GO:0003677; DNA binding; molecular_function GO:0016787…	NA	NA	NA	NA	NA
A01672	0.109599983	0.93227538	-1.560695947	0.004187025	1.068414655	0.138969985	-0.601881275	0.994024685	1539	Contig1:5471996:5474659:-	gi|453087016|gb|EMF15057.1|; Transp_cyt_pur-domain-containing protein [Sphaerulina musiva SO2202]	NA	pfj:MYCFIDRAFT_30009; K03457 TC.NCS1 nucleobase:cation symporter-1, NCS1 family -- --	NA	NA	GO:0015851; nucleobase transport; biological_process GO:0016020; membrane; cellular_component GO:0015205; nucleobase transmembrane transporter activity; molecular_function	NA	NA	NA	NA	NA
A01696	1.108439069	0.06615873	-0.927447717	0.193119222	1.624016971	0.004775026	-0.411869815	0.999904799	1467	Contig1:5554277:5555743:+	gi|453086970|gb|EMF15011.1|; FAD/NAD(P)-binding domain-containing protein, partial [Sphaerulina musiva SO2202]	NA	tmn:UCRPA7_7045; K00480 E1.14.13.1 salicylate hydroxylase 1.14.13.1 Metabolism; Xenobiotics biodegradation and metabolism; Dioxin degradation [PATH:ko00621] Metabolism; Xenobiotics biodegradation and metabolism; Polycyclic aromatic hydrocarbon degradation [PATH:ko00624] Metabolism; Xenobiotics biodegradation and metabolism; Naphthalene degradation [PATH:ko00626] Metabolism; Overview; Degradation …	NA	NA	GO:0016491; oxidoreductase activity; molecular_function GO:0055114; oxidation-reduction process; biological_process GO:0050660; flavin adenine dinucleotide binding; molecular_function	NA	NA	NA	NA	NA
A01715	1.325176223	0.009028368	0.791393696	0.275859085	0.720696096	0.52069142	0.186913569	0.999904799	1059	Contig1:5615408:5616466:+	NA	NA	NA	NA	NA	NA	NA	NA	NA	NA	NA
A01716	1.622902745	0.000932949	0.829284721	0.241153361	1.060339397	0.135132822	0.266721373	0.999904799	1014	Contig1:5616989:5618072:+	NA	NA	NA	NA	NA	NA	NA	NA	NA	NA	NA
A01725	3.287294573	2.98E-13	1.144614048	0.044763628	2.071056709	1.96E-05	-0.071623816	0.999904799	1392	Contig1:650412:651853:-	gi|662506861|gb|KEQ64471.1|; UDP-Glycosyltransferase/glycogen phosphorylase [Aureobasidium melanogenum CBS 110374]	NA	bcom:BAUCODRAFT_118507;	NA	NA	GO:0008152; NA GO:0030246; carbohydrate binding; molecular_function GO:0045095; keratin filament; cellular_component GO:0030259; lipid glycosylation; biological_process GO:0016758; transferase activity, transferring hexosyl groups; molecular_function GO:0005198; NA GO:0005975; carbohydrate metabolic process; biological_process	NA	NA	NA	NA	NA
A01746	-1.326686502	0.008297478	-0.742850951	0.321583729	-0.944956652	0.206274944	-0.361121101	0.999904799	2037	Contig1:5724859:5726942:+	NA	NA	NA	NA	NA	GO:0009405; pathogenesis; biological_process GO:0015485; cholesterol binding; molecular_function	NA	NA	YES	NA	nrps
A01747	1.681125524	0.000387891	0.373616888	0.739961669	1.202027485	0.051300571	-0.105481151	0.999904799	606	Contig1:655474:656160:+	gi|453088390|gb|EMF16430.1|; SelR-domain-containing protein [Sphaerulina musiva SO2202]	Q9Y7K1; YGL4_SCHPO Uncharacterized protein C216.04c OS=Schizosaccharomyces pombe (strain 972 / ATCC 24843) GN=SPBC216.04c PE=3 SV=1	bcom:BAUCODRAFT_29974; K07305 msrB peptide-methionine (R)-S-oxide reductase 1.8.4.12 --	SPBC216.04c; KOG0856 Predicted pilin-like transcription factor O Posttranslational modification, protein turnover, chaperones ;	NA	GO:0033743; peptide-methionine (R)-S-oxide reductase activity; molecular_function GO:0055114; oxidation-reduction process; biological_process	NA	NA	NA	NA	NA
A01773	3.359676883	4.04E-05	-0.444443775	0.854299306	1.519622469	0.541654881	-2.284498189	0.011892471	447	Contig1:5798849:5799476:-	NA	NA	NA	NA	NA	NA	NA	NA	NA	NA	NA
A01786	-1.029923017	0.311968122	-3.161820078	2.98E-07	2.200414945	0.000262745	0.068517884	0.999904799	969	Contig1:5845119:5846087:+	NA	NA	NA	NA	NA	NA	NA	NA	NA	NA	NA
A01809	-1.254008874	0.015118198	0.304856085	0.79993348	0.146879809	0.981243661	1.705744767	0.001513546	1668	Contig1:710886:712658:-	gi|453088381|gb|EMF16421.1|; acyl-CoA dehydrogenase NM domain-like protein [Sphaerulina musiva SO2202]	Q5ATG5; APDG_EMENI Acyl-CoA dehydrogenase apdG OS=Emericella nidulans (strain FGSC A4 / ATCC 38163 / CBS 112.46 / NRRL 194 / M139) GN=apdG PE=2 SV=1	pfj:MYCFIDRAFT_160920;	NA	NA	GO:0055114; oxidation-reduction process; biological_process GO:0016491; oxidoreductase activity; molecular_function GO:0020037; heme binding; molecular_function GO:0050660; flavin adenine dinucleotide binding; molecular_function GO:0003995; acyl-CoA dehydrogenase activity; molecular_function GO:0008152; NA GO:0016627; oxidoreductase activity, acting on the CH-CH group of donors; molecular_function	NA	NA	NA	NA	NA
A01818	-1.489288501	0.00213001	-2.00627705	2.58E-05	-0.324037648	0.933111759	-0.841026197	0.467956267	471	Contig1:733984:734826:+	gi|557150968|emb|CDI75995.1|; hypothetical protein [Eimeria praecox, EPH_0045270]	NA	NA	NA	NA	NA	NA	NA	NA	NA	NA
A01834	-4.107629056	2.58E-19	-3.270470709	3.21E-12	0.123507058	0.988382459	0.960665405	0.290284647	1029	Contig1:763827:764964:-	gi|453088681|gb|EMF16721.1|; antigen 1 precursor [Sphaerulina musiva SO2202]	P79017; ALL2_ASPFU Major allergen Asp f 2 OS=Neosartorya fumigata (strain ATCC MYA-4609 / Af293 / CBS 101355 / FGSC A1100) GN=AFUA_4G09580 PE=1 SV=2	ztr:MYCGRDRAFT_42164;	NA	NA	GO:0019028; viral capsid; cellular_component	NA	NA	NA	NA	NA
A01835	-2.732116025	8.18E-10	-2.384802115	4.50E-07	-0.101195491	0.993237931	0.24611842	0.999904799	1701	Contig1:766386:768188:+	gi|529277914|gb|AGS80219.1|; zinc transport protein [Cercospora nicotianae]	NA	pfj:MYCFIDRAFT_160766; K14709 SLC39A1_2_3, ZIP1_2_3 solute carrier family 39 (zinc transporter), member 1/2/3 -- --	NA	NA	GO:0016020; membrane; cellular_component GO:0055085; transmembrane transport; biological_process GO:0046873; metal ion transmembrane transporter activity; molecular_function GO:0030001; metal ion transport; biological_process	NA	NA	NA	NA	NA
A01860	2.293422798	3.25E-07	0.972592978	0.119991795	1.893288364	0.000101304	0.572458545	0.975733629	1743	Contig1:862261:864058:+	gi|452840569|gb|EME42507.1|; hypothetical protein [Dothistroma septosporum NZE10, DOTSEDRAFT_175624]	NA	psco:LY89DRAFT_594537;	NA	NA	GO:0016020; membrane; cellular_component GO:0015097; mercury ion transmembrane transporter activity; molecular_function GO:0015694; mercury ion transport; biological_process	NA	NA	NA	NA	NA
A01865	-0.974516595	0.08717239	-1.89057828	0.000112812	0.35453382	0.915882517	-0.561527864	0.999904799	1746	Contig1:875364:877500:-	gi|631372266|ref|XP_007920513.1|; hypothetical protein [Pseudocercospora fijiensis CIRAD86, MYCFIDRAFT_78509]	NA	pfj:MYCFIDRAFT_78509;	NA	NA	NA	NA	NA	NA	NA	NA
A01883	5.676820656	2.41E-10	-0.022172502	0.990203427	4.49754506	6.35E-05	-1.201448098	0.311185912	1146	Contig1:936693:937838:+	NA	NA	NA	NA	NA	NA	NA	NA	NA	NA	NA
A01912	2.86275217	1.27E-10	0.680770459	0.386910512	1.909998085	9.08E-05	-0.271983626	0.999904799	1791	Contig1:1013577:1015472:-	gi|636771449|ref|XP_008087898.1|; putative Siderophore iron transporter mirB [Glarea lozoyensis 74030]	Q870L2; MIRB_EMENI Siderophore iron transporter mirB OS=Emericella nidulans (strain FGSC A4 / ATCC 38163 / CBS 112.46 / NRRL 194 / M139) GN=mirB PE=3 SV=1	cpw:CPC735_050000;	NA	gnl|TC-DB|Q870L2; 2.A.1.16.7 Siderophore iron transporter mirB OS=Emericella nidulans (strain FGSC A4 / ATCC 38163 / CBS 112.46 / NRRL 194 / M139) GN=mirB PE=3 SV=1	GO:0016021; integral to membrane; cellular_component GO:0006064; glucuronate catabolic process; biological_process GO:0008927; mannonate dehydratase activity; molecular_function GO:0055085; transmembrane transport; biological_process	NA	NA	NA	NA	NA
A01933	-0.125138269	0.927827401	1.680364917	0.006665258	-1.2378603	0.138969985	0.567642887	0.999904799	4569	Contig1:143638:148206:+	NA	NA	NA	NA	NA	GO:0015074; DNA integration; biological_process GO:0006278; RNA-dependent DNA replication; biological_process GO:0003964; RNA-directed DNA polymerase activity; molecular_function GO:0003723; RNA binding; molecular_function	NA	NA	NA	NA	NA
A02047	-1.847359871	0.000156252	-1.269086469	0.026404502	0.020790694	0.996645999	0.599064096	0.998434474	459	Contig1:1356567:1357135:+	gi|453088881|gb|EMF16921.1|; hypothetical protein [Sphaerulina musiva SO2202, SEPMUDRAFT_137655]	NA	mbe:MBM_04444;	NA	NA	NA	NA	NA	NA	NA	NA
A02053	1.358617054	0.006914011	0.142069581	0.918852946	1.010380576	0.159673465	-0.206166897	0.999904799	1248	Contig1:1370866:1372246:-	gi|631370962|ref|XP_007919861.1|; hypothetical protein [Pseudocercospora fijiensis CIRAD86, MYCFIDRAFT_28331]	NA	pfj:MYCFIDRAFT_28331; K18106 GAAA D-galacturonate reductase 1.1.1.- Metabolism; Carbohydrate metabolism; Pentose and glucuronate interconversions [PATH:ko00040]	NA	NA	GO:0016491; oxidoreductase activity; molecular_function	NA	NA	NA	NA	NA
A02054	1.397505712	0.004565291	0.725660985	0.332263826	0.727007906	0.501141773	0.055163179	0.999904799	834	Contig1:1375332:1376219:+	gi|453088372|gb|EMF16412.1|; hypothetical protein [Sphaerulina musiva SO2202, SEPMUDRAFT_145666]	NA	pfj:MYCFIDRAFT_191928;	NA	NA	GO:0042742; defense response to bacterium; biological_process	NA	NA	NA	NA	NA
A02061	-1.299883711	0.00982461	-0.342464283	0.767676428	-0.794572	0.400464953	0.162847429	0.999904799	1587	Contig1:1390590:1392222:+	gi|631373072|ref|XP_007920916.1|; hypothetical protein MYCFIDRAFT_97994, partial [Pseudocercospora fijiensis CIRAD86]	NA	pfj:MYCFIDRAFT_97994;	NA	NA	GO:0005515; protein binding; molecular_function	NA	NA	NA	NA	NA
A02073	1.730112741	0.000394051	0.760643345	0.317791385	0.780814202	0.475688909	-0.188655193	0.999904799	750	Contig1:1421524:1422685:-	gi|631371838|ref|XP_007920299.1|; hypothetical protein [Pseudocercospora fijiensis CIRAD86, MYCFIDRAFT_70410]	P21367; YCAC_ECOLI Uncharacterized protein YcaC OS=Escherichia coli (strain K12) GN=ycaC PE=1 SV=1	pfj:MYCFIDRAFT_70410;	NA	NA	GO:0003824; NA GO:0008152; NA	NA	NA	YES	NA	NA
A02109	-1.395841506	0.004583591	-1.478440058	0.004336276	-0.623587098	0.644390021	-0.70618565	0.725816239	3054	Contig1:1513968:1517021:+	gi|631375176|ref|XP_007921968.1|; hypothetical protein [Pseudocercospora fijiensis CIRAD86, MYCFIDRAFT_213591]	NA	pfj:MYCFIDRAFT_213591;	NA	NA	NA	NA	NA	NA	NA	NA
A02133	-1.04366499	0.094885965	-1.81228124	0.001674544	-0.104585682	0.993237931	-0.873201932	0.662213917	675	Contig1:214129:214895:+	NA	NA	NA	NA	NA	NA	NA	NA	YES	NA	NA
A02156	-1.415977391	0.004649769	-1.7856916	0.000356535	0.081756748	0.993237931	-0.287957461	0.999904799	1653	Contig1:1644836:1646488:-	gi|631374992|ref|XP_007921876.1|; glycoside hydrolase family 5 protein [Pseudocercospora fijiensis CIRAD86]	NA	pfj:MYCFIDRAFT_160293;	NA	NA	GO:0051536; iron-sulfur cluster binding; molecular_function GO:0003824; NA GO:0004553; hydrolase activity, hydrolyzing O-glycosyl compounds; molecular_function GO:0005975; carbohydrate metabolic process; biological_process	NA	NA	NA	CBX91659.1_GH5; ORF;--;Leptosphaeria maculans v23.1.3;E4ZK64 endo-&beta;-1,4-glucanase / cellulase (EC 3.2.1.4); endo-&beta;-1,4-xylanase (EC 3.2.1.8); &beta;-glucosidase (EC 3.2.1.21); &beta;-mannosidase (EC 3.2.1.25); &beta;-glucosylceramidase (EC 3.2.1.45); glucan &beta;-1,3-glucosidase (EC 3.2.1.58); licheninase (EC 3.2.1.73); exo-&beta;-1,4-glucanase / cellodextrinase (EC 3.2.1.74); glucan e…	NA
A02177	5.50518112	1.67E-09	-1.473690546	0.047989553	5.649680024	1.10E-09	-1.329191642	0.235484089	1260	Contig1:230511:231827:-	NA	NA	NA	NA	NA	NA	NA	NA	NA	NA	NA
A02206	-1.381590826	0.006070225	-0.749053963	0.328292247	-1.011719193	0.159120812	-0.37918233	0.999904799	1515	Contig1:1883255:1884824:+	NA	NA	NA	NA	NA	NA	NA	NA	NA	NA	NA
A02215	-2.745881097	2.67E-09	-1.538331781	0.003568391	-0.164647423	0.981032711	1.042901893	0.257218098	1038	Contig1:1913103:1914263:+	gi|452847715|gb|EME49647.1|; hypothetical protein [Dothistroma septosporum NZE10, DOTSEDRAFT_164212]	NA	roa:Pd630_LPD04556; K18382 adh1 NAD+-dependent secondary alcohol dehydrogenase Adh1 1.1.1.- Metabolism; Carbohydrate metabolism; Propanoate metabolism [PATH:ko00640]	NA	NA	GO:0055114; oxidation-reduction process; biological_process GO:0009089; lysine biosynthetic process via diaminopimelate; biological_process GO:0008168; methyltransferase activity; molecular_function GO:0008270; zinc ion binding; molecular_function GO:0003857; 3-hydroxyacyl-CoA dehydrogenase activity; molecular_function GO:0008839; dihydrodipicolinate reductase activity; molecular_function GO:0006…	NA	NA	NA	NA	NA
A02225	-1.201828171	0.019799668	-1.584804042	0.001675933	-0.179991541	0.981032711	-0.562967412	0.992911712	996	Contig1:1939243:1940293:-	gi|453088775|gb|EMF16815.1|; cell wall integrity signaling protein Lsp1/Pil1 [Sphaerulina musiva SO2202]	P53252; PIL1_YEAST Sphingolipid long chain base-responsive protein PIL1 OS=Saccharomyces cerevisiae (strain ATCC 204508 / S288c) GN=PIL1 PE=1 SV=1	ztr:MYCGRDRAFT_102447;	NA	NA	NA	NA	NA	NA	NA	NA
A02236	-2.02240793	9.12E-06	-1.44240788	0.005567533	-0.079030055	0.993237931	0.500969995	0.999904799	1083	Contig1:1974419:1975688:+	gi|453088776|gb|EMF16816.1|; ZIP zinc/iron transport family [Sphaerulina musiva SO2202]	P32804; ZRT1_YEAST Zinc-regulated transporter 1 OS=Saccharomyces cerevisiae (strain ATCC 204508 / S288c) GN=ZRT1 PE=1 SV=1	pfj:MYCFIDRAFT_55434; K14709 SLC39A1_2_3, ZIP1_2_3 solute carrier family 39 (zinc transporter), member 1/2/3 -- --	YGL255w; KOG1558 Fe2+/Zn2+ regulated transporter P Inorganic ion transport and metabolism ;	gnl|TC-DB|P32804; 2.A.5.1.1 ZRT1 PROTEIN - Saccharomyces cerevisiae (Baker's yeast).	GO:0030001; metal ion transport; biological_process GO:0046873; metal ion transmembrane transporter activity; molecular_function GO:0055085; transmembrane transport; biological_process GO:0016020; membrane; cellular_component	PHI:3909; ZrfB AAT11931 746128 Aspergillus fumigatus loss of pathogenicity	NA	NA	NA	NA
A02240	-0.706790146	0.276839306	-1.48615011	0.004903589	-0.518089498	0.766329266	-1.297449462	0.047416518	864	Contig1:1983722:1984764:-	NA	NA	NA	NA	NA	NA	NA	NA	NA	NA	NA
A02247	1.347502397	0.009494689	1.034836287	0.097253456	0.824262197	0.402924157	0.511596086	0.999904799	1161	Contig1:2001940:2003274:-	gi|453088766|gb|EMF16806.1|; hypothetical protein [Sphaerulina musiva SO2202, SEPMUDRAFT_104137]	NA	NA	NA	NA	GO:0005746; mitochondrial respiratory chain; cellular_component GO:0004129; cytochrome-c oxidase activity; molecular_function	NA	NA	NA	NA	NA
A02280	1.585438046	0.008447199	1.325373969	0.044004897	0.536440876	0.866794979	0.276376799	0.999904799	888	Contig1:2084511:2085398:-	NA	NA	NA	NA	NA	GO:0003677; DNA binding; molecular_function GO:0003899; DNA-directed RNA polymerase activity; molecular_function GO:0005666; DNA-directed RNA polymerase III complex; cellular_component GO:0006383; transcription from RNA polymerase III promoter; biological_process GO:0016021; integral to membrane; cellular_component GO:0004190; aspartic-type endopeptidase activity; molecular_function GO:0015743; m…	NA	NA	NA	NA	NA
A02287	1.661325375	0.507423862	-2.677038316	8.11E-05	5.811478568	1.92E-10	1.473114877	0.789566716	1614	Contig1:2108488:2110378:-	gi|627804567|ref|XP_007675631.1|; hypothetical protein [Baudoinia compniacensis UAMH 10762, BAUCODRAFT_121575]	NA	bcom:BAUCODRAFT_121575;	NA	NA	GO:0016021; integral to membrane; cellular_component GO:0055085; transmembrane transport; biological_process	NA	NA	NA	NA	NA
A02296	3.213560257	8.24E-13	2.02261059	2.29E-05	2.971747616	1.52E-10	1.780797949	0.000643536	1638	Contig1:2135610:2137655:-	gi|452846386|gb|EME48318.1|; hypothetical protein [Dothistroma septosporum NZE10, DOTSEDRAFT_67413]	NA	pfj:MYCFIDRAFT_100904;	NA	NA	GO:0006464; protein modification process; biological_process GO:0008176; tRNA (guanine-N7-)-methyltransferase activity; molecular_function GO:0008610; lipid biosynthetic process; biological_process GO:0008168; methyltransferase activity; molecular_function GO:0008152; NA GO:0006400; tRNA modification; biological_process GO:0008171; O-methyltransferase activity; molecular_function GO:0004719; prot…	NA	NA	NA	NA	NA
A02297	2.079178181	4.71E-06	1.392972428	0.008129812	1.494776558	0.005146569	0.808570806	0.519476919	1335	Contig1:2138699:2140033:+	gi|607892857|gb|EZF32129.1|; hypothetical protein [Trichophyton interdigitale]	Q5AR47; ASQD_EMENI O-methyltransferase asqD OS=Emericella nidulans (strain FGSC A4 / ATCC 38163 / CBS 112.46 / NRRL 194 / M139) GN=asqD PE=3 SV=1	glz:GLAREA_04295;	NA	NA	GO:0008171; O-methyltransferase activity; molecular_function	NA	NA	NA	NA	NA
A02314	2.130030472	2.55E-06	1.457550649	0.005024712	0.730263875	0.497284638	0.057784052	0.999904799	1167	Contig1:2186034:2187253:-	gi|453088860|gb|EMF16900.1|; hypothetical protein [Sphaerulina musiva SO2202, SEPMUDRAFT_146030]	NA	ztr:MYCGRDRAFT_92288;	NA	NA	GO:0046872; metal ion binding; molecular_function	NA	NA	NA	NA	NA
A02317	1.702222924	0.002834674	-0.106985489	0.948938138	1.589913618	0.016586578	-0.219294794	0.999904799	636	Contig1:2203347:2203982:-	gi|398404211|ref|XP_003853572.1|; hypothetical protein [Zymoseptoria tritici IPO323, MYCGRDRAFT_40719]	Q0QLE6; MII_EUBBA 3-methylitaconate isomerase OS=Eubacterium barkeri GN=mii PE=1 SV=1	ztr:MYCGRDRAFT_40719;	NA	NA	GO:0018112; proline racemase activity; molecular_function	NA	NA	NA	NA	NA
A02328	1.357397002	0.006109085	0.053435805	0.970238582	0.607682156	0.660621358	-0.696279042	0.743843594	1683	Contig1:2249341:2251023:-	gi|453088430|gb|EMF16470.1|; tannase and feruloyl esterase [Sphaerulina musiva SO2202]	B8LV47; FAEC_TALSN Feruloyl esterase C OS=Talaromyces stipitatus (strain ATCC 10500 / CBS 375.48 / QM 6759 / NRRL 1006) GN=faeC PE=1 SV=1	pfj:MYCFIDRAFT_185007;	NA	NA	NA	NA	NA	NA	NA	NA
A02334	1.498404317	0.002538959	0.336793873	0.775067673	0.984815792	0.186782274	-0.176794652	0.999904799	927	Contig1:2260088:2261222:+	gi|628843874|ref|XP_007771149.1|; glycoside hydrolase family 114 protein [Coniophora puteana RWD-64-598 SS2]	NA	cput:CONPUDRAFT_61281;	NA	NA	NA	NA	NA	YES	EAA63524.1_GH114; AN2953.2;--;Aspergillus nidulans FGSC A4;-- endo-&alpha;-1,4-polygalactosaminidase (EC 3.2.1.109) Activity shown in Tamura et al. (1995) Journal of Fermentation and Bioengineering 80:305-310 doi:10.1016/0922-338X(95)94196-X	NA
A02355	-0.725087483	0.252873198	-1.449515562	0.005233113	-0.120174674	0.988750702	-0.844602753	0.462324135	1629	Contig1:295395:297216:+	gi|631373628|ref|XP_007921194.1|; hypothetical protein [Pseudocercospora fijiensis CIRAD86, MYCFIDRAFT_129107]	P39932; STL1_YEAST Sugar transporter STL1 OS=Saccharomyces cerevisiae (strain ATCC 204508 / S288c) GN=STL1 PE=1 SV=2	pfj:MYCFIDRAFT_129107;	YDR536w; KOG0254 Predicted transporter (major facilitator superfamily) R General function prediction only ;	gnl|TC-DB|Q5A8J5; 2.A.1.1.73 Putative uncharacterized protein STL1 OS=Candida albicans GN=HGT10 PE=4 SV=1	GO:0055085; transmembrane transport; biological_process GO:0022857; transmembrane transporter activity; molecular_function GO:0016021; integral to membrane; cellular_component	NA	NA	NA	NA	NA
A02361	-1.340652641	0.006918518	-1.085550727	0.062828753	-0.451794117	0.827339491	-0.196692202	0.999904799	1368	Contig1:2322931:2324529:+	gi|453088514|gb|EMF16554.1|; hypothetical protein [Sphaerulina musiva SO2202, SEPMUDRAFT_145780]	NA	pfj:MYCFIDRAFT_209700;	NA	NA	GO:0042157; lipoprotein metabolic process; biological_process GO:0005576; NA GO:0006869; lipid transport; biological_process GO:0008289; lipid binding; molecular_function	NA	NA	NA	NA	NA
A02377	-1.76318494	0.000237511	-1.501686134	0.00477707	-0.319227587	0.934142106	-0.057728782	0.999904799	819	Contig1:301741:302559:+	gi|627796429|ref|XP_007671562.1|; hypothetical protein [Baudoinia compniacensis UAMH 10762, BAUCODRAFT_118157]	NA	bcom:BAUCODRAFT_118157;	NA	NA	GO:0008152; NA GO:0008168; methyltransferase activity; molecular_function	NA	NA	NA	NA	NA
A02381	1.431736769	0.003634421	0.057907377	0.968058275	0.446506289	0.837784991	-0.927323104	0.336816296	597	Contig1:2382329:2383737:+	gi|453089381|gb|EMF17421.1|; NAD(P)-binding protein [Sphaerulina musiva SO2202]	NA	ztr:MYCGRDRAFT_104239;	NA	NA	GO:0016491; oxidoreductase activity; molecular_function GO:0044237; cellular metabolic process; biological_process GO:0003824; NA GO:0050662; coenzyme binding; molecular_function GO:0008152; NA	NA	NA	NA	NA	NA
A02400	2.690870802	1.79E-09	0.556785005	0.53212461	1.880653507	0.000131711	-0.25343229	0.999904799	915	Contig1:2420962:2422113:+	gi|453088467|gb|EMF16507.1|; Aldo/keto reductase [Sphaerulina musiva SO2202]	Q3ZFI7; GAR1_HYPJE D-galacturonate reductase OS=Hypocrea jecorina GN=gar1 PE=1 SV=1	pfj:MYCFIDRAFT_85826; K18097 GCY1 glycerol 2-dehydrogenase (NADP+) 1.1.1.156 Metabolism; Lipid metabolism; Glycerolipid metabolism [PATH:ko00561]	YOR120w; KOG1577 Aldo/keto reductase family proteins R General function prediction only ;	NA	NA	NA	NA	NA	NA	NA
A02403	3.147351853	2.96E-12	0.730623046	0.330320061	2.303616179	1.29E-06	-0.113112629	0.999904799	1089	Contig1:2424821:2426065:-	gi|631372032|ref|XP_007920396.1|; hypothetical protein [Pseudocercospora fijiensis CIRAD86, MYCFIDRAFT_75620]	P0DMQ6; DHSO_CHICK Sorbitol dehydrogenase OS=Gallus gallus GN=SORD PE=1 SV=1	pfj:MYCFIDRAFT_75620; K00008 SORD, gutB L-iditol 2-dehydrogenase 1.1.1.14 Metabolism; Carbohydrate metabolism; Pentose and glucuronate interconversions [PATH:ko00040] Metabolism; Carbohydrate metabolism; Fructose and mannose metabolism [PATH:ko00051]	Hs4507155; KOG0024 Sorbitol dehydrogenase Q Secondary metabolites biosynthesis, transport and catabolism ;	NA	GO:0016491; oxidoreductase activity; molecular_function GO:0055114; oxidation-reduction process; biological_process GO:0016616; oxidoreductase activity, acting on the CH-OH group of donors, NAD or NADP as acceptor; molecular_function GO:0006631; fatty acid metabolic process; biological_process GO:0003857; 3-hydroxyacyl-CoA dehydrogenase activity; molecular_function GO:0051287; NAD binding; molecu…	NA	NA	NA	NA	NA
A02404	3.255798223	1.51E-12	0.210563726	0.874013628	2.920242703	7.69E-10	-0.124991794	0.999904799	789	Contig1:2426350:2427194:+	gi|453088463|gb|EMF16503.1|; 2-deoxy-D-gluconate 3-dehydrogenase [Sphaerulina musiva SO2202]	P50842; KDUD_BACSU 2-dehydro-3-deoxy-D-gluconate 5-dehydrogenase OS=Bacillus subtilis (strain 168) GN=kduD PE=2 SV=1	pfj:MYCFIDRAFT_28145; K00065 kduD 2-dehydro-3-deoxy-D-gluconate 5-dehydrogenase 1.1.1.127 Metabolism; Carbohydrate metabolism; Pentose and glucuronate interconversions [PATH:ko00040]	NA	NA	GO:0006631; fatty acid metabolic process; biological_process GO:0008831; dTDP-4-dehydrorhamnose reductase activity; molecular_function GO:0016491; oxidoreductase activity; molecular_function GO:0045226; extracellular polysaccharide biosynthetic process; biological_process GO:0043115; precorrin-2 dehydrogenase activity; molecular_function GO:0008677; 2-dehydropantoate 2-reductase activity; molecul…	PHI:2312; THR HM 486909 5530 Metarhizium anisopliae increased virulence (hypervirulence)	NA	NA	NA	NA
A02412	-1.68214108	0.000451099	0.147037104	0.918546179	-1.546208098	0.003952297	0.282970086	0.999904799	1767	Contig1:2443031:2445370:-	gi|627808799|ref|XP_007677747.1|; hypothetical protein [Baudoinia compniacensis UAMH 10762, BAUCODRAFT_527822]	NA	bcom:BAUCODRAFT_527822;	NA	NA	GO:0055114; oxidation-reduction process; biological_process GO:0008033; tRNA processing; biological_process GO:0016491; oxidoreductase activity; molecular_function GO:0050660; flavin adenine dinucleotide binding; molecular_function GO:0050661; NADP binding; molecular_function GO:0004499; flavin-containing monooxygenase activity; molecular_function	NA	NA	NA	NA	NA
A02441	-0.232537874	0.816406788	-1.369961087	0.012038805	-0.470961023	0.814675081	-1.608384236	0.004683027	858	Contig1:2506426:2507399:+	gi|452847595|gb|EME49527.1|; hypothetical protein [Dothistroma septosporum NZE10, DOTSEDRAFT_68335]	NA	pfj:MYCFIDRAFT_209679;	NA	NA	GO:0008168; methyltransferase activity; molecular_function GO:0008152; NA	NA	NA	NA	NA	NA
A02451	1.94288121	2.68E-05	1.342086809	0.011968026	1.916704817	9.11E-05	1.315910416	0.036229389	957	Contig1:2527206:2528214:-	gi|452841822|gb|EME43758.1|; hypothetical protein [Dothistroma septosporum NZE10, DOTSEDRAFT_131027]	NA	ztr:MYCGRDRAFT_93498;	NA	NA	NA	NA	NA	NA	NA	NA
A02506	-1.727318926	0.000254008	-0.752395372	0.312753168	-0.777433666	0.433693027	0.197489889	0.999904799	1665	Contig1:2650786:2652520:-	NA	NA	NA	NA	NA	NA	NA	NA	NA	NA	NA
A02507	-1.46665241	0.002739746	-0.595541367	0.489663401	-0.569622683	0.709922797	0.30148836	0.999904799	1242	Contig1:2653948:2655189:+	gi|453088361|gb|EMF16401.1|; hypothetical protein [Sphaerulina musiva SO2202, SEPMUDRAFT_55696]	NA	pfj:MYCFIDRAFT_210094;	NA	NA	NA	NA	NA	NA	NA	NA
A02521	3.008595361	1.97E-11	1.143329885	0.045071905	2.122997313	1.06E-05	0.257731838	0.999904799	1356	Contig1:343335:344787:-	gi|453088172|gb|EMF16212.1|; hypothetical protein [Sphaerulina musiva SO2202, SEPMUDRAFT_75118]	NA	pfj:MYCFIDRAFT_148057;	NA	NA	GO:0006364; rRNA processing; biological_process GO:0008033; tRNA processing; biological_process GO:0003723; RNA binding; molecular_function GO:0038032; NA GO:0008168; methyltransferase activity; molecular_function	NA	NA	NA	NA	NA
A02525	1.569223985	0.001048851	0.40977928	0.702425045	1.047286423	0.121478779	-0.112158282	0.999904799	3204	Contig1:2698585:2702540:-	gi|453089550|gb|EMF17590.1|; hypothetical protein [Sphaerulina musiva SO2202, SEPMUDRAFT_160821]	NA	psco:LY89DRAFT_597857;	NA	NA	GO:0055114; oxidation-reduction process; biological_process GO:0004601; peroxidase activity; molecular_function GO:0005198; NA GO:0019028; viral capsid; cellular_component GO:0020037; heme binding; molecular_function GO:0005506; iron ion binding; molecular_function GO:0016705; oxidoreductase activity, acting on paired donors, with incorporation or reduction of molecular oxygen; molecular_function…	NA	Lema_T077520.1; [Leptosphaeria maculans]	NA	NA	NA
A02540	-1.396752188	0.004542877	-0.891236772	0.178355375	-0.591912119	0.686710836	-0.086396702	0.999904799	918	Contig1:2736309:2737504:+	gi|453089776|gb|EMF17816.1|; family A G protein-coupled receptor-like protein [Sphaerulina musiva SO2202]	Q9UW81; NOP1_NEUCR Opsin-1 OS=Neurospora crassa (strain ATCC 24698 / 74-OR23-1A / CBS 708.71 / DSM 1257 / FGSC 987) GN=nop-1 PE=1 SV=1	pfj:MYCFIDRAFT_54557;	NA	gnl|TC-DB|Q9HGT7; 3.E.1.4.3 Opsin - Leptosphaeria maculans (Blackleg fungus).	GO:0016020; membrane; cellular_component GO:0006811; ion transport; biological_process GO:0005216; ion channel activity; molecular_function	NA	NA	NA	NA	NA
A02552	1.346849956	0.008049362	0.48929395	0.629721648	-0.043159912	0.996090414	-0.900715918	0.395596852	1785	Contig1:2758945:2761458:+	gi|631371618|ref|XP_007920189.1|; hypothetical protein [Pseudocercospora fijiensis CIRAD86, MYCFIDRAFT_55838]	NA	pfj:MYCFIDRAFT_55838;	NA	NA	GO:0004499; flavin-containing monooxygenase activity; molecular_function GO:0050661; NADP binding; molecular_function GO:0050660; flavin adenine dinucleotide binding; molecular_function GO:0016491; oxidoreductase activity; molecular_function GO:0055114; oxidation-reduction process; biological_process	NA	NA	NA	NA	NA
A02555	-1.849551026	6.39E-05	-1.469923337	0.004604645	-0.317417987	0.934142106	0.062209702	0.999904799	882	Contig1:2765401:2766516:+	gi|631371616|ref|XP_007920188.1|; hypothetical protein [Pseudocercospora fijiensis CIRAD86, MYCFIDRAFT_55836]	NA	pfj:MYCFIDRAFT_55836;	NA	NA	NA	NA	NA	NA	NA	NA
A02564	-0.59871815	0.38440216	-1.77983766	0.000294811	0.191815437	0.97846668	-0.989304073	0.254031331	1131	Contig1:2787166:2788296:+	gi|453088499|gb|EMF16539.1|; hypothetical protein [Sphaerulina musiva SO2202, SEPMUDRAFT_103908]	NA	pfj:MYCFIDRAFT_26335; K08502 VAM7 regulator of vacuolar morphogenesis -- Genetic Information Processing; Folding, sorting and degradation; SNARE interactions in vesicular transport [PATH:ko04130]	NA	NA	GO:0035091; phosphatidylinositol binding; molecular_function	PHI:4865; FgVam7 ESU12740 5518 Fusarium graminearum loss of pathogenicity	NA	NA	NA	NA
A02565	-1.680045826	0.000503668	-1.811476477	0.000345067	-0.387151661	0.894250232	-0.518582312	0.999904799	795	Contig1:353555:354396:+	gi|453088985|gb|EMF17025.1|; hypothetical protein [Sphaerulina musiva SO2202, SEPMUDRAFT_160380]	NA	pfj:MYCFIDRAFT_62671;	NA	NA	NA	NA	NA	NA	NA	NA
A02568	-1.255685712	0.013581593	-1.449592094	0.005299151	-0.231627313	0.969001024	-0.425533695	0.999904799	837	Contig1:2792236:2793403:-	gi|453088496|gb|EMF16536.1|; sterol desaturase family [Sphaerulina musiva SO2202]	NA	bcom:BAUCODRAFT_49080;	NA	NA	GO:0005506; iron ion binding; molecular_function GO:0006633; fatty acid biosynthetic process; biological_process GO:0016491; oxidoreductase activity; molecular_function GO:0055114; oxidation-reduction process; biological_process	NA	NA	NA	NA	NA
A02599	1.332614615	0.007538902	0.416980522	0.695717807	0.767440389	0.447323865	-0.148193704	0.999904799	429	Contig1:361409:361945:+	gi|631374976|ref|XP_007921868.1|; hypothetical protein [Pseudocercospora fijiensis CIRAD86, MYCFIDRAFT_209989]	NA	pfj:MYCFIDRAFT_209989;	NA	NA	NA	NA	NA	NA	NA	NA
A02615	-1.231321452	0.016267361	-1.538404587	0.002567838	0.130206771	0.984868601	-0.176876364	0.999904799	1542	Contig1:2921240:2922907:-	gi|452847794|gb|EME49726.1|; hypothetical protein [Dothistroma septosporum NZE10, DOTSEDRAFT_68487]	NA	pfj:MYCFIDRAFT_169721;	NA	NA	GO:0005515; protein binding; molecular_function	NA	NA	NA	NA	NA
A02650	-0.81322574	0.181330284	-1.448298424	0.005372635	-0.008731046	0.998196104	-0.643803729	0.857012651	1272	Contig1:3003280:3004551:+	gi|631373740|ref|XP_007921250.1|; hypothetical protein [Pseudocercospora fijiensis CIRAD86, MYCFIDRAFT_209685]	NA	pfj:MYCFIDRAFT_209685;	NA	NA	NA	NA	NA	NA	NA	NA
A02666	1.320863902	0.008140517	0.82432187	0.233503133	0.622939452	0.644390021	0.126397419	0.999904799	1068	Contig1:3044999:3046437:-	gi|453089406|gb|EMF17446.1|; polysaccharide lyase family 3 protein [Sphaerulina musiva SO2202]	Q0CJ49; PLYD_ASPTN Probable pectate lyase D OS=Aspergillus terreus (strain NIH 2624 / FGSC A1156) GN=plyD PE=3 SV=1	pfj:MYCFIDRAFT_23004;	NA	NA	GO:0003677; DNA binding; molecular_function GO:0030570; pectate lyase activity; molecular_function GO:0045893; positive regulation of transcription, DNA-dependent; biological_process GO:0005634; nucleus; cellular_component GO:0005576; NA	NA	NA	NA	CCD50884.1_PL3; Polysaccharide Lyase family 3 protein (Bofut4_p086630.1);--;Botryotinia fuckeliana T4;-- pectate lyase (EC 4.2.2.2). NA	NA
A02693	-3.018151911	0.001861035	-0.559525697	0.686985182	0.782167936	0.697128551	3.24079415	0.002009245	705	Contig2:3137980:3138684:-	gi|631392342|ref|XP_007930551.1|; hypothetical protein [Pseudocercospora fijiensis CIRAD86, MYCFIDRAFT_43655]	NA	NA	NA	NA	NA	NA	NA	NA	NA	NA
A02694	-1.282183799	0.015253937	-1.704234548	0.001096214	-0.115768985	0.990091549	-0.537819734	0.999904799	1137	Contig2:3140722:3141907:+	gi|398406653|ref|XP_003854792.1|; hypothetical protein [Zymoseptoria tritici IPO323, MYCGRDRAFT_67907]	A0A097ZPE4; ANDK_EMEVA Cytochrome P450 monooxygenase andK OS=Emericella variicolor GN=andK PE=1 SV=1	ztr:MYCGRDRAFT_67907;	NA	NA	GO:0016787; hydrolase activity; molecular_function	NA	NA	NA	NA	NA
A02718	2.566644769	8.41E-09	2.103709093	9.85E-06	1.871638443	0.000126664	1.408702768	0.017360541	6288	Contig2:3202234:3208623:-	gi|453083165|gb|EMF11211.1|; hypothetical protein [Sphaerulina musiva SO2202, SEPMUDRAFT_134402]	NA	ztr:MYCGRDRAFT_55428;	NA	NA	GO:0005524; ATP binding; molecular_function GO:0006810; transport; biological_process GO:0003724; RNA helicase activity; molecular_function GO:0008134; transcription factor binding; molecular_function GO:0003723; RNA binding; molecular_function GO:0006614; SRP-dependent cotranslational protein targeting to membrane; biological_process GO:0006355; regulation of transcription, DNA-dependent; biolog…	NA	NA	NA	NA	NA
A02720	3.10069771	1.52E-11	0.217561611	0.870599463	1.604172691	0.003787987	-1.278963408	0.05181294	834	Contig2:3217055:3218143:+	gi|453083167|gb|EMF11213.1|; hypothetical protein [Sphaerulina musiva SO2202, SEPMUDRAFT_68602]	NA	bcom:BAUCODRAFT_123025;	NA	NA	GO:0005576; NA GO:0009405; pathogenesis; biological_process GO:0043303; mast cell degranulation; biological_process	NA	NA	NA	NA	NA
A02721	3.201372216	9.90E-13	0.498315809	0.606270263	1.920338279	9.09E-05	-0.782718128	0.57108738	1218	Contig2:3219894:3221111:+	gi|156054134|ref|XP_001592993.1|; hypothetical protein [Sclerotinia sclerotiorum]	Q8N0N3; BGBP_PENMO Beta-1,3-glucan-binding protein OS=Penaeus monodon PE=2 SV=1	ssl:SS1G_05915;	NA	NA	GO:0005975; carbohydrate metabolic process; biological_process GO:0004553; hydrolase activity, hydrolyzing O-glycosyl compounds; molecular_function	NA	NA	NA	CCD33799.1_GH16; glycoside hydrolase family 16 protein (Bofut4_p064010.1);--;Botryotinia fuckeliana T4;-- xyloglucan:xyloglucosyltransferase (EC 2.4.1.207); keratan-sulfate endo-1,4-&beta;-galactosidase (EC 3.2.1.103); endo-1,3-&beta;-glucanase (EC 3.2.1.39); endo-1,3(4)-&beta;-glucanase (EC 3.2.1.6); licheninase (EC 3.2.1.73); &beta;-agarase (EC 3.2.1.81); &kappa;-carrageenase (EC 3.2.1.83); xyl…	NA
A02723	2.590971317	6.07E-09	0.34783543	0.762622878	1.650320237	0.001263493	-0.592815651	0.938704463	2589	Contig2:3222833:3225576:+	gi|407918757|gb|EKG12023.1|; Glycosyl transferase family 2 [Macrophomina phaseolina MS6]	NA	npa:UCRNP2_9172;	NA	gnl|TC-DB|A7EIH8; 4.D.3.2.1 Putative uncharacterized protein OS=Sclerotinia sclerotiorum (strain ATCC 18683 / 1980 / Ss-1) GN=SS1G_05121 PE=4 SV=1	GO:0016757; transferase activity, transferring glycosyl groups; molecular_function	NA	NA	NA	NA	NA
A02734	-1.985878418	1.59E-05	-0.181631952	0.897136836	-2.042974902	2.30E-05	-0.238728436	0.999904799	1788	Contig2:3258552:3260723:+	gi|453083444|gb|EMF11490.1|; hypothetical protein [Sphaerulina musiva SO2202, SEPMUDRAFT_150406]	P53693; RDS1_SCHPO Protein rds1 OS=Schizosaccharomyces pombe (strain 972 / ATCC 24843) GN=rds1 PE=2 SV=2	ztr:MYCGRDRAFT_103564;	NA	NA	NA	NA	NA	NA	NA	NA
A02748	0.596412696	0.385940569	-1.40821558	0.00725563	0.962182036	0.186366438	-1.042446239	0.201412219	1467	Contig2:3290516:3292087:-	gi|453088914|gb|EMF16954.1|; FAD/NAD(P)-binding domain-containing protein [Sphaerulina musiva SO2202]	NA	pfj:MYCFIDRAFT_80018;	NA	NA	GO:0055114; oxidation-reduction process; biological_process GO:0008033; tRNA processing; biological_process GO:0003857; 3-hydroxyacyl-CoA dehydrogenase activity; molecular_function GO:0016117; carotenoid biosynthetic process; biological_process GO:0016491; oxidoreductase activity; molecular_function GO:0006631; fatty acid metabolic process; biological_process GO:0016705; oxidoreductase activity, …	PHI:112; MAK1 AAC49410 140110 Nectria haematococca reduced virulence	NA	NA	NA	NA
A02752	-1.390962929	0.00484034	-0.823026443	0.237069755	-0.421875944	0.86580478	0.146060542	0.999904799	1461	Contig2:3301761:3303371:+	gi|453088132|gb|EMF16173.1|; amidase family protein [Sphaerulina musiva SO2202]	NA	kfv:AS188_04200;	NA	NA	GO:0016884; carbon-nitrogen ligase activity, with glutamine as amido-N-donor; molecular_function	NA	NA	NA	NA	NA
A02753	1.456954724	0.002786259	0.274649334	0.819895277	0.604582943	0.664254947	-0.577722447	0.965120893	3738	Contig2:3306948:3311173:+	gi|631386148|ref|XP_007927454.1|; hypothetical protein [Pseudocercospora fijiensis CIRAD86, MYCFIDRAFT_165158]	D4AUF1; WSCD1_ARTBC WSC domain-containing protein ARB_07867 OS=Arthroderma benhamiae (strain ATCC MYA-4681 / CBS 112371) GN=ARB_07867 PE=1 SV=1	pfj:MYCFIDRAFT_165158;	NA	NA	NA	NA	NA	YES	AEO70370.1_AA5; THITE_135113;--;Thielavia terrestris NRRL 8126;-- Oxidase with oxygen as acceptor (EC 1.1.3.-); galactose oxidase (EC 1.1.3.9); glyoxal oxidase (EC 1.1.3.-) Family AA5 are copper radical oxidases and the family includes two subfamilies, namely AA5_1 and AA5_2 containing characterized glyoxal oxidase and galactose oxidase enzymes, respectively	NA
A02784	-1.697869351	0.00030417	-1.120541318	0.0504708	-0.729424404	0.496057491	-0.152096371	0.999904799	1296	Contig2:3385083:3386615:-	gi|453083147|gb|EMF11193.1|; hypothetical protein [Sphaerulina musiva SO2202, SEPMUDRAFT_150193]	NA	pfj:MYCFIDRAFT_192605;	NA	NA	GO:0042157; lipoprotein metabolic process; biological_process GO:0005634; nucleus; cellular_component GO:0033557; Slx1-Slx4 complex; cellular_component GO:0006869; lipid transport; biological_process GO:0008289; lipid binding; molecular_function GO:0006260; DNA replication; biological_process GO:0005576; NA GO:0006281; DNA repair; biological_process GO:0017108; 5'-flap endonuclease activity; mole…	NA	NA	YES	NA	NA
A02796	-0.550350875	0.451843956	-2.317971851	1.21E-06	0.926770714	0.226788801	-0.840850262	0.49135767	1395	Contig2:3408693:3410292:-	gi|631374818|ref|XP_007921789.1|; hypothetical protein [Pseudocercospora fijiensis CIRAD86, MYCFIDRAFT_160131]	D4AKL6; OXDD_ARTBC Probable oxalate decarboxylase ARB_04859 OS=Arthroderma benhamiae (strain ATCC MYA-4681 / CBS 112371) GN=ARB_04859 PE=1 SV=1	pfj:MYCFIDRAFT_160131; K01569 oxdD oxalate decarboxylase 4.1.1.2 Metabolism; Carbohydrate metabolism; Glyoxylate and dicarboxylate metabolism [PATH:ko00630]	NA	NA	GO:0005788; endoplasmic reticulum lumen; cellular_component GO:0009058; biosynthetic process; biological_process GO:0004872; receptor activity; molecular_function GO:0045735; NA	NA	NA	YES	NA	NA
A02797	-1.495698877	0.002066986	-2.345129124	7.29E-07	0.477834558	0.80427468	-0.371595689	0.999904799	1422	Contig2:3412847:3414445:+	gi|584412572|emb|CDM31340.1|; WD40/YVTN repeat-like-containing domain [Penicillium roqueforti FM164]	NA	psco:LY89DRAFT_665695; K17285 SELENBP1 selenium-binding protein 1 -- --	NA	NA	GO:0008430; selenium binding; molecular_function	NA	NA	YES	NA	NA
A02798	-1.358760629	0.006752814	-1.165280399	0.0422441	-0.295265171	0.944416977	-0.101784941	0.999904799	789	Contig2:3415002:3415790:-	gi|171691426|ref|XP_001910638.1|; Putative Carbohydrate Esterase Family 3 [Podospora anserina S mat+]	NA	pan:PODANSg7677;	NA	NA	GO:0006629; lipid metabolic process; biological_process GO:0016788; hydrolase activity, acting on ester bonds; molecular_function	NA	NA	YES	CAP71774.1_CE3; unnamed protein product;--;Podospora anserina S mat+ (Podan2);B2B3T8 acetyl xylan esterase (EC 3.1.1.72). NA	NA
A02801	-1.561555794	0.001424796	-0.59794997	0.492350028	-0.541585323	0.741074728	0.4220205	0.999904799	1023	Contig2:3416515:3417594:+	gi|453083525|gb|EMF11571.1|; NAD(P)-binding protein [Sphaerulina musiva SO2202]	NA	pfj:MYCFIDRAFT_87579;	NA	NA	GO:0055114; oxidation-reduction process; biological_process GO:0016616; oxidoreductase activity, acting on the CH-OH group of donors, NAD or NADP as acceptor; molecular_function GO:0044237; cellular metabolic process; biological_process GO:0050662; coenzyme binding; molecular_function GO:0008152; NA GO:0016491; oxidoreductase activity; molecular_function GO:0008831; dTDP-4-dehydrorhamnose reducta…	NA	NA	NA	NA	NA
A02806	-1.587192524	0.00283254	-1.76819586	0.001240244	0.090353811	0.993237931	-0.090649525	0.999904799	2832	Contig2:3425367:3428198:-	NA	NA	NA	NA	NA	GO:0015074; DNA integration; biological_process	NA	NA	NA	NA	NA
A02808	-0.382674344	0.658362383	-1.487117206	0.004957128	-0.181373724	0.981032711	-1.285816585	0.051862823	663	Contig2:3430392:3431499:-	NA	NA	NA	NA	NA	NA	NA	NA	YES	NA	NA
A02811	0.252060097	0.824717905	-0.750252499	0.515593	-0.871007277	0.496057491	-1.873319872	0.006909923	1965	Contig2:419434:421398:-	NA	NA	NA	NA	NA	NA	NA	NA	NA	NA	NA
A02856	1.467594702	0.006752814	-0.108096273	0.944074378	1.316271922	0.049128503	-0.259419053	0.999904799	1392	Contig2:3572530:3573985:+	NA	NA	NA	NA	NA	NA	NA	NA	NA	NA	NA
A02876	2.072974114	6.80E-06	-0.004107012	0.998477155	1.966648772	6.32E-05	-0.110432353	0.999904799	726	Contig2:3630602:3631327:+	NA	NA	NA	NA	NA	NA	NA	NA	NA	NA	NA
A02882	0.501261744	0.505589321	1.55507841	0.00227087	-0.327594444	0.929251965	0.726222223	0.682027625	1338	Contig2:3642857:3644576:+	gi|453083007|gb|EMF11053.1|; MFS general substrate transporter [Sphaerulina musiva SO2202]	NA	pfj:MYCFIDRAFT_55853;	NA	NA	GO:0055085; transmembrane transport; biological_process GO:0022857; transmembrane transporter activity; molecular_function GO:0016021; integral to membrane; cellular_component	NA	NA	NA	NA	NA
A02891	3.179136647	1.51E-12	2.175021156	4.79E-06	2.481608943	1.06E-07	1.477493452	0.010604658	420	Contig2:3674467:3674886:+	gi|662535305|gb|KEQ92622.1|; hypothetical protein [Aureobasidium subglaciale EXF-2481, AUEXF2481DRAFT_42720]	NA	NA	NA	NA	GO:0019836; hemolysis by symbiont of host erythrocytes; biological_process	NA	NA	NA	NA	NA
A02893	-2.402066221	3.24E-07	-1.718756877	0.001452072	-1.038128721	0.149804272	-0.354819377	0.999904799	972	Contig2:3677770:3678741:-	gi|453083000|gb|EMF11046.1|; hypothetical protein [Sphaerulina musiva SO2202, SEPMUDRAFT_164633]	NA	pfj:MYCFIDRAFT_213325;	NA	NA	GO:0046999; regulation of conjugation; biological_process GO:0051188; cofactor biosynthetic process; biological_process GO:0000166; nucleotide binding; molecular_function GO:0019867; outer membrane; cellular_component GO:0016021; integral to membrane; cellular_component GO:0009236; cobalamin biosynthetic process; biological_process GO:0043752; adenosylcobinamide kinase activity; molecular_function	NA	NA	NA	NA	NA
A02905	-1.501715964	0.001958017	-1.179358205	0.035999325	-0.757329407	0.460617503	-0.434971648	0.999904799	1773	Contig2:3710569:3712852:-	gi|631374492|ref|XP_007921626.1|; hypothetical protein [Pseudocercospora fijiensis CIRAD86, MYCFIDRAFT_185271]	O74849; GHT6_SCHPO High-affinity fructose transporter ght6 OS=Schizosaccharomyces pombe (strain 972 / ATCC 24843) GN=ght6 PE=1 SV=1	pfj:MYCFIDRAFT_185271;	SPCC1235.13; KOG0254 Predicted transporter (major facilitator superfamily) R General function prediction only ;	gnl|TC-DB|Q400D8; 2.A.1.1.36 Putative low affinity glucose transporter MstE - Emericella nidulans (Aspergillus nidulans).	GO:0055085; transmembrane transport; biological_process GO:0022857; transmembrane transporter activity; molecular_function GO:0016021; integral to membrane; cellular_component GO:0019031; viral envelope; cellular_component	NA	NA	NA	NA	NA
A02911	1.482761255	0.002256455	0.073618405	0.959232815	1.055734489	0.114009938	-0.35340836	0.999904799	1242	Contig2:447733:449031:+	gi|453082764|gb|EMF10811.1|; Di-copper centre-containing protein [Sphaerulina musiva SO2202]	Q5AUW8; ORSC_EMENI Tyrosinase-like protein orsC OS=Emericella nidulans (strain FGSC A4 / ATCC 38163 / CBS 112.46 / NRRL 194 / M139) GN=orsC PE=2 SV=1	ztr:MYCGRDRAFT_77890; K00505 TYR tyrosinase 1.14.18.1 Metabolism; Amino acid metabolism; Tyrosine metabolism [PATH:ko00350] Metabolism; Metabolism of cofactors and vitamins; Riboflavin metabolism [PATH:ko00740] Metabolism; Biosynthesis of other secondary metabolites; Isoquinoline alkaloid biosynthesis [PATH:ko00950] Metabolism; Biosynthesis of other secondary metabolites; Betalain biosynthesis [P…	NA	NA	GO:0016491; oxidoreductase activity; molecular_function GO:0008152; NA	NA	NA	YES	NA	NA
A02913	1.333258626	0.007796071	0.637202913	0.437943392	0.716188779	0.518442832	0.020133066	0.999904799	2259	Contig2:3731138:3733496:-	gi|453083073|gb|EMF11119.1|; P-loop containing nucleoside triphosphate hydrolase protein [Sphaerulina musiva SO2202]	NA	pfj:MYCFIDRAFT_125702;	NA	NA	GO:0003777; microtubule motor activity; molecular_function GO:0005524; ATP binding; molecular_function GO:0007018; microtubule-based movement; biological_process GO:0008017; microtubule binding; molecular_function	NA	NA	NA	NA	NA
A02922	3.104561354	3.48E-12	1.433802549	0.005942143	3.137679275	1.20E-11	1.46692047	0.011446773	579	Contig2:450994:451756:+	NA	NA	NA	NA	NA	NA	NA	NA	YES	NA	NA
A02926	2.154413187	0.000365592	-0.096291847	0.952463208	2.335564529	0.000174401	0.084859496	0.999904799	3861	Contig2:3767106:3771937:-	NA	NA	NA	NA	NA	GO:0006278; RNA-dependent DNA replication; biological_process GO:0003964; RNA-directed DNA polymerase activity; molecular_function GO:0003723; RNA binding; molecular_function	NA	NA	NA	NA	NA
A02954	2.005962265	1.38E-05	1.082558165	0.066474001	1.1248929	0.084758979	0.201488801	0.999904799	1482	Contig2:3857706:3859333:+	gi|629662775|ref|XP_007805234.1|; hypothetical protein [Endocarpon pusillum Z07020, EPUS_01131]	NA	pno:SNOG_06397;	NA	NA	GO:0008762; UDP-N-acetylmuramate dehydrogenase activity; molecular_function GO:0055114; oxidation-reduction process; biological_process GO:0016491; oxidoreductase activity; molecular_function GO:0050660; flavin adenine dinucleotide binding; molecular_function	NA	NA	NA	NA	NA
A02964	1.241955246	0.016968767	-0.039631168	0.975704737	1.453288179	0.008601281	0.171701765	0.999904799	1314	Contig2:3892363:3894475:+	gi|584131998|gb|EWG41381.1|; indoleamine 2, 3-dioxygenase [Fusarium verticillioides 7600]	NA	fvr:FVEG_03512; K00463 IDO, INDO indoleamine 2,3-dioxygenase 1.13.11.52 Metabolism; Amino acid metabolism; Tryptophan metabolism [PATH:ko00380] Human Diseases; Infectious diseases; African trypanosomiasis [PATH:ko05143]	NA	NA	GO:0020037; heme binding; molecular_function	NA	NA	NA	NA	NA
A02970	1.906348143	3.63E-05	0.247183864	0.843509472	1.781268674	0.000335496	0.122104395	0.999904799	1392	Contig2:3902177:3903620:+	gi|453083169|gb|EMF11215.1|; leupeptin-inactivating enzyme 1 precursor, partial [Sphaerulina musiva SO2202]	NA	pfj:MYCFIDRAFT_47262;	NA	NA	GO:0006508; proteolysis; biological_process GO:0008233; peptidase activity; molecular_function GO:0008152; NA GO:0016787; hydrolase activity; molecular_function	NA	NA	NA	NA	NA
A02988	0.781161257	0.236799036	1.510754477	0.00421558	1.045207564	0.158441342	1.774800785	0.001000473	2685	Contig2:466622:471997:+	NA	NA	NA	NA	NA	GO:0005524; ATP binding; molecular_function	NA	NA	NA	NA	NA
A03002	2.809290336	1.14E-07	0.289858658	0.825188831	2.277891932	0.000113435	-0.241539746	0.999904799	1827	Contig2:3990605:3992491:+	gi|453083460|gb|EMF11506.1|; Peptidase_M36-domain-containing protein [Sphaerulina musiva SO2202]	E3QKL1; MEP_COLGM Extracellular metalloproteinase mep OS=Colletotrichum graminicola (strain M1.001 / M2 / FGSC 10212) GN=mep PE=2 SV=1	ztr:MYCGRDRAFT_111417; K01417 MEP extracellular elastinolytic metalloproteinase 3.4.24.- --	NA	NA	GO:0005615; extracellular space; cellular_component GO:0008270; zinc ion binding; molecular_function GO:0004222; metalloendopeptidase activity; molecular_function	NA	NA	NA	NA	NA
A03017	-1.489162209	0.002205658	-1.288695949	0.017170652	-0.373837098	0.900353931	-0.173370839	0.999904799	1473	Contig2:4032184:4033722:+	gi|453083465|gb|EMF11511.1|; cat eye syndrome critical region protein 5 precursor [Sphaerulina musiva SO2202]	O13899; YF38_SCHPO Uncharacterized CDP-alcohol phosphatidyltransferase class-I family protein C22A12.08c OS=Schizosaccharomyces pombe (strain 972 / ATCC 24843) GN=SPAC22A12.08c PE=3 SV=1	pfj:MYCFIDRAFT_80049;	SPAC22A12.08c_1; KOG1618 Predicted phosphatase R General function prediction only ;	NA	NA	NA	NA	NA	NA	NA
A03038	-2.334235141	0.001295942	-1.248707815	0.108476351	0.56513932	0.811637892	1.650666645	0.21751035	999	Contig2:4073848:4074846:-	NA	NA	NA	NA	NA	GO:0006270; DNA-dependent DNA replication initiation; biological_process GO:0019013; viral nucleocapsid; cellular_component GO:0016021; integral to membrane; cellular_component	NA	NA	NA	NA	NA
A03074	1.570504522	0.002446	0.47696185	0.654641391	1.040972276	0.184455019	-0.052570397	0.999904799	363	Contig2:4180538:4180900:-	NA	NA	NA	NA	NA	NA	NA	NA	NA	NA	NA
A03076	-1.668928106	0.000397952	-0.844015544	0.217016869	-0.710815347	0.519380045	0.114097214	0.999904799	1473	Contig2:4186280:4187814:-	gi|453083246|gb|EMF11292.1|; hypothetical protein [Sphaerulina musiva SO2202, SEPMUDRAFT_118589]	NA	bcom:BAUCODRAFT_37803;	NA	NA	GO:0001772; immunological synapse; cellular_component GO:0097197; NA GO:0016021; integral to membrane; cellular_component	NA	NA	NA	NA	NA
A03092	-1.665752705	0.000410399	-0.561159179	0.524913592	-0.726220213	0.501141773	0.378373312	0.999904799	1065	Contig2:4237005:4238332:+	gi|631373182|ref|XP_007920971.1|; hypothetical protein [Pseudocercospora fijiensis CIRAD86, MYCFIDRAFT_87575]	NA	pfj:MYCFIDRAFT_87575;	NA	NA	GO:0001518; voltage-gated sodium channel complex; cellular_component GO:0009401; phosphoenolpyruvate-dependent sugar phosphotransferase system; biological_process GO:0005248; voltage-gated sodium channel activity; molecular_function GO:0005515; protein binding; molecular_function GO:0006814; sodium ion transport; biological_process GO:0008982; protein-N(PI)-phosphohistidine-sugar phosphotransfera…	NA	NA	NA	NA	NA
A03110	-1.392531829	0.00474476	-0.874964265	0.193738457	-1.131458652	0.077157153	-0.613891088	0.903265889	1569	Contig2:507271:509250:-	gi|631378740|ref|XP_007923750.1|; hypothetical protein [Pseudocercospora fijiensis CIRAD86, MYCFIDRAFT_86505]	B8MYS7; MF127_ASPFN MFS glucose transporter mfs1 OS=Aspergillus flavus (strain ATCC 200026 / FGSC A1120 / NRRL 3357 / JCM 12722 / SRRC 167) GN=mfs1 PE=2 SV=1	pfj:MYCFIDRAFT_86505;	NA	gnl|TC-DB|P49374; 2.A.1.1.39 High-affinity glucose transporter - Kluyveromyces lactis (Yeast) (Candida sphaerica).	GO:0016021; integral to membrane; cellular_component GO:0022857; transmembrane transporter activity; molecular_function GO:0055085; transmembrane transport; biological_process	NA	NA	NA	NA	NA
A03113	2.190247026	2.09E-06	0.723657027	0.35243187	0.756220385	0.493932466	-0.710369614	0.735072432	1326	Contig2:4282313:4284165:-	gi|452841388|gb|EME43325.1|; hypothetical protein [Dothistroma septosporum NZE10, DOTSEDRAFT_72665]	NA	aay:WYH_02332; K00799 GST, gst glutathione S-transferase 2.5.1.18 Metabolism; Metabolism of other amino acids; Glutathione metabolism [PATH:ko00480] Metabolism; Xenobiotics biodegradation and metabolism; Metabolism of xenobiotics by cytochrome P450 [PATH:ko00980] Metabolism; Xenobiotics biodegradation and metabolism; Drug metabolism - cytochrome P450 [PATH:ko00982] Human Diseases; Cancers; Chemic…	NA	NA	GO:0005515; protein binding; molecular_function	NA	NA	NA	NA	NA
A03121	1.436200855	0.003529896	0.495641114	0.611069884	0.464532153	0.817916651	-0.476027588	0.999904799	1104	Contig2:510607:511878:-	gi|452836849|gb|EME38792.1|; hypothetical protein [Dothistroma septosporum NZE10, DOTSEDRAFT_66792]	NA	pfj:MYCFIDRAFT_110806;	NA	NA	NA	NA	NA	NA	NA	NA
A03139	0.877670244	0.135450925	1.478079225	0.004336276	0.575413001	0.701741344	1.175821982	0.089986045	1920	Contig2:4343089:4345008:-	gi|453083239|gb|EMF11285.1|; hypothetical protein [Sphaerulina musiva SO2202, SEPMUDRAFT_142754]	NA	ztr:MYCGRDRAFT_90418;	NA	NA	NA	NA	NA	YES	NA	NA
A03140	1.866761116	0.000143069	1.302826349	0.018122033	1.65245015	0.00267854	1.088515384	0.171742358	648	Contig2:4347830:4348653:-	NA	NA	NA	NA	NA	NA	NA	NA	YES	NA	NA
A03144	-1.577495711	0.000974439	-0.894228178	0.175827194	-0.10782559	0.990971661	0.575441943	0.972563104	1941	Contig2:519913:522065:+	gi|453084652|gb|EMF12696.1|; plastidic glucose transporter 4 [Sphaerulina musiva SO2202]	NA	pfj:MYCFIDRAFT_77176;	NA	NA	GO:0016021; integral to membrane; cellular_component GO:0055085; transmembrane transport; biological_process GO:0022857; transmembrane transporter activity; molecular_function	NA	NA	NA	NA	NA
A03165	1.898058813	4.89E-05	1.117109917	0.054103624	1.328564431	0.023212161	0.547615535	0.999904799	1677	Contig2:4427048:4428880:+	gi|453083346|gb|EMF11392.1|; glycosyltransferase family 71 protein [Sphaerulina musiva SO2202]	NA	afm:AFUA_6G14480;	NA	NA	GO:0006486; protein glycosylation; biological_process	NA	NA	NA	CAP80794.1_GT71; Pc12g11670 (possible fragment);--;Penicillium chrysogenum Wisconsin 54-1255 (PenchWisc1_1);B6GXP6 &alpha;-mannosyltransferase (EC 2.4.1.-) Distantly related to family GT8	NA
A03175	-1.803739441	0.000103066	-1.316052828	0.014046201	-0.579176327	0.698536292	-0.091489714	0.999904799	2316	Contig2:4456161:4458535:-	gi|453083042|gb|EMF11088.1|; DUF590-domain-containing protein [Sphaerulina musiva SO2202]	NA	pfj:MYCFIDRAFT_47279; K19327 ANO10, TMEM16K anoctamin-10 --	NA	gnl|TC-DB|B0YES0; 1.A.17.1.17 Plasma membrane channel protein Ist2, putative OS=Neosartorya fumigata (strain CEA10 / CBS 144.89 / FGSC A1163) GN=AFUB_100160 PE=4 SV=1	NA	NA	NA	NA	NA	NA
A03196	-2.327257136	2.33E-07	-0.286069628	0.81267365	-1.129214189	0.078313769	0.91197332	0.358145988	939	Contig2:4508328:4509388:-	gi|453084261|gb|EMF12306.1|; archaerhodopsin-2 precursor [Sphaerulina musiva SO2202]	NA	pfj:MYCFIDRAFT_211441;	NA	NA	GO:0016020; membrane; cellular_component GO:0006811; ion transport; biological_process GO:0005216; ion channel activity; molecular_function	NA	NA	NA	NA	NA
A03219	2.228495122	0.000187588	0.580777247	0.60482351	1.565398606	0.057581537	-0.082319269	0.999904799	444	Contig2:4556021:4556464:+	NA	NA	NA	NA	NA	NA	NA	NA	NA	NA	NA
A03226	3.541027903	3.49E-15	1.998297749	2.79E-05	2.515125421	5.25E-08	0.972395267	0.275564204	2007	Contig2:4566934:4568940:+	gi|380485267|emb|CCF39469.1|; hypothetical protein [Colletotrichum higginsianum, CH063_10294]	NA	psco:LY89DRAFT_629273;	NA	NA	GO:0006606; protein import into nucleus; biological_process GO:0051258; protein polymerization; biological_process GO:0005643; nuclear pore; cellular_component GO:0019028; viral capsid; cellular_component GO:0005102; receptor binding; molecular_function GO:0007165; signal transduction; biological_process GO:0030674; protein binding, bridging; molecular_function GO:0030168; platelet activation; bi…	NA	NA	NA	NA	nrps
A03256	0.187765045	0.908068821	2.553865946	6.44E-05	-0.770237619	0.775474047	1.595863283	0.041555463	1095	Contig2:4690644:4692152:+	NA	NA	NA	NA	NA	NA	NA	NA	NA	NA	NA
A03305	1.486593312	0.00239015	1.293527521	0.016869801	0.846148594	0.335773721	0.653082803	0.838376682	3906	Contig2:4821501:4825583:-	gi|345560713|gb|EGX43835.1|; hypothetical protein [Arthrobotrys oligospora ATCC 24927, AOL_s00212g2]	NA	ani:AN5470.2;	NA	NA	GO:0003723; RNA binding; molecular_function GO:0003964; RNA-directed DNA polymerase activity; molecular_function GO:0006278; RNA-dependent DNA replication; biological_process GO:0015074; DNA integration; biological_process	NA	NA	NA	NA	NA
A03308	-1.333886216	0.047887291	2.894059859	7.93E-06	-2.630543664	9.71E-05	1.597402412	0.039482646	552	Contig2:4828920:4829471:+	gi|452845012|gb|EME46946.1|; hypothetical protein DOTSEDRAFT_127091, partial [Dothistroma septosporum NZE10]	NA	fox:FOXG_07224;	NA	NA	GO:0009036; Type II site-specific deoxyribonuclease activity; molecular_function GO:0009307; DNA restriction-modification system; biological_process GO:0003677; DNA binding; molecular_function	NA	NA	NA	NA	NA
A03311	-2.720887341	1.44E-09	0.018077091	0.989208217	-2.386109503	3.59E-07	0.35285493	0.999904799	480	Contig2:4836863:4837342:-	NA	NA	NA	NA	NA	NA	NA	NA	NA	NA	NA
A03313	-1.605550022	0.009814614	1.760342391	0.01521686	-2.315250199	0.0003529	1.050642215	0.49630354	4470	Contig2:4842201:4847109:-	NA	NA	NA	NA	NA	GO:0008270; zinc ion binding; molecular_function GO:0003723; RNA binding; molecular_function GO:0003964; RNA-directed DNA polymerase activity; molecular_function GO:0006278; RNA-dependent DNA replication; biological_process GO:0003676; nucleic acid binding; molecular_function	NA	NA	NA	NA	NA
A03315	1.558185835	0.004538956	0.623059758	0.521458282	0.631998915	0.726068009	-0.303127162	0.999904799	825	Contig2:4852132:4852956:+	NA	NA	NA	NA	NA	GO:0005515; protein binding; molecular_function	NA	NA	NA	NA	NA
A03328	1.394761604	0.004762882	1.436000808	0.00600879	0.373213676	0.900846209	0.41445288	0.999904799	4809	Contig2:4886117:4891029:-	NA	NA	NA	NA	NA	NA	NA	NA	NA	NA	NA
A03338	-1.759750022	0.019081204	-2.837289128	0.000294811	0.086209463	0.993237931	-0.991329644	0.999904799	2724	Contig2:4918577:4921300:-	NA	NA	NA	NA	NA	GO:0016531; copper chaperone activity; molecular_function GO:0006278; RNA-dependent DNA replication; biological_process GO:0005758; mitochondrial intermembrane space; cellular_component GO:0003723; RNA binding; molecular_function GO:0003964; RNA-directed DNA polymerase activity; molecular_function GO:0006825; copper ion transport; biological_process GO:0005507; copper ion binding; molecular_funct…	NA	NA	NA	NA	NA
A03357	-0.37715256	0.660243529	1.390664015	0.008408642	-0.557574067	0.718430167	1.210242507	0.074989933	1626	Contig2:4990671:4992296:+	gi|453083110|gb|EMF11156.1|; glycoside hydrolase family 13 protein [Sphaerulina musiva SO2202]	P19571; AMT6_BACS7 Glucan 1,4-alpha-maltohexaosidase OS=Bacillus sp. (strain 707) PE=1 SV=1	ztr:MYCGRDRAFT_98958; K01176 AMY, amyA, malS alpha-amylase 3.2.1.1 Metabolism; Carbohydrate metabolism; Starch and sucrose metabolism [PATH:ko00500] Organismal Systems; Digestive system; Carbohydrate digestion and absorption [PATH:ko04973]	NA	NA	GO:0046527; glucosyltransferase activity; molecular_function GO:0003824; NA GO:0004553; hydrolase activity, hydrolyzing O-glycosyl compounds; molecular_function GO:0009250; glucan biosynthetic process; biological_process GO:0005975; carbohydrate metabolic process; biological_process GO:0043169; cation binding; molecular_function	NA	NA	NA	AEB28768.1_GH13; CAR_c00170;--;Carnobacterium sp. 17-4;-- &alpha;-amylase (EC 3.2.1.1); pullulanase (EC 3.2.1.41); cyclomaltodextrin glucanotransferase (EC 2.4.1.19); cyclomaltodextrinase (EC 3.2.1.54); trehalose-6-phosphate hydrolase (EC 3.2.1.93); oligo-&alpha;-glucosidase (EC 3.2.1.10); maltogenic amylase (EC 3.2.1.133); neopullulanase (EC 3.2.1.135); &alpha;-glucosidase (EC 3.2.1.20); maltote…	NA
A03358	0.7019816	0.2765548	1.560066815	0.002164585	0.077095951	0.993237931	0.935181165	0.320574714	1941	Contig2:4993813:4996337:-	gi|453083323|gb|EMF11369.1|; Sugar_tr-domain-containing protein [Sphaerulina musiva SO2202]	NA	pfj:MYCFIDRAFT_51227;	NA	NA	GO:0016021; integral to membrane; cellular_component GO:0022857; transmembrane transporter activity; molecular_function GO:0055085; transmembrane transport; biological_process	NA	NA	NA	NA	NA
A03365	-1.750396922	0.097816811	0.415197834	0.772726234	1.111509257	0.392413752	3.277104013	3.73E-05	342	Contig2:5011337:5011734:-	gi|452839738|gb|EME41677.1|; hypothetical protein [Dothistroma septosporum NZE10, DOTSEDRAFT_55435]	NA	psco:LY89DRAFT_601276;	NA	NA	NA	NA	NA	NA	NA	NA
A03380	1.952286659	2.29E-05	1.352123353	0.011672232	0.057941845	0.994001916	-0.542221461	0.999904799	2151	Contig2:5057702:5060545:-	NA	NA	NA	NA	NA	GO:0005515; protein binding; molecular_function	NA	NA	NA	NA	NA
A03381	1.565210595	0.001164787	1.427657806	0.006731587	-0.096442956	0.993237931	-0.233995745	0.999904799	1971	Contig2:5061790:5063760:+	gi|531982932|gb|EQL33519.1|; hypothetical protein [Ajellomyces dermatitidis ATCC 26199, BDFG_04454]	NA	smp:SMAC_02798;	NA	NA	GO:0042802; identical protein binding; molecular_function GO:0005515; protein binding; molecular_function GO:0007165; signal transduction; biological_process	NA	NA	NA	NA	NA
A03384	1.520491237	0.001645917	0.000791523	0.999529012	1.483878813	0.005572015	-0.035820901	0.999904799	378	Contig2:5069030:5069470:+	gi|517323022|emb|CCT73193.1|; uncharacterized protein FFUJ_10129 [Fusarium fujikuroi IMI 58289]	NA	ztr:MYCGRDRAFT_95662;	NA	NA	NA	NA	NA	YES	NA	NA
A03426	1.818267128	0.019295559	-0.386300737	0.789975697	2.320431711	0.001946654	0.115863846	0.999904799	1530	Contig2:5194318:5195847:+	NA	NA	NA	NA	NA	NA	NA	NA	NA	NA	NA
A03437	0.884867656	0.135602525	1.439443984	0.006102677	0.174529885	0.981032711	0.729106212	0.682027625	3972	Contig2:5240352:5244323:-	gi|477514327|gb|ENH66707.1|; hypothetical protein [Fusarium oxysporum]	NA	ani:AN5242.2;	NA	NA	GO:0016042; lipid catabolic process; biological_process GO:0015074; DNA integration; biological_process GO:0003723; RNA binding; molecular_function GO:0006278; RNA-dependent DNA replication; biological_process GO:0005576; NA GO:0003964; RNA-directed DNA polymerase activity; molecular_function GO:0008047; enzyme activator activity; molecular_function GO:0007586; digestion; biological_process	NA	NA	NA	NA	NA
A03440	-1.04072608	0.169040631	0.232447523	0.872428779	0.725498053	0.631665788	1.998671655	0.001835658	939	Contig2:5249317:5250420:-	gi|477536057|gb|ENH87542.1|; o-methyltransferase family protein [Colletotrichum orbiculare MAFF 240422]	Q5AR57; ASQN_EMENI O-methyltransferase asqN OS=Emericella nidulans (strain FGSC A4 / ATCC 38163 / CBS 112.46 / NRRL 194 / M139) GN=asqN PE=3 SV=1	mgr:MGG_08377;	NA	NA	GO:0008171; O-methyltransferase activity; molecular_function GO:0008168; methyltransferase activity; molecular_function GO:0045892; negative regulation of transcription, DNA-dependent; biological_process GO:0046983; protein dimerization activity; molecular_function GO:0005634; nucleus; cellular_component	NA	NA	NA	NA	NA
A03488	3.285988649	2.14E-13	1.185529559	0.033983633	2.229046275	2.17E-06	0.128587184	0.999904799	1749	Contig2:646239:648153:+	NA	NA	NA	NA	NA	NA	NA	NA	NA	NA	NA
A03496	-2.280365184	4.04E-07	-0.551837624	0.535298038	0.975259522	0.176513577	2.703787083	9.38E-09	1125	Contig2:672064:673446:+	gi|453079909|gb|EMF07961.1|; hypothetical protein [Sphaerulina musiva SO2202, SEPMUDRAFT_136805]	NA	efl:EF62_pC0053;	NA	NA	NA	NA	NA	YES	NA	NA
A03497	0.223624858	0.864956466	-2.941400679	5.41E-06	0.964327539	0.374292629	-2.200697999	0.006365898	705	Contig2:674631:675335:+	NA	NA	NA	NA	NA	NA	NA	NA	NA	NA	NA
A03533	0.576880481	0.502302925	1.540398997	0.00801919	0.075610358	0.993237931	1.039128873	0.292792472	1011	Contig2:762710:763720:+	NA	NA	NA	NA	NA	NA	NA	NA	NA	NA	NA
A03559	1.817429207	0.001727485	0.217284431	0.888958848	1.143171767	0.229125541	-0.45697301	0.999904799	732	Contig2:832078:832986:+	NA	NA	NA	NA	NA	NA	NA	NA	NA	NA	NA
A03564	-1.944282411	3.80E-05	-0.483604513	0.639347077	-1.113581702	0.093572729	0.347096196	0.999904799	1251	Contig2:849567:851092:+	gi|453080066|gb|EMF08118.1|; hypothetical protein [Sphaerulina musiva SO2202, SEPMUDRAFT_159635]	NA	pfj:MYCFIDRAFT_86499;	NA	NA	NA	NA	NA	NA	NA	NA
A03565	-1.889613081	0.002000946	1.566014853	0.058528016	-2.563720438	7.56E-05	0.891907495	0.807793073	1152	Contig2:851580:852731:-	NA	NA	NA	NA	NA	GO:0008882; [glutamate-ammonia-ligase] adenylyltransferase activity; molecular_function	NA	NA	NA	NA	NA
A03575	-1.642470131	0.000523345	-0.842267335	0.219758494	-0.72879934	0.497710524	0.071403456	0.999904799	1095	Contig2:877105:878403:+	gi|631394670|ref|XP_007931715.1|; hypothetical protein [Pseudocercospora fijiensis CIRAD86, MYCFIDRAFT_79230]	NA	ztr:MYCGRDRAFT_101551;	NA	NA	GO:0008270; zinc ion binding; molecular_function GO:0016491; oxidoreductase activity; molecular_function GO:0055114; oxidation-reduction process; biological_process	NA	NA	NA	NA	NA
A03588	-0.365915612	0.673799629	-1.921974804	7.11E-05	0.159873999	0.981032711	-1.396185194	0.021059555	1005	Contig2:912787:913969:-	gi|452845890|gb|EME47823.1|; hypothetical protein [Dothistroma septosporum NZE10, DOTSEDRAFT_60215]	NA	npa:UCRNP2_2423;	NA	NA	GO:0016491; oxidoreductase activity; molecular_function GO:0008152; NA	NA	NA	NA	NA	NA
A03598	-2.507149907	3.79E-08	0.95469604	0.151214106	-2.230723905	3.40E-06	1.231122042	0.080333062	2433	Contig2:955976:958408:-	gi|627798481|ref|XP_007672588.1|; hypothetical protein [Baudoinia compniacensis UAMH 10762, BAUCODRAFT_64234]	NA	bcom:BAUCODRAFT_64234;	NA	NA	NA	NA	NA	NA	NA	NA
A03622	-2.321999771	5.13E-07	0.138528423	0.920415511	-0.300896483	0.943659623	2.159631711	2.36E-05	2499	Contig2:1020481:1023105:+	gi|405974323|gb|EKC38979.1|; Collagen alpha-5(VI) chain [Crassostrea gigas]	NA	NA	NA	NA	NA	NA	NA	NA	NA	NA
A03628	1.889306983	4.87E-05	0.912101651	0.164499149	1.275816812	0.031102856	0.298611481	0.999904799	750	Contig2:1030938:1031687:-	gi|631393706|ref|XP_007931233.1|; hypothetical protein [Pseudocercospora fijiensis CIRAD86, MYCFIDRAFT_33518]	NA	NA	NA	NA	NA	NA	NA	NA	NA	NA
A03630	-2.10839047	5.13E-06	-0.710276562	0.375481911	-1.319045661	0.024023301	0.079068247	0.999904799	540	Contig2:1041588:1042127:+	NA	NA	NA	NA	NA	GO:0003824; NA	NA	NA	NA	NA	NA
A03632	-2.339582958	0.000144046	1.623215174	0.055283033	-2.655526233	5.75E-05	1.307271899	0.336816296	2559	Contig2:1052135:1054693:+	NA	NA	NA	NA	NA	GO:0015074; DNA integration; biological_process	NA	NA	NA	NA	nrps
A03646	1.425401499	0.003796007	0.866652338	0.199936286	0.96548171	0.186933874	0.406732549	0.999904799	1272	Contig2:111508:112779:-	gi|452836875|gb|EME38818.1|; hypothetical protein [Dothistroma septosporum NZE10, DOTSEDRAFT_75525]	NA	ztr:MYCGRDRAFT_77707;	NA	NA	NA	NA	NA	NA	NA	NA
A03651	1.93763297	0.000120781	-0.417627484	0.720578874	1.662093431	0.00389089	-0.693167023	0.818984783	441	Contig2:1131920:1132360:-	NA	NA	NA	NA	NA	NA	NA	NA	NA	NA	NA
A03657	1.507788362	0.003253649	0.788950818	0.292196684	1.060699065	0.154021509	0.341861521	0.999904799	969	Contig2:113702:114670:-	gi|453079970|gb|EMF08022.1|; FmdA_AmdA-domain-containing protein [Sphaerulina musiva SO2202]	NA	pfj:MYCFIDRAFT_30413;	NA	NA	GO:0008152; NA GO:0016811; hydrolase activity, acting on carbon-nitrogen (but not peptide) bonds, in linear amides; molecular_function	NA	NA	NA	NA	NA
A03660	-1.595662791	0.00082933	-1.393928622	0.008144132	-0.544795831	0.729371452	-0.343061661	0.999904799	1782	Contig2:1149086:1150922:+	gi|453080985|gb|EMF09035.1|; hypothetical protein [Sphaerulina musiva SO2202, SEPMUDRAFT_151889]	NA	NA	NA	NA	NA	NA	NA	NA	NA	NA
A03665	1.465979495	0.002948197	0.084477452	0.95377955	1.184614499	0.059890921	-0.196887543	0.999904799	825	Contig2:1158675:1159499:-	gi|453080978|gb|EMF09028.1|; hypothetical protein SEPMUDRAFT_19453, partial [Sphaerulina musiva SO2202]	Q5BEJ8; AFOC_EMENI Probable esterase afoC OS=Emericella nidulans (strain FGSC A4 / ATCC 38163 / CBS 112.46 / NRRL 194 / M139) GN=afoC PE=1 SV=1	bcom:BAUCODRAFT_145028;	NA	NA	GO:0016787; hydrolase activity; molecular_function	NA	NA	NA	NA	NA
A03681	0.343942085	0.704042133	1.786862508	0.000308162	0.051768003	0.994977904	1.494688426	0.010307325	1386	Contig2:1200786:1202225:+	gi|453080636|gb|EMF08686.1|; glycoside hydrolase family 18 protein [Sphaerulina musiva SO2202]	Q873X9; CHIB1_ASPFM Endochitinase B1 OS=Neosartorya fumigata GN=chiB1 PE=1 SV=1	ztr:MYCGRDRAFT_49750; K01183 E3.2.1.14 chitinase 3.2.1.14 Metabolism; Carbohydrate metabolism; Amino sugar and nucleotide sugar metabolism [PATH:ko00520]	NA	NA	GO:0004553; hydrolase activity, hydrolyzing O-glycosyl compounds; molecular_function GO:0005975; carbohydrate metabolic process; biological_process	NA	NA	YES	AAO61686.1_GH18; chitinase B1 (ChiB1);3.2.1.14;;Aspergillus fumigatus ATCC 13073;Q873X9 chitinase (EC 3.2.1.14); lysozyme (EC 3.2.1.17); endo-&beta;-N-acetylglucosaminidase (EC 3.2.1.96); peptidoglycan hydrolase with endo-&beta;-N-acetylglucosaminidase specificity (EC 3.2.1.-); Nod factor hydrolase (EC 3.2.1.-); xylanase inhibitor; concanavalin B; narbonin Contains chitinases of classes III and V…	NA
A03692	-1.579337028	0.001048851	-0.570625878	0.524645308	-1.380005211	0.014189527	-0.371294061	0.999904799	1785	Contig2:1243617:1245401:-	NA	NA	NA	NA	NA	GO:0006810; transport; biological_process GO:0016020; membrane; cellular_component GO:0005215; NA	NA	NA	NA	NA	NA
A03768	-1.941203991	3.30E-05	-1.712563838	0.000655905	0.010824863	0.998196104	0.239465017	0.999904799	2790	Contig2:162239:165542:+	NA	NA	NA	NA	NA	GO:0006355; regulation of transcription, DNA-dependent; biological_process GO:0046983; protein dimerization activity; molecular_function GO:0005634; nucleus; cellular_component GO:0016798; hydrolase activity, acting on glycosyl bonds; molecular_function	NA	NA	NA	NA	NA
A03776	-1.853344435	9.66E-05	-0.902707966	0.184312648	-0.40787652	0.884772723	0.542759949	0.999904799	2025	Contig2:1434744:1437069:+	gi|631379284|ref|XP_007924022.1|; hypothetical protein [Pseudocercospora fijiensis CIRAD86, MYCFIDRAFT_172600]	NA	pfj:MYCFIDRAFT_172600;	NA	NA	GO:0000902; cell morphogenesis; biological_process	NA	NA	NA	NA	NA
A03777	-1.46670648	0.002543912	-1.142217718	0.044604445	-0.521881097	0.756556825	-0.197392335	0.999904799	792	Contig2:1438571:1439473:-	gi|453079988|gb|EMF08040.1|; cortical patch protein [Sphaerulina musiva SO2202]	NA	pfj:MYCFIDRAFT_131999;	NA	NA	NA	NA	NA	NA	NA	NA
A03822	2.231745801	8.79E-07	1.081395922	0.066353111	1.21635218	0.047856042	0.066002301	0.999904799	2544	Contig2:1555368:1557978:-	gi|631379324|ref|XP_007924042.1|; hypothetical protein [Pseudocercospora fijiensis CIRAD86, MYCFIDRAFT_151927]	NA	pfj:MYCFIDRAFT_151927;	NA	NA	GO:0016491; oxidoreductase activity; molecular_function GO:0055114; oxidation-reduction process; biological_process	NA	NA	NA	NA	NA
A03838	1.914060092	0.001817856	1.493712588	0.007646784	2.374371141	8.46E-05	1.954023637	0.000468934	1269	Contig2:1593309:1595223:+	NA	NA	NA	NA	NA	NA	NA	NA	NA	NA	NA
A03845	-1.486176279	0.010420965	1.357368229	0.042008315	-1.657748952	0.00918387	1.185795556	0.228899822	2844	Contig2:26707:29550:+	gi|407915381|gb|EKG09008.1|; Reverse transcriptase, partial [Macrophomina phaseolina MS6]	NA	NA	NA	NA	GO:0006278; RNA-dependent DNA replication; biological_process GO:0003723; RNA binding; molecular_function GO:0003964; RNA-directed DNA polymerase activity; molecular_function GO:0015074; DNA integration; biological_process	NA	NA	NA	NA	NA
A03871	1.714779162	0.000626507	0.229739065	0.865426124	0.905680131	0.326919608	-0.579359966	0.999904799	471	Contig2:1669439:1669909:-	gi|453080083|gb|EMF08135.1|; hypothetical protein [Sphaerulina musiva SO2202, SEPMUDRAFT_152409]	NA	NA	NA	NA	NA	NA	NA	NA	NA	NA
A03877	2.55152219	1.11E-08	0.926708624	0.153446558	1.088171343	0.09813037	-0.536642223	0.999904799	1011	Contig2:1686938:1688134:-	gi|453080750|gb|EMF08800.1|; hypothetical protein SEPMUDRAFT_92949, partial [Sphaerulina musiva SO2202]	NA	pfj:MYCFIDRAFT_39730;	NA	NA	NA	NA	NA	NA	NA	NA
A03885	-0.642480541	0.346669806	0.17974311	0.897411209	1.388940386	0.013736552	2.211164037	9.33E-06	801	Contig2:1706461:1707374:-	NA	NA	NA	NA	NA	NA	NA	NA	NA	NA	NA
A03887	1.56283352	0.001113464	0.59197528	0.49039896	0.765467213	0.449479844	-0.205391027	0.999904799	1245	Contig2:1719256:1720656:+	gi|627798637|ref|XP_007672666.1|; hypothetical protein [Baudoinia compniacensis UAMH 10762, BAUCODRAFT_119725]	NA	bcom:BAUCODRAFT_119725;	NA	NA	GO:0046872; metal ion binding; molecular_function	NA	NA	NA	NA	NA
A03894	2.616261963	0.000144733	-0.234819009	0.899267399	1.829720459	0.065277654	-1.021360513	0.539825997	678	Contig2:1736894:1737681:+	gi|115400988|ref|XP_001216082.1|; endo-1, 4-beta-xylanase A precursor [Aspergillus terreus NIH2624]	Q0CFS3; XYNA_ASPTN Probable endo-1,4-beta-xylanase A OS=Aspergillus terreus (strain NIH 2624 / FGSC A1156) GN=xlnA PE=3 SV=1	nfi:NFIA_000850; K01181 E3.2.1.8, xynA endo-1,4-beta-xylanase 3.2.1.8 --	NA	NA	GO:0004553; hydrolase activity, hydrolyzing O-glycosyl compounds; molecular_function GO:0005975; carbohydrate metabolic process; biological_process	PHI:546; XYN11A AAZ03776 40559 Botrytis cinerea reduced virulence	NA	YES	CAA90073.1_GH11; xylanase 1 (XlnA;X22);3.2.1.8;;Aspergillus nidulans;P55332 endo-&beta;-1,4-xylanase (EC 3.2.1.8); endo-&beta;-1,3-xylanase (EC 3.2.1.32) formerly known as cellulase family G	NA
A03900	1.212456842	0.022219389	1.498749784	0.005084864	-0.597573569	0.701741344	-0.311280627	0.999904799	3318	Contig2:1763109:1766548:-	gi|67524427|ref|XP_660275.1|; hypothetical protein [Aspergillus nidulans FGSC A4, AN2671.2]	NA	ani:AN2671.2;	NA	NA	GO:0015074; DNA integration; biological_process GO:0003964; RNA-directed DNA polymerase activity; molecular_function GO:0003723; RNA binding; molecular_function GO:0006278; RNA-dependent DNA replication; biological_process	NA	NA	NA	NA	NA
A03902	3.277531697	6.32E-09	2.415565439	4.99E-05	0.514379295	0.927385815	-0.347586963	0.999904799	1287	Contig2:1769466:1771146:+	gi|525579945|gb|EPS26195.1|; hypothetical protein [Penicillium oxalicum 114-2, PDE_01131]	NA	aje:HCAG_04647;	NA	NA	GO:0055114; oxidation-reduction process; biological_process GO:0006099; tricarboxylic acid cycle; biological_process GO:0008924; malate dehydrogenase (quinone) activity; molecular_function GO:0006278; RNA-dependent DNA replication; biological_process GO:0003723; RNA binding; molecular_function GO:0003964; RNA-directed DNA polymerase activity; molecular_function	NA	NA	NA	NA	NA
A03926	-1.855982772	6.28E-05	-1.602053026	0.001502568	0.401272734	0.884817458	0.65520248	0.838376682	903	Contig2:1846436:1848026:+	NA	NA	hmo:HM1_1325;	NA	NA	NA	NA	NA	YES	NA	NA
A03931	-2.175516007	2.05E-06	-1.484778122	0.004903589	-0.70354078	0.536949697	-0.012802894	0.999904799	519	Contig2:1857937:1858794:-	NA	NA	NA	NA	NA	GO:0005576; NA GO:0007339; binding of sperm to zona pellucida; biological_process	NA	NA	NA	NA	NA
A03955	1.255825829	0.052431265	3.36941463	1.21E-06	-2.415260993	0.004139643	-0.301672192	0.999904799	789	Contig2:1932114:1932902:-	NA	NA	NA	NA	NA	NA	NA	NA	NA	NA	NA
A03961	-0.163735761	0.886033812	2.540734073	1.23E-07	-0.955129511	0.225021136	1.749340323	0.001143572	1737	Contig2:1950533:1952492:-	gi|631394660|ref|XP_007931710.1|; hypothetical protein [Pseudocercospora fijiensis CIRAD86, MYCFIDRAFT_212607]	Q7RVX9; PHO5_NEUCR Repressible high-affinity phosphate permease OS=Neurospora crassa (strain ATCC 24698 / 74-OR23-1A / CBS 708.71 / DSM 1257 / FGSC 987) GN=pho-5 PE=1 SV=2	bcom:BAUCODRAFT_356761; K08176 PHO84 MFS transporter, PHS family, inorganic phosphate transporter -- --	YML123c; KOG0252 Inorganic phosphate transporter P Inorganic ion transport and metabolism ;	gnl|TC-DB|Q7RVX9; 2.A.1.9.2 Inorganic phosphate transporter PHO84 OS=Neurospora crassa GN=NCU08325 PE=4 SV=2	GO:0022857; transmembrane transporter activity; molecular_function GO:0055085; transmembrane transport; biological_process GO:0016021; integral to membrane; cellular_component	PHI:3457; VTC4 AFR94879 5207 Cryptococcus neoformans increased virulence (hypervirulence)	NA	NA	NA	NA
A03988	-0.349258395	0.72141875	1.595982624	0.004769702	-1.090592085	0.168245744	0.854648933	0.536723068	2400	Contig2:2035447:2037959:+	NA	NA	aje:HCAG_02164;	NA	NA	GO:0003723; RNA binding; molecular_function GO:0003964; RNA-directed DNA polymerase activity; molecular_function GO:0006278; RNA-dependent DNA replication; biological_process	NA	NA	NA	NA	NA
A03991	-1.94175542	2.53E-05	-1.006648929	0.10300835	-0.885500707	0.27498514	0.049605784	0.999904799	1860	Contig2:2043120:2044979:+	gi|453080162|gb|EMF08214.1|; hypothetical protein [Sphaerulina musiva SO2202, SEPMUDRAFT_129167]	NA	pfj:MYCFIDRAFT_194154;	NA	NA	NA	NA	NA	NA	NA	NA
A03992	-1.847558519	0.000102863	-0.786708347	0.291867956	-0.690934614	0.563704564	0.369915559	0.999904799	1188	Contig2:2045620:2046807:+	NA	NA	NA	NA	NA	NA	NA	NA	NA	NA	NA
A03994	1.33143947	0.007538902	0.931866043	0.149978087	0.540376562	0.734029998	0.140803135	0.999904799	1779	Contig2:2050022:2051929:-	gi|453080163|gb|EMF08215.1|; hypothetical protein [Sphaerulina musiva SO2202, SEPMUDRAFT_152465]	O94300; YOOH_SCHPO Putative xanthine/uracil permease C887.17 OS=Schizosaccharomyces pombe (strain 972 / ATCC 24843) GN=SPBC887.17 PE=3 SV=1	ztr:MYCGRDRAFT_77684; K06901 pbuG putative MFS transporter, AGZA family, xanthine/uracil permease -- --	NA	gnl|TC-DB|Q7Z8R3; 2.A.40.7.1 Purine transporter - Emericella nidulans (Aspergillus nidulans).	GO:0005215; NA GO:0055085; transmembrane transport; biological_process GO:0006810; transport; biological_process GO:0016020; membrane; cellular_component	NA	NA	NA	NA	NA
A04007	2.452019216	4.02E-08	1.201490181	0.030728122	1.316227439	0.022964195	0.065698405	0.999904799	1293	Contig2:2084044:2085689:-	gi|453080639|gb|EMF08689.1|; FAD-binding domain-containing protein, partial [Sphaerulina musiva SO2202]	NA	pan:PODANSg2486;	NA	NA	GO:0008762; UDP-N-acetylmuramate dehydrogenase activity; molecular_function GO:0055114; oxidation-reduction process; biological_process GO:0016491; oxidoreductase activity; molecular_function GO:0050660; flavin adenine dinucleotide binding; molecular_function	NA	NA	YES	NA	NA
A04013	-0.167437198	0.880585005	2.016226038	2.54E-05	-0.456784149	0.82613333	1.726879087	0.001143572	1203	Contig2:2099883:2101135:+	gi|453080720|gb|EMF08770.1|; hypothetical protein [Sphaerulina musiva SO2202, SEPMUDRAFT_151712]	NA	ztr:MYCGRDRAFT_96701;	NA	NA	NA	NA	NA	NA	NA	NA
A04035	1.991498673	0.005582149	0.98597945	0.239703739	1.785042989	0.047856042	0.779523765	0.831998013	645	Contig2:2167656:2168300:-	gi|453080741|gb|EMF08791.1|; hypothetical protein [Sphaerulina musiva SO2202, SEPMUDRAFT_136150]	NA	bcom:BAUCODRAFT_128698;	NA	NA	GO:0003676; nucleic acid binding; molecular_function	NA	NA	NA	NA	NA
A04066	2.881862915	1.44E-09	0.89974703	0.191939461	2.136195263	4.66E-05	0.154079379	0.999904799	1377	Contig2:2250241:2251973:+	NA	NA	NA	NA	NA	NA	NA	NA	NA	NA	NA
A04070	2.645856591	3.89E-08	0.777459792	0.305000275	2.126271283	5.78E-05	0.257874483	0.999904799	1047	Contig2:2253776:2254822:-	gi|300431554|tpe|CBL43313.1|; TPA: arylamine N-acetyltransferase 2 [Parastagonospora nodorum] [other]	NA	pno:SNOG_06959;	NA	NA	GO:0016407; acetyltransferase activity; molecular_function GO:0008152; NA	NA	NA	NA	NA	NA
A04071	2.205029391	1.33E-06	0.531238687	0.563070799	1.515372351	0.004994383	-0.158418354	0.999904799	2034	Contig2:2255716:2257749:+	NA	NA	NA	NA	NA	NA	NA	NA	NA	NA	NA
A04079	-2.58542899	6.52E-09	-0.215760905	0.86957896	-1.564674672	0.00267854	0.804993414	0.531432256	924	Contig2:273012:273991:-	gi|453080000|gb|EMF08052.1|; family A G protein-coupled receptor-like protein [Sphaerulina musiva SO2202]	O74631; FD123_TRAVE Protein FDD123 OS=Trametes versicolor GN=FDD123 PE=2 SV=1	ztr:MYCGRDRAFT_106573;	NA	gnl|TC-DB|O74631; 3.E.1.5.1 PROTEIN FDD123 (CVHSP30/1) - Coriolus versicolor.	GO:0005216; ion channel activity; molecular_function GO:0016020; membrane; cellular_component GO:0006811; ion transport; biological_process	NA	NA	NA	NA	NA
A04112	0.669751133	0.438754441	-1.505591372	0.014400132	1.637968803	0.009832856	-0.537373702	0.999904799	2310	Contig2:288260:290639:-	NA	NA	NA	NA	NA	GO:0046983; protein dimerization activity; molecular_function	NA	NA	NA	NA	NA
A04121	-0.697778283	0.279427064	-2.118325507	8.69E-06	-0.016870726	0.996645999	-1.437417949	0.014559302	1464	Contig2:2371996:2373571:-	gi|453080786|gb|EMF08836.1|; MFS general substrate transporter [Sphaerulina musiva SO2202]	NA	ztr:MYCGRDRAFT_23191;	NA	NA	GO:0055085; transmembrane transport; biological_process GO:0016021; integral to membrane; cellular_component	NA	NA	NA	NA	NA
A04136	-2.169613414	6.27E-06	-2.003977411	9.26E-05	-0.260129032	0.959841088	-0.094493029	0.999904799	528	Contig2:2412127:2412749:-	gi|636768041|ref|XP_008086194.1|; hypothetical protein [Glarea lozoyensis]	NA	NA	NA	NA	NA	NA	NA	YES	NA	NA
A04139	-1.477649126	0.00357932	-1.542107825	0.00333462	0.806247523	0.400121068	0.741788824	0.718824621	1413	Contig2:2427383:2429183:+	gi|631393898|ref|XP_007931329.1|; hypothetical protein MYCFIDRAFT_57535, partial [Pseudocercospora fijiensis CIRAD86]	NA	pfy:PFICI_08387;	NA	NA	GO:0004499; flavin-containing monooxygenase activity; molecular_function GO:0050661; NADP binding; molecular_function GO:0050660; flavin adenine dinucleotide binding; molecular_function GO:0055114; oxidation-reduction process; biological_process GO:0016491; oxidoreductase activity; molecular_function	NA	NA	NA	NA	NA
A04146	-1.21059068	0.045985438	-0.666756976	0.591845379	-1.758570777	0.003952297	-1.214737072	0.290284647	2100	Contig2:2453225:2456358:+	gi|116201419|ref|XP_001226521.1|; hypothetical protein [Chaetomium globosum CBS 148.51, CHGG_08594]	NA	aje:HCAG_02448;	NA	NA	GO:0006278; RNA-dependent DNA replication; biological_process GO:0003723; RNA binding; molecular_function GO:0046983; protein dimerization activity; molecular_function GO:0003964; RNA-directed DNA polymerase activity; molecular_function	NA	NA	NA	NA	NA
A04170	-1.880122671	0.000758002	-0.502273123	0.665307496	-0.342284961	0.934142106	1.035564587	0.452264567	1083	Contig2:2508337:2509419:+	gi|453088106|gb|EMF16147.1|; hypothetical protein SEPMUDRAFT_27748, partial [Sphaerulina musiva SO2202]	NA	NA	NA	NA	GO:0006351; transcription, DNA-dependent; biological_process GO:0008270; zinc ion binding; molecular_function GO:0005634; nucleus; cellular_component GO:0003677; DNA binding; molecular_function	NA	NA	NA	NA	NA
A04174	-1.302170747	0.009814614	0.044172331	0.974432411	-0.86791845	0.299276498	0.478424628	0.999904799	1464	Contig2:2519098:2520561:-	gi|453081062|gb|EMF09112.1|; hypothetical protein [Sphaerulina musiva SO2202, SEPMUDRAFT_159161]	NA	bcom:BAUCODRAFT_572169;	NA	NA	NA	NA	NA	NA	NA	NA
A04200	1.303135342	0.009814614	0.573788853	0.514501116	0.219729019	0.971806543	-0.50961747	0.999904799	933	Contig2:2584136:2585183:+	gi|631376310|ref|XP_007922535.1|; hypothetical protein [Pseudocercospora fijiensis CIRAD86, MYCFIDRAFT_49331]	NA	pfj:MYCFIDRAFT_49331; K09043 YAP AP-1-like transcription factor -- --	NA	NA	GO:0031411; gas vesicle; cellular_component GO:0005634; nucleus; cellular_component GO:0043565; sequence-specific DNA binding; molecular_function GO:0003677; DNA binding; molecular_function GO:0031412; gas vesicle organization; biological_process GO:0003700; sequence-specific DNA binding transcription factor activity; molecular_function GO:0006355; regulation of transcription, DNA-dependent; biol…	NA	NA	NA	NA	NA
A04218	-0.413108294	0.68972073	2.132775517	0.000359735	-1.485637691	0.055932416	1.06024612	0.335975487	1416	Contig2:2650733:2652148:+	NA	NA	NA	NA	NA	GO:0035556; intracellular signal transduction; biological_process	NA	NA	NA	NA	NA
A04229	-1.780563547	0.000133837	-1.668015161	0.000807174	-0.331364891	0.927845831	-0.218816505	0.999904799	567	Contig2:2675852:2676476:-	gi|453083544|gb|EMF11590.1|; hypothetical protein SEPMUDRAFT_24365, partial [Sphaerulina musiva SO2202]	NA	NA	NA	NA	NA	NA	NA	NA	NA	NA
A04257	-0.729734497	0.251404419	-1.432920942	0.006160069	0.029527737	0.996645999	-0.673658707	0.794035043	897	Contig2:2760063:2760959:-	gi|453088086|gb|EMF16127.1|; hypothetical protein [Sphaerulina musiva SO2202, SEPMUDRAFT_147781]	NA	ztr:MYCGRDRAFT_28721;	NA	NA	NA	NA	NA	NA	NA	NA
A04279	2.827108894	5.80E-10	1.239199957	0.026215638	1.76358472	0.000711213	0.175675783	0.999904799	552	Contig2:2809290:2809841:-	NA	NA	NA	NA	NA	NA	NA	NA	NA	NA	NA
A04287	2.52530454	1.65E-08	0.541005924	0.552305778	1.315702553	0.023238075	-0.668596063	0.802391184	1830	Contig2:2835685:2837618:+	gi|453083227|gb|EMF11273.1|; tripeptidyl-peptidase 1 precursor [Sphaerulina musiva SO2202]	Q70J59; SED2_ASPFU Tripeptidyl-peptidase sed2 OS=Neosartorya fumigata (strain ATCC MYA-4609 / Af293 / CBS 101355 / FGSC A1100) GN=sed2 PE=1 SV=1	ztr:MYCGRDRAFT_67015; K01279 TPP1, CLN2 tripeptidyl-peptidase I 3.4.14.9 Cellular Processes; Transport and catabolism; Lysosome [PATH:ko04142]	NA	NA	GO:0008236; serine-type peptidase activity; molecular_function GO:0006508; proteolysis; biological_process GO:0004252; serine-type endopeptidase activity; molecular_function	NA	NA	YES	NA	NA
A04291	1.75259026	0.00018522	1.365786049	0.010234141	0.603222153	0.670989166	0.216417942	0.999904799	741	Contig2:2840526:2841458:+	gi|453088055|gb|EMF16096.1|; hypothetical protein [Sphaerulina musiva SO2202, SEPMUDRAFT_147759]	NA	ani:AN0778.2;	NA	NA	GO:0019028; viral capsid; cellular_component	NA	NA	YES	NA	NA
A04293	-1.59859319	0.000789967	-1.208162967	0.029259927	-0.682277439	0.56248322	-0.291847215	0.999904799	1197	Contig2:2844842:2846199:+	gi|453083198|gb|EMF11244.1|; hypothetical protein [Sphaerulina musiva SO2202, SEPMUDRAFT_150226]	NA	ztr:MYCGRDRAFT_103528;	NA	NA	GO:0008289; lipid binding; molecular_function GO:0003677; DNA binding; molecular_function GO:0042157; lipoprotein metabolic process; biological_process GO:0009372; quorum sensing; biological_process GO:0006351; transcription, DNA-dependent; biological_process GO:0007165; signal transduction; biological_process GO:0005576; NA GO:0046983; protein dimerization activity; molecular_function GO:0030168…	NA	NA	NA	NA	NA
A04321	-0.005398789	0.996936675	-0.2701421	0.826439884	1.519663301	0.005322898	1.25491999	0.065187291	753	Contig2:2913250:2914002:-	gi|414888202|tpg|DAA64216.1|; TPA: hypothetical protein ZEAMMB73_714647 [Zea mays] [other]	P09789; GRP1_PETHY Glycine-rich cell wall structural protein 1 OS=Petunia hybrida GN=GRP-1 PE=1 SV=1	aph:APH_0964;	NA	NA	NA	NA	NA	YES	NA	NA
A04362	0.957594007	0.100591668	-1.614385146	0.001841773	1.192882269	0.060562492	-1.379096884	0.028507239	696	Contig2:3020404:3021462:+	gi|628288369|ref|XP_007732930.1|; hypothetical protein [Capronia epimyces CBS 606.96, A1O3_04612]	NA	bze:COCCADRAFT_91036;	NA	NA	GO:0008270; zinc ion binding; molecular_function GO:0003857; 3-hydroxyacyl-CoA dehydrogenase activity; molecular_function GO:0016740; transferase activity; molecular_function GO:0016616; oxidoreductase activity, acting on the CH-OH group of donors, NAD or NADP as acceptor; molecular_function GO:0055114; oxidation-reduction process; biological_process GO:0048037; cofactor binding; molecular_functi…	NA	NA	NA	NA	NA
A04363	0.471305059	0.542776537	-1.381930908	0.008730134	0.505643664	0.775474047	-1.347592303	0.027671759	303	Contig2:3021862:3022217:-	gi|631395338|ref|XP_007932049.1|; hypothetical protein [Pseudocercospora fijiensis CIRAD86, MYCFIDRAFT_212676]	NA	NA	NA	NA	NA	NA	NA	NA	NA	NA
A04368	-0.917587663	0.112704285	-1.553152603	0.002418826	-0.17799399	0.981032711	-0.81355893	0.521077072	2436	Contig2:3028041:3030476:+	NA	NA	NA	NA	NA	NA	NA	NA	NA	NA	NA
A04381	2.747612681	8.84E-10	1.07808397	0.067637518	1.745561603	0.000566996	0.076032892	0.999904799	990	Contig2:3067157:3068264:-	gi|628286809|ref|XP_007755496.1|; hypothetical protein [Cladophialophora yegresii CBS 114405, A1O7_03283]	NA	ela:UCREL1_4366;	NA	NA	GO:0006508; proteolysis; biological_process GO:0008236; serine-type peptidase activity; molecular_function GO:0004177; aminopeptidase activity; molecular_function	NA	NA	NA	NA	NA
A04442	0.493425231	0.584066759	-1.356191638	0.079415293	-0.42410691	0.906876552	-2.273723779	0.000337474	396	Contig3:3202036:3202616:-	gi|631372390|ref|XP_007920575.1|; hypothetical protein [Pseudocercospora fijiensis CIRAD86, MYCFIDRAFT_84224]	NA	pfj:MYCFIDRAFT_84224;	NA	NA	NA	NA	NA	NA	NA	NA
A04448	1.315054086	0.009401834	1.230661354	0.026699014	0.457524683	0.827339491	0.373131951	0.999904799	1203	Contig3:3217612:3219116:+	gi|453089483|gb|EMF17523.1|; agmatinase, mitochondrial precursor [Sphaerulina musiva SO2202]	Q6CIB4; GBU1_KLULA Guanidinobutyrase OS=Kluyveromyces lactis (strain ATCC 8585 / CBS 2359 / DSM 70799 / NBRC 1267 / NRRL Y-1140 / WM37) GN=GBU1 PE=1 SV=1	pfj:MYCFIDRAFT_25107; K01480 speB agmatinase 3.5.3.11 Metabolism; Amino acid metabolism; Arginine and proline metabolism [PATH:ko00330]	SPBC8E4.03; KOG2964 Arginase family protein E Amino acid transport and metabolism ;	NA	GO:0016813; hydrolase activity, acting on carbon-nitrogen (but not peptide) bonds, in linear amidines; molecular_function GO:0046872; metal ion binding; molecular_function	NA	NA	YES	NA	NA
A04453	2.188548787	1.21E-06	1.638666706	0.001043607	1.458831862	0.006918517	0.908949781	0.356057587	3804	Contig3:3229023:3233126:-	gi|146229317|gb|AAW33731.2|; linoleate diol synthase [Cercospora zeae-maydis]	B0Y6R2; PPOA_ASPFC Psi-producing oxygenase A OS=Neosartorya fumigata (strain CEA10 / CBS 144.89 / FGSC A1163) GN=ppoA PE=3 SV=1	pfj:MYCFIDRAFT_48406;	NA	NA	GO:0004601; peroxidase activity; molecular_function GO:0016705; oxidoreductase activity, acting on paired donors, with incorporation or reduction of molecular oxygen; molecular_function GO:0005506; iron ion binding; molecular_function GO:0055114; oxidation-reduction process; biological_process GO:0020037; heme binding; molecular_function GO:0006979; response to oxidative stress; biological_process	NA	estExt_Genewise1.C_11811; [Mycosphaerella fijiensis]	NA	NA	NA
A04489	-2.007529854	1.07E-05	-1.940188409	5.04E-05	-0.670251612	0.577769004	-0.602910167	0.91961902	852	Contig3:3329222:3330138:+	gi|453089036|gb|EMF17076.1|; hypothetical protein [Sphaerulina musiva SO2202, SEPMUDRAFT_146171]	NA	pfj:MYCFIDRAFT_124602;	NA	NA	GO:0008270; zinc ion binding; molecular_function GO:0006629; lipid metabolic process; biological_process GO:0016020; membrane; cellular_component	NA	NA	NA	NA	NA
A04490	-1.504666957	0.004563566	0.299527609	0.820649247	-1.273615633	0.052795178	0.530578932	0.999904799	1677	Contig3:377081:378892:-	gi|398391178|ref|XP_003849049.1|; hypothetical protein [Zymoseptoria tritici IPO323, MYCGRDRAFT_76541]	B8NIM7; QUTD_ASPFN Probable quinate permease OS=Aspergillus flavus (strain ATCC 200026 / FGSC A1120 / NRRL 3357 / JCM 12722 / SRRC 167) GN=qutD PE=3 SV=1	ztr:MYCGRDRAFT_76541;	NA	gnl|TC-DB|P11636; 2.A.1.1.7 Quinate permease (Quinate transporter) - Neurospora crassa.	GO:0055085; transmembrane transport; biological_process GO:0022857; transmembrane transporter activity; molecular_function GO:0016021; integral to membrane; cellular_component	NA	NA	NA	NA	NA
A04502	-0.330975767	0.775207481	-2.522725417	0.004604645	-0.839064339	0.593914948	-3.03081399	0.000307842	2064	Contig3:3365899:3367962:+	NA	NA	NA	NA	NA	GO:0046983; protein dimerization activity; molecular_function	NA	NA	NA	NA	NA
A04515	-1.397969917	0.005154906	-2.363310288	1.14E-06	-0.39342742	0.891138796	-1.358767791	0.036382034	1041	Contig3:3397063:3398103:+	gi|453089491|gb|EMF17531.1|; amidase signature enzyme [Sphaerulina musiva SO2202]	NA	pte:PTT_11384;	NA	NA	GO:0016884; carbon-nitrogen ligase activity, with glutamine as amido-N-donor; molecular_function	NA	NA	NA	NA	NA
A04516	-0.308347267	0.739179722	-1.533113556	0.003178282	0.027888251	0.996645999	-1.196878038	0.087209244	705	Contig3:3398140:3398844:+	gi|453089491|gb|EMF17531.1|; amidase signature enzyme [Sphaerulina musiva SO2202]	NA	tmn:UCRPA7_5692;	NA	NA	GO:0016884; carbon-nitrogen ligase activity, with glutamine as amido-N-donor; molecular_function	NA	NA	NA	NA	NA
A04521	2.509557546	2.21E-08	0.919475164	0.159240222	1.694892323	0.000929473	0.104809941	0.999904799	906	Contig3:3413913:3414818:+	gi|302886761|ref|XP_003042270.1|; hypothetical protein [Nectria haematococca mpVI 77-13-4, NECHADRAFT_94150]	NA	nhe:NECHADRAFT_94150;	NA	NA	GO:0006281; DNA repair; biological_process GO:0006310; DNA recombination; biological_process GO:0009378; four-way junction helicase activity; molecular_function GO:0009379; Holliday junction helicase complex; cellular_component GO:0005524; ATP binding; molecular_function	NA	NA	NA	NA	NA
A04522	-1.826768321	9.23E-05	-1.182850733	0.035934506	-0.05357045	0.994977904	0.590347138	0.953867359	1971	Contig3:3416796:3418938:+	gi|453089935|gb|EMF17975.1|; MFS general substrate transporter [Sphaerulina musiva SO2202]	A0A0D2YFZ8; FUB11_FUSO4 Efflux pump FUB11 OS=Fusarium oxysporum f. sp. lycopersici (strain 4287 / CBS 123668 / FGSC 9935 / NRRL 34936) GN=FUB11 PE=1 SV=1	pfj:MYCFIDRAFT_159481;	SPBC409.08; KOG0255 Synaptic vesicle transporter SVOP and related transporters (major facilitator superfamily) R General function prediction only ;	gnl|TC-DB|Q8NKG7; 2.A.1.2.77 Multidrug resistant protein OS=Acremonium chrysogenum GN=cefT PE=4 SV=1	GO:0030541; plasmid partitioning; biological_process GO:0016021; integral to membrane; cellular_component GO:0055085; transmembrane transport; biological_process GO:0022857; transmembrane transporter activity; molecular_function	NA	Pa_7_5740; Putative MFS-type transporter similar to YN2F of Schizosaccharomyces pombe [Podospora anserina]	NA	NA	NA
A04526	2.577384006	2.96E-08	1.736677277	0.000550957	1.707925549	0.001652127	0.867218819	0.443569892	525	Contig3:3423006:3423635:-	gi|631375608|ref|XP_007922184.1|; hypothetical protein [Pseudocercospora fijiensis CIRAD86, MYCFIDRAFT_202013]	NA	pfj:MYCFIDRAFT_202013;	NA	NA	GO:0003700; sequence-specific DNA binding transcription factor activity; molecular_function GO:0000917; barrier septum formation; biological_process GO:0007049; cell cycle; biological_process GO:0005634; nucleus; cellular_component GO:0003677; DNA binding; molecular_function GO:0043565; sequence-specific DNA binding; molecular_function GO:0043093; cytokinesis by binary fission; biological_process…	NA	NA	NA	NA	NA
A04527	1.532564242	0.001498885	0.826901235	0.233498759	0.622138472	0.646057483	-0.083524535	0.999904799	1659	Contig3:3425246:3426956:+	gi|398411036|ref|XP_003856863.1|; hypothetical protein MYCGRDRAFT_23624, partial [Zymoseptoria tritici]	NA	bcom:BAUCODRAFT_35603;	NA	NA	NA	NA	NA	NA	NA	NA
A04534	1.311273493	0.008908016	1.196324893	0.031959628	0.289268767	0.946867281	0.174320167	0.999904799	2139	Contig3:3442933:3445071:-	gi|631372534|ref|XP_007920647.1|; hypothetical protein [Pseudocercospora fijiensis CIRAD86, MYCFIDRAFT_86047]	NA	pfj:MYCFIDRAFT_86047;	NA	NA	NA	NA	NA	NA	NA	NA
A04544	1.393067566	0.004762882	1.05230299	0.077295966	0.384245	0.894250232	0.043480424	0.999904799	1632	Contig3:3470468:3472099:+	gi|453089616|gb|EMF17656.1|; hypothetical protein [Sphaerulina musiva SO2202, SEPMUDRAFT_146619]	NA	bcom:BAUCODRAFT_36042;	NA	NA	NA	NA	NA	NA	NA	NA
A04545	1.50227772	0.001930924	1.237376036	0.024264839	0.558065813	0.717689207	0.29316413	0.999904799	825	Contig3:3473133:3474009:-	gi|453089065|gb|EMF17105.1|; hypothetical protein SEPMUDRAFT_26752, partial [Sphaerulina musiva SO2202]	NA	pfj:MYCFIDRAFT_85794;	NA	NA	NA	NA	NA	NA	NA	NA
A04546	1.008705681	0.17056542	0.71485015	0.391680575	2.144296068	0.000162089	1.850440537	0.001423922	1158	Contig3:395793:397056:+	NA	NA	NA	NA	NA	NA	NA	NA	NA	NA	NA
A04547	1.649339478	0.000492929	1.192593706	0.032921784	0.875340316	0.289487725	0.418594545	0.999904799	516	Contig3:3475287:3476510:+	NA	NA	NA	NA	NA	NA	NA	NA	NA	NA	NA
A04553	1.350974471	0.006619765	0.160888337	0.907147932	0.846287876	0.327918591	-0.343798258	0.999904799	588	Contig3:3491111:3491698:+	gi|631370964|ref|XP_007919862.1|; hypothetical protein [Pseudocercospora fijiensis CIRAD86, MYCFIDRAFT_28371]	NA	pfj:MYCFIDRAFT_28371;	NA	NA	NA	NA	NA	NA	NA	NA
A04581	-1.479418172	0.003051415	-2.116443056	1.59E-05	-0.047343724	0.996078345	-0.684368608	0.838376682	2310	Contig3:3559649:3562077:+	gi|453089168|gb|EMF17208.1|; UV-endonuclease UvdE [Sphaerulina musiva SO2202]	Q01408; UVE1_NEUCR UV-damage endonuclease OS=Neurospora crassa (strain ATCC 24698 / 74-OR23-1A / CBS 708.71 / DSM 1257 / FGSC 987) GN=mus-18 PE=2 SV=2	bcom:BAUCODRAFT_35040;	NA	NA	GO:0004519; endonuclease activity; molecular_function GO:0006289; nucleotide-excision repair; biological_process GO:0009411; response to UV; biological_process	NA	NA	NA	NA	NA
A04585	-1.628338555	0.000590632	-1.358844384	0.010541061	-0.467076333	0.813092943	-0.197582162	0.999904799	3648	Contig3:3573236:3577002:-	gi|453089174|gb|EMF17214.1|; hypothetical protein [Sphaerulina musiva SO2202, SEPMUDRAFT_146310]	NA	pfj:MYCFIDRAFT_206340;	NA	NA	GO:0005515; protein binding; molecular_function	NA	NA	NA	NA	NA
A04599	0.655387569	0.324868109	-1.349782042	0.011885616	0.416989182	0.872619049	-1.588180429	0.00450616	1032	Contig3:3605851:3607284:-	gi|452848071|gb|EME50003.1|; hypothetical protein [Dothistroma septosporum NZE10, DOTSEDRAFT_50149]	NA	bcom:BAUCODRAFT_150636;	NA	NA	NA	NA	NA	NA	NA	NA
A04625	-1.679824017	0.000368934	-1.4771616	0.004491408	-0.856884151	0.312385136	-0.654221733	0.838376682	669	Contig3:3657750:3658536:-	gi|631374070|ref|XP_007921415.1|; hypothetical protein [Pseudocercospora fijiensis CIRAD86, MYCFIDRAFT_213247]	NA	pfj:MYCFIDRAFT_213247;	NA	NA	NA	NA	NA	NA	NA	NA
A04629	2.005035841	1.36E-05	1.299140311	0.016100121	1.370812827	0.015840511	0.664917297	0.811791483	1380	Contig3:3664123:3665576:+	gi|631372542|ref|XP_007920651.1|; hypothetical protein [Pseudocercospora fijiensis CIRAD86, MYCFIDRAFT_86082]	NA	pfj:MYCFIDRAFT_86082;	NA	NA	NA	NA	NA	NA	NA	NA
A04668	1.795536245	0.0076375	1.452794604	0.077046422	0.02774532	0.996645999	-0.314996322	0.999904799	1599	Contig3:437267:438928:+	gi|452842669|gb|EME44605.1|; hypothetical protein [Dothistroma septosporum NZE10, DOTSEDRAFT_72155]	Q10286; ITR1_SCHPO Myo-inositol transporter 1 OS=Schizosaccharomyces pombe (strain 972 / ATCC 24843) GN=itr1 PE=3 SV=1	aor:AO090012000065; K08150 SLC2A13, ITR MFS transporter, SP family, solute carrier family 2 (myo-inositol transporter), member 13 -- --	YDR497c; KOG0254 Predicted transporter (major facilitator superfamily) R General function prediction only ;	gnl|TC-DB|P30605; 2.A.1.1.8 Myo-inositol transporter 1 - Saccharomyces cerevisiae (Baker's yeast).	GO:0022857; transmembrane transporter activity; molecular_function GO:0055085; transmembrane transport; biological_process GO:0016021; integral to membrane; cellular_component	NA	NA	NA	NA	NA
A04679	2.0518573	7.76E-06	0.749369172	0.314321191	1.075430319	0.109363455	-0.227057809	0.999904799	1698	Contig3:439265:440962:-	NA	NA	NA	NA	NA	NA	NA	NA	NA	NA	NA
A04698	1.847371412	6.59E-05	0.426952007	0.683260446	0.952684744	0.19625174	-0.467734661	0.999904799	2091	Contig3:3824789:3826879:-	gi|453089687|gb|EMF17727.1|; hypothetical protein [Sphaerulina musiva SO2202, SEPMUDRAFT_123072]	NA	NA	NA	NA	NA	NA	NA	NA	NA	NA
A04701	-0.93252809	0.117872668	-2.030262179	3.77E-05	0.569941515	0.715793273	-0.527792574	0.999904799	1608	Contig3:443900:445507:+	gi|453086834|gb|EMF14875.1|; glycoside hydrolase family 64 protein [Sphaerulina musiva SO2202]	NA	pfj:MYCFIDRAFT_39795;	NA	NA	NA	NA	NA	YES	CAP79867.1_GH64; Pc12g02400;--;Penicillium chrysogenum Wisconsin 54-1255 (PenchWisc1_1);B6GZW3 &beta;-1,3-glucanase (EC 3.2.1.39) NA	NA
A04728	1.363848677	0.005813637	0.787004021	0.27265743	0.707686181	0.524022199	0.130841525	0.999904799	1425	Contig3:3896617:3898107:-	gi|453089832|gb|EMF17872.1|; hypothetical protein [Sphaerulina musiva SO2202, SEPMUDRAFT_146788]	NA	pfj:MYCFIDRAFT_209534;	NA	NA	NA	NA	NA	NA	NA	NA
A04739	0.331448481	0.767779757	-1.24099849	0.263584944	-0.987358237	0.453880217	-2.559805207	0.00037333	1101	Contig3:3918073:3919541:-	NA	NA	NA	NA	NA	NA	NA	NA	NA	NA	NA
A04749	-3.081824236	1.00E-07	-2.640430072	3.85E-06	0.304789177	0.950682991	0.746183342	0.999904799	525	Contig3:3935262:3935786:-	gi|629723628|ref|XP_007822450.1|; hypothetical protein [Metarhizium anisopliae|Metarhizium anisopliae,|Metarhizium robertsii,]	NA	ztr:MYCGRDRAFT_45115;	NA	NA	NA	NA	NA	NA	NA	NA
A04750	-3.592040474	2.63E-12	-1.619158156	0.003411265	-0.106099614	0.993237931	1.866782704	0.007610647	858	Contig3:3936184:3937041:+	gi|342869787|gb|EGU73297.1|; hypothetical protein [Fusarium oxysporum]	NA	npa:UCRNP2_8885;	NA	NA	GO:0016787; hydrolase activity; molecular_function	NA	NA	NA	NA	NA
A04767	1.327913924	0.007885319	0.646031839	0.42600711	0.799762921	0.394416236	0.117880836	0.999904799	1089	Contig3:3984044:3985185:+	gi|453089557|gb|EMF17597.1|; dehydrogenase, isocitrate/isopropylmalate family protein [Sphaerulina musiva SO2202]	P40495; LYS12_YEAST Homoisocitrate dehydrogenase, mitochondrial OS=Saccharomyces cerevisiae (strain ATCC 204508 / S288c) GN=LYS12 PE=1 SV=1	bcom:BAUCODRAFT_73623; K05824 LYS12 homoisocitrate dehydrogenase 1.1.1.87 Metabolism; Amino acid metabolism; Lysine biosynthesis [PATH:ko00300] Metabolism; Overview; 2-Oxocarboxylic acid metabolism [PATH:ko01210] Metabolism; Overview; Biosynthesis of amino acids [PATH:ko01230]	YIL094c; KOG0785 Isocitrate dehydrogenase, alpha subunit E Amino acid transport and metabolism ;	NA	GO:0055114; oxidation-reduction process; biological_process GO:0016616; oxidoreductase activity, acting on the CH-OH group of donors, NAD or NADP as acceptor; molecular_function	NA	NA	NA	NA	NA
A04776	1.781886743	0.000201519	-0.503861352	0.62279792	0.407948923	0.891138796	-1.877799172	0.00038738	759	Contig3:4008779:4009639:-	gi|398410832|ref|XP_003856764.1|; hypothetical protein [Zymoseptoria tritici IPO323, MYCGRDRAFT_31902]	Q6CEE9; SDR_YARLI Probable NADP-dependent mannitol dehydrogenase OS=Yarrowia lipolytica (strain CLIB 122 / E 150) GN=YALI0B16192g PE=1 SV=1	ztr:MYCGRDRAFT_31902; K17742 SOU1 sorbose reductase 1.1.1.289 --	SPAC8E11.10; KOG0725 Reductases with broad range of substrate specificities R General function prediction only ;	NA	GO:0055114; oxidation-reduction process; biological_process GO:0006189; 'de novo' IMP biosynthetic process; biological_process GO:0016616; oxidoreductase activity, acting on the CH-OH group of donors, NAD or NADP as acceptor; molecular_function GO:0044237; cellular metabolic process; biological_process GO:0050662; coenzyme binding; molecular_function GO:0008152; NA GO:0016491; oxidoreductase acti…	NA	NA	NA	NA	NA
A04777	2.261015827	7.16E-07	-0.185439471	0.89467731	0.423086321	0.875209036	-2.023368977	6.28E-05	1059	Contig3:4009957:4011218:+	gi|631372454|ref|XP_007920607.1|; hypothetical protein [Pseudocercospora fijiensis CIRAD86, MYCFIDRAFT_85679]	A1CFY8; XYL2_ASPCL Probable D-xylulose reductase A OS=Aspergillus clavatus (strain ATCC 1007 / CBS 513.65 / DSM 816 / NCTC 3887 / NRRL 1) GN=xdhA PE=3 SV=2	pfj:MYCFIDRAFT_85679; K05351 E1.1.1.9 D-xylulose reductase 1.1.1.9 Metabolism; Carbohydrate metabolism; Pentose and glucuronate interconversions [PATH:ko00040]	SPBC1773.05c; KOG0024 Sorbitol dehydrogenase Q Secondary metabolites biosynthesis, transport and catabolism ;	NA	GO:0016491; oxidoreductase activity; molecular_function GO:0055114; oxidation-reduction process; biological_process GO:0008270; zinc ion binding; molecular_function	PHI:1130; Xdh1 SNOG_11390 13684 Parastagonospora nodorum unaffected pathogenicity	NA	NA	NA	NA
A04790	1.422840372	0.003683027	0.533146538	0.558598129	0.392603213	0.891138796	-0.497090621	0.999904799	1380	Contig3:474666:476344:+	gi|453087790|gb|EMF15831.1|; family A G protein-coupled receptor-like protein, partial [Sphaerulina musiva SO2202]	NA	pfj:MYCFIDRAFT_99037;	NA	NA	NA	NA	NA	NA	NA	NA
A04800	-1.540998447	0.001427605	-1.035458877	0.087620712	-0.639422027	0.625942944	-0.133882457	0.999904799	585	Contig3:4080107:4080749:-	gi|628311641|ref|XP_007735483.1|; hypothetical protein [Capronia epimyces CBS 606.96, A1O3_07183]	NA	bcom:BAUCODRAFT_542272;	NA	NA	GO:0046999; regulation of conjugation; biological_process GO:0019867; outer membrane; cellular_component	NA	NA	NA	NA	NA
A04835	-0.217759004	0.849380659	-1.610068532	0.00725563	0.166850741	0.981032711	-1.225458787	0.182911346	1377	Contig3:4172659:4174320:+	gi|398410626|ref|XP_003856661.1|; putative P450 monooxygenase [Zymoseptoria tritici IPO323]	NA	ztr:MYCGRDRAFT_32226;	NA	NA	GO:0016705; oxidoreductase activity, acting on paired donors, with incorporation or reduction of molecular oxygen; molecular_function GO:0055114; oxidation-reduction process; biological_process GO:0020037; heme binding; molecular_function GO:0005506; iron ion binding; molecular_function	NA	estExt_Genewise1.C_12420; [Mycosphaerella fijiensis]	NA	NA	t1pks
A04846	2.507585466	2.09E-08	1.658727752	0.000879302	1.860418693	0.000157584	1.011560979	0.234895722	1449	Contig3:486248:487757:-	gi|398391150|ref|XP_003849035.1|; hypothetical protein [Zymoseptoria tritici IPO323, MYCGRDRAFT_48331]	NA	ztr:MYCGRDRAFT_48331;	NA	NA	NA	NA	NA	NA	NA	nrps
A04904	1.683655202	0.009814614	0.693507523	0.552305778	0.530201614	0.898220206	-0.459946065	0.999904799	339	Contig3:4337408:4337746:-	NA	NA	NA	NA	NA	NA	NA	NA	NA	NA	NA
A04921	-2.196119995	1.10E-06	-1.254626235	0.021533619	-1.298306012	0.024174504	-0.356812253	0.999904799	234	Contig3:4389556:4389951:-	gi|453088993|gb|EMF17033.1|; HSP9_HSP12-domain-containing protein [Sphaerulina musiva SO2202]	P43074; WHS11_CANAW White colony protein WHS11 OS=Candida albicans (strain WO-1) GN=WHS11 PE=2 SV=1	cput:CONPUDRAFT_119624;	NA	NA	GO:0006950; response to stress; biological_process	NA	NA	NA	NA	NA
A04941	-0.714924244	0.262072117	-1.661762032	0.000838673	0.352225289	0.915333414	-0.594612499	0.936056013	600	Contig3:4451790:4452389:+	gi|452843972|gb|EME45906.1|; hypothetical protein [Dothistroma septosporum NZE10, DOTSEDRAFT_70057]	NA	pfj:MYCFIDRAFT_211999;	NA	NA	NA	NA	NA	YES	NA	NA
A04974	-1.309229907	0.009814614	-1.797643036	0.000307012	-0.405641144	0.883769461	-0.894054272	0.410448779	1773	Contig3:4543578:4545499:+	gi|453088812|gb|EMF16852.1|; hypothetical protein [Sphaerulina musiva SO2202, SEPMUDRAFT_145983]	NA	NA	NA	NA	NA	NA	NA	NA	NA	NA
A04975	-1.881997723	5.40E-05	-1.303746789	0.017170652	-0.988294116	0.171066958	-0.410043182	0.999904799	1005	Contig3:4545567:4546571:-	gi|453088813|gb|EMF16853.1|; hypothetical protein [Sphaerulina musiva SO2202, SEPMUDRAFT_112875]	NA	pfj:MYCFIDRAFT_28751;	NA	NA	GO:0009976; tocopherol cyclase activity; molecular_function	NA	NA	NA	NA	NA
A04979	0.522476754	0.483154123	1.440786576	0.005923795	0.266390736	0.954148297	1.184700558	0.087721012	1236	Contig3:517791:519179:+	gi|636581017|ref|XP_008021847.1|; hypothetical protein [Setosphaeria turcica Et28A, SETTUDRAFT_25681]	NA	bze:COCCADRAFT_2348;	NA	NA	GO:0005506; iron ion binding; molecular_function GO:0016491; oxidoreductase activity; molecular_function GO:0055114; oxidation-reduction process; biological_process	NA	EEA26647.1; TfdA family oxidoreductase, putative [Penicillium marneffei]	NA	NA	nrps
A05075	1.492276009	0.003369838	0.92970656	0.168467958	0.752390814	0.51008688	0.189821365	0.999904799	1941	Contig3:4861455:4863498:-	NA	NA	NA	NA	NA	GO:0016020; membrane; cellular_component GO:0016757; transferase activity, transferring glycosyl groups; molecular_function GO:0030244; cellulose biosynthetic process; biological_process GO:0016760; cellulose synthase (UDP-forming) activity; molecular_function	NA	NA	NA	NA	NA
A05086	1.714148163	0.002796186	-0.166289517	0.91669285	1.329276675	0.085085611	-0.551161005	0.999904799	1029	Contig3:4891742:4892871:-	gi|302887619|ref|XP_003042697.1|; hypothetical protein [Nectria haematococca mpVI 77-13-4, NECHADRAFT_52063]	NA	nhe:NECHADRAFT_52063;	NA	NA	GO:0055114; oxidation-reduction process; biological_process GO:0016616; oxidoreductase activity, acting on the CH-OH group of donors, NAD or NADP as acceptor; molecular_function GO:0044237; cellular metabolic process; biological_process GO:0008152; NA GO:0050662; coenzyme binding; molecular_function GO:0016491; oxidoreductase activity; molecular_function GO:0008831; dTDP-4-dehydrorhamnose reducta…	NA	NA	NA	NA	NA
A05093	-0.302964791	0.774379469	0.687419674	0.41796558	0.689444578	0.630365786	1.679829042	0.005283978	1479	Contig3:4913319:4914998:-	gi|453080333|gb|EMF08384.1|; MFS general substrate transporter [Sphaerulina musiva SO2202]	NA	pfj:MYCFIDRAFT_72196;	NA	NA	GO:0016021; integral to membrane; cellular_component GO:0055085; transmembrane transport; biological_process	NA	NA	NA	NA	NA
A05095	0.86023399	0.319892335	3.563203954	0.0007332	-3.651941744	0.000541999	-0.94897178	0.687074324	996	Contig3:4926415:4927670:+	gi|425765922|gb|EKV04563.1|; hypothetical protein [Penicillium digitatum]	NA	ani:AN5253.2;	NA	NA	GO:0005634; nucleus; cellular_component	NA	NA	NA	NA	NA
A05098	2.433062838	9.47E-05	0.826204076	0.352683955	1.910028217	0.01431078	0.303169455	0.999904799	2475	Contig3:4937101:4939575:+	NA	NA	NA	NA	NA	GO:0004842; ubiquitin-protein ligase activity; molecular_function GO:0008270; zinc ion binding; molecular_function GO:0046983; protein dimerization activity; molecular_function	NA	NA	NA	NA	NA
A05125	-3.174886243	0.000166867	-1.970987553	0.020802237	0.023468708	0.996645999	1.227367398	0.999904799	2361	Contig3:5005155:5007515:+	NA	NA	NA	NA	NA	NA	NA	NA	NA	NA	other
A05126	-4.053572362	1.21E-09	-2.239568134	2.36E-05	1.455587771	0.017499366	3.269591999	3.77E-05	966	Contig3:5007585:5008550:+	NA	NA	NA	NA	NA	NA	NA	NA	NA	NA	other
A05136	1.518110432	0.050982161	6.022603718	3.04E-05	-5.429086334	0.001263493	-0.924593048	0.770911515	1092	Contig3:5037133:5038224:+	NA	NA	NA	NA	NA	NA	NA	NA	NA	NA	NA
A05144	-0.663634762	0.338172525	-1.816658639	0.000442292	0.240244118	0.96890796	-0.912779759	0.443569892	10617	Contig3:5071340:5084759:+	NA	NA	NA	NA	NA	GO:0003723; RNA binding; molecular_function GO:0008270; zinc ion binding; molecular_function GO:0003964; RNA-directed DNA polymerase activity; molecular_function GO:0046872; metal ion binding; molecular_function GO:0006278; RNA-dependent DNA replication; biological_process GO:0015074; DNA integration; biological_process GO:0003676; nucleic acid binding; molecular_function	NA	NA	NA	NA	NA
A05157	-0.360985385	0.763678968	-2.124302564	0.000932298	0.869751183	0.494882608	-0.893565996	0.863579885	2553	Contig3:607923:611690:+	NA	NA	NA	NA	NA	GO:0006278; RNA-dependent DNA replication; biological_process GO:0003723; RNA binding; molecular_function GO:0003964; RNA-directed DNA polymerase activity; molecular_function	NA	NA	NA	NA	NA
A05171	-1.388521312	0.004804925	-2.639104056	1.68E-08	0.770560256	0.438636328	-0.480022488	0.999904799	3873	Contig3:656050:661436:-	gi|453081406|gb|EMF09455.1|; ferric-chelate reductase [Sphaerulina musiva SO2202]	NA	cfj:CFIO01_09055;	NA	NA	GO:0016021; integral to membrane; cellular_component GO:0016491; oxidoreductase activity; molecular_function GO:0055114; oxidation-reduction process; biological_process GO:0055085; transmembrane transport; biological_process	NA	NA	NA	NA	NA
A05172	-1.312319114	0.010333718	-2.420608359	4.46E-07	0.972083401	0.184496037	-0.136205844	0.999904799	1101	Contig3:663291:664391:-	gi|453081402|gb|EMF09451.1|; alpha/beta-hydrolase [Sphaerulina musiva SO2202]	NA	NA	NA	NA	GO:0015996; chlorophyll catabolic process; biological_process GO:0016787; hydrolase activity; molecular_function GO:0008152; NA GO:0047746; chlorophyllase activity; molecular_function	NA	NA	NA	NA	NA
A05174	1.511864221	0.00200522	1.668393647	0.001052952	-0.837026254	0.365967042	-0.680496827	0.780384825	3645	Contig3:70908:74614:+	gi|594711990|gb|EXU94990.1|; reverse transcriptase domain protein [Metarhizium robertsii]	NA	ani:AN2671.2;	NA	NA	GO:0015074; DNA integration; biological_process GO:0006278; RNA-dependent DNA replication; biological_process GO:0003723; RNA binding; molecular_function GO:0003964; RNA-directed DNA polymerase activity; molecular_function	NA	NA	NA	NA	NA
A05187	1.874000833	5.15E-05	0.981224595	0.115395377	1.079844631	0.102411714	0.187068394	0.999904799	1260	Contig3:717131:718706:-	gi|453086885|gb|EMF14926.1|; hypothetical protein [Sphaerulina musiva SO2202, SEPMUDRAFT_59206]	NA	pfy:PFICI_01832;	NA	NA	NA	NA	NA	NA	NA	NA
A05194	-0.099529012	0.935847709	0.841040841	0.228044181	-1.450818494	0.008486576	-0.510248641	0.999904799	831	Contig3:744537:745367:-	gi|452845029|gb|EME46962.1|; hypothetical protein [Dothistroma septosporum NZE10, DOTSEDRAFT_85588]	NA	pfj:MYCFIDRAFT_210473; K06911 K06911 uncharacterized protein -- --	NA	NA	NA	NA	NA	NA	NA	NA
A05207	2.823337888	3.84E-06	0.530855771	0.656879743	2.188485585	0.002977687	-0.103996532	0.999904799	936	Contig3:783557:784492:+	gi|342886617|gb|EGU86393.1|; hypothetical protein [Fusarium oxysporum Fo5176, FOXB_03087]	NA	NA	NA	NA	NA	NA	NA	NA	NA	NA
A05216	-1.696698499	0.000410399	-0.90476292	0.182894201	-0.677473417	0.580026708	0.114462162	0.999904799	1080	Contig3:805660:806739:+	NA	NA	NA	NA	NA	NA	NA	NA	NA	NA	NA
A05218	1.689972983	0.000372857	1.085322874	0.06552164	0.671632606	0.58760054	0.066982497	0.999904799	591	Contig3:809548:810138:-	gi|453087565|gb|EMF15606.1|; hypothetical protein [Sphaerulina musiva SO2202, SEPMUDRAFT_147441]	NA	pfj:MYCFIDRAFT_82178;	NA	NA	NA	NA	NA	NA	NA	NA
A05224	0.460796285	0.647515317	-1.707584088	0.007368758	0.922662346	0.405057471	-1.245718027	0.240142906	696	Contig3:827475:828170:-	NA	NA	NA	NA	NA	NA	NA	NA	NA	NA	NA
A05247	0.847456836	0.162879519	-1.317342023	0.014365886	2.564290535	3.38E-08	0.399491676	0.999904799	831	Contig3:896357:897187:+	gi|452847359|gb|EME49291.1|; glycoside hydrolase family 114 protein [Dothistroma septosporum NZE10]	NA	sur:STAUR_3675;	NA	NA	NA	NA	NA	YES	ADO71463.1_GH114; STAUR_3675;--;Stigmatella aurantiaca DW4/3-1;Q098C2 endo-&alpha;-1,4-polygalactosaminidase (EC 3.2.1.109) Activity shown in Tamura et al. (1995) Journal of Fermentation and Bioengineering 80:305-310 doi:10.1016/0922-338X(95)94196-X	NA
A05252	1.635664695	0.002405189	-0.153277667	0.921205086	0.476621885	0.877112899	-1.312320477	0.078892991	1122	Contig3:94712:96081:+	NA	NA	NA	NA	NA	NA	NA	NA	NA	NA	NA
A05273	-1.742466443	0.003573232	-1.170247266	0.124803543	-0.266544407	0.96890796	0.30567477	0.999904799	2595	Contig3:970603:973488:-	NA	NA	NA	NA	NA	GO:0006352; transcription initiation, DNA-dependent; biological_process GO:0003677; DNA binding; molecular_function GO:0003700; sequence-specific DNA binding transcription factor activity; molecular_function GO:0005524; ATP binding; molecular_function GO:0016987; sigma factor activity; molecular_function GO:0004386; helicase activity; molecular_function GO:0006355; regulation of transcription, DN…	NA	NA	NA	NA	NA
A05277	1.793473083	0.001563902	-0.15545867	0.920415511	1.297650882	0.101673963	-0.651280871	0.953867359	1521	Contig3:983045:984671:+	NA	NA	NA	NA	NA	GO:0009405; pathogenesis; biological_process GO:0000910; cytokinesis; biological_process GO:0008017; microtubule binding; molecular_function GO:0016020; membrane; cellular_component GO:0000226; microtubule cytoskeleton organization; biological_process	NA	NA	NA	NA	NA
A05278	-1.58945014	0.00087625	-1.293092603	0.016316499	0.109081142	0.990971661	0.405438679	0.999904799	2187	Contig3:985629:988512:-	gi|453087762|gb|EMF15803.1|; hypothetical protein [Sphaerulina musiva SO2202, SEPMUDRAFT_124013]	NA	bcom:BAUCODRAFT_36646;	NA	NA	GO:0047746; chlorophyllase activity; molecular_function GO:0015996; chlorophyll catabolic process; biological_process	NA	NA	NA	NA	NA
A05290	-1.206436553	0.019248966	-1.44563304	0.005385432	-0.407197922	0.879516657	-0.646394409	0.84456767	3081	Contig3:1014146:1017331:+	gi|453087149|gb|EMF15190.1|; phospholipase D/nuclease [Sphaerulina musiva SO2202]	NA	bcom:BAUCODRAFT_489830; K01115 PLD1_2 phospholipase D1/2 3.1.4.4 Metabolism; Lipid metabolism; Glycerophospholipid metabolism [PATH:ko00564] Metabolism; Lipid metabolism; Ether lipid metabolism [PATH:ko00565] Environmental Information Processing; Signal transduction; Ras signaling pathway [PATH:ko04014] Environmental Information Processing; Signal transduction; cAMP signaling pathway [PATH:ko0402…	NA	NA	GO:0003824; NA GO:0008152; NA	NA	NA	NA	NA	NA
A05322	0.075309208	0.965265925	-2.427229747	0.004769702	0.228434342	0.981032711	-2.274104613	0.026369277	4674	Contig3:1109985:1115497:-	NA	NA	NA	NA	NA	GO:0046983; protein dimerization activity; molecular_function GO:0003964; RNA-directed DNA polymerase activity; molecular_function GO:0003723; RNA binding; molecular_function GO:0006278; RNA-dependent DNA replication; biological_process	NA	NA	NA	NA	NA
A05345	-1.47483515	0.005608591	-0.234502217	0.86879309	-0.820312755	0.434289631	0.420020178	0.999904799	3327	Contig3:1211374:1214700:+	NA	NA	aje:HCAG_02448;	NA	NA	GO:0003723; RNA binding; molecular_function GO:0003964; RNA-directed DNA polymerase activity; molecular_function GO:0006278; RNA-dependent DNA replication; biological_process	NA	NA	NA	NA	NA
A05348	-1.43407393	0.003404782	-1.716067756	0.00053083	-0.345798276	0.917560997	-0.627792102	0.881189592	1809	Contig3:1219800:1221608:+	gi|453087754|gb|EMF15795.1|; hypothetical protein [Sphaerulina musiva SO2202, SEPMUDRAFT_80915]	NA	pfj:MYCFIDRAFT_56297;	NA	NA	GO:0008138; protein tyrosine/serine/threonine phosphatase activity; molecular_function GO:0006470; protein dephosphorylation; biological_process GO:0005515; protein binding; molecular_function GO:0004725; protein tyrosine phosphatase activity; molecular_function	PHI:2325; TEP1 FGSG_04982 5518 Fusarium graminearum reduced virulence	NA	NA	NA	NA
A05365	1.60645782	0.000762242	1.228939456	0.026007762	1.072891891	0.105984085	0.695373527	0.745692712	1734	Contig3:1262420:1264153:+	gi|453087797|gb|EMF15838.1|; hypothetical protein [Sphaerulina musiva SO2202, SEPMUDRAFT_161935]	NA	pfj:MYCFIDRAFT_41005;	NA	NA	NA	NA	NA	NA	NA	nrps
A05390	3.314941847	1.34E-13	0.601106193	0.478152949	2.343684076	4.71E-07	-0.370151578	0.999904799	954	Contig3:1321385:1322387:+	gi|398396298|ref|XP_003851607.1|; hypothetical protein [Zymoseptoria tritici IPO323, MYCGRDRAFT_94077]	NA	ztr:MYCGRDRAFT_94077;	NA	NA	GO:0016020; membrane; cellular_component	NA	NA	YES	NA	NA
A05392	1.485775909	0.003453512	0.430105305	0.68526308	2.095441073	2.30E-05	1.03977047	0.223695163	360	Contig3:1326133:1326550:-	gi|475675966|gb|EMT73009.1|; hypothetical protein [Fusarium oxysporum]	NA	pbn:PADG_03971;	NA	NA	NA	NA	NA	YES	NA	NA
A05396	-6.725119606	3.71E-08	-0.781547666	0.322317237	2.881121307	4.20E-08	8.824693246	7.22E-19	354	Contig3:133140:133610:-	NA	NA	NA	NA	NA	NA	NA	NA	YES	NA	NA
A05406	1.613437845	0.004565291	0.261740393	0.850893167	1.481156514	0.028965185	0.129459061	0.999904799	921	Contig3:1363180:1364100:-	gi|631392206|ref|XP_007930483.1|; hypothetical protein [Pseudocercospora fijiensis CIRAD86, MYCFIDRAFT_31072]	NA	fox:FOXG_06826;	NA	NA	GO:0008374; O-acyltransferase activity; molecular_function GO:0016788; hydrolase activity, acting on ester bonds; molecular_function GO:0016787; hydrolase activity; molecular_function GO:0006629; lipid metabolic process; biological_process GO:0009058; biosynthetic process; biological_process	NA	NA	YES	NA	NA
A05430	1.582537002	0.002519831	0.259218455	0.849325412	0.738721741	0.577737482	-0.584596807	0.999904799	372	Contig3:139948:140319:-	NA	NA	NA	NA	NA	NA	NA	NA	YES	NA	NA
A05438	1.79711827	0.000205179	0.438640807	0.68526308	0.733898878	0.534830205	-0.624578585	0.903265889	1383	Contig3:1454937:1456729:-	gi|631376016|ref|XP_007922388.1|; hypothetical protein [Pseudocercospora fijiensis CIRAD86, MYCFIDRAFT_39335]	NA	pfj:MYCFIDRAFT_39335;	NA	NA	GO:0016021; integral to membrane; cellular_component GO:0055085; transmembrane transport; biological_process	NA	NA	NA	NA	NA
A05454	4.608608514	2.43E-22	1.247607878	0.023499143	3.183570377	1.64E-11	-0.17743026	0.999904799	417	Contig3:1494275:1494800:-	gi|631376096|ref|XP_007922428.1|; hypothetical protein [Pseudocercospora fijiensis CIRAD86, MYCFIDRAFT_40090]	NA	pfj:MYCFIDRAFT_40090;	NA	NA	GO:0003824; NA GO:0016846; carbon-sulfur lyase activity; molecular_function GO:0008152; NA GO:0006281; DNA repair; biological_process	NA	NA	NA	NA	other
A05465	2.513019228	1.98E-08	0.621063785	0.454509826	1.746575894	0.000511491	-0.145379548	0.999904799	444	Contig3:1523634:1524199:-	gi|452841652|gb|EME43589.1|; hypothetical protein [Dothistroma septosporum NZE10, DOTSEDRAFT_72827]	NA	bcom:BAUCODRAFT_115517;	NA	NA	GO:0004386; helicase activity; molecular_function GO:0000184; nuclear-transcribed mRNA catabolic process, nonsense-mediated decay; biological_process GO:0005737; cytoplasm; cellular_component GO:0005524; ATP binding; molecular_function GO:0008270; zinc ion binding; molecular_function GO:0003677; DNA binding; molecular_function	NA	NA	NA	NA	NA
A05484	-0.722759375	0.257035882	-1.595570606	0.001619947	0.452696632	0.827339491	-0.420114599	0.999904799	945	Contig3:1577161:1578203:-	gi|453087900|gb|EMF15941.1|; FAD/NAD(P)-binding domain-containing protein, partial [Sphaerulina musiva SO2202]	NA	bcom:BAUCODRAFT_155411;	NA	NA	GO:0055114; oxidation-reduction process; biological_process GO:0016491; oxidoreductase activity; molecular_function GO:0005975; carbohydrate metabolic process; biological_process GO:0050660; flavin adenine dinucleotide binding; molecular_function GO:0050661; NADP binding; molecular_function GO:0030246; carbohydrate binding; molecular_function GO:0004499; flavin-containing monooxygenase activity; …	NA	NA	NA	NA	NA
A05486	-0.86660736	0.150043154	-1.608534059	0.001619947	0.44956612	0.834440797	-0.292360578	0.999904799	525	Contig3:1578225:1578749:-	gi|380493551|emb|CCF33797.1|; monooxygenase [Colletotrichum higginsianum]	NA	NA	NA	NA	GO:0006631; fatty acid metabolic process; biological_process GO:0050660; flavin adenine dinucleotide binding; molecular_function GO:0055114; oxidation-reduction process; biological_process GO:0016491; oxidoreductase activity; molecular_function GO:0050661; NADP binding; molecular_function GO:0003857; 3-hydroxyacyl-CoA dehydrogenase activity; molecular_function GO:0004499; flavin-containing monoox…	NA	NA	NA	NA	NA
A05488	-1.158913028	0.027190138	-1.494677415	0.003921223	-0.313217386	0.934142106	-0.648981774	0.844377346	537	Contig3:1580668:1581204:-	gi|631378030|ref|XP_007923395.1|; hypothetical protein MYCFIDRAFT_112299, partial [Pseudocercospora fijiensis CIRAD86]	NA	pfj:MYCFIDRAFT_112299;	NA	NA	GO:0045454; cell redox homeostasis; biological_process	NA	NA	NA	NA	NA
A05500	-1.322836242	0.008090792	-0.931024545	0.150760964	-0.722092588	0.504613902	-0.330280891	0.999904799	813	Contig3:1618978:1619849:-	gi|453087451|gb|EMF15492.1|; hypothetical protein [Sphaerulina musiva SO2202, SEPMUDRAFT_147367]	NA	ztr:MYCGRDRAFT_69185;	NA	NA	GO:0005179; hormone activity; molecular_function GO:0046999; regulation of conjugation; biological_process GO:0019867; outer membrane; cellular_component GO:0005576; NA	NA	NA	NA	NA	NA
A05517	-2.077332961	4.71E-06	-2.564326793	4.72E-08	-0.426167907	0.859273459	-0.913161739	0.355303974	1299	Contig3:1668812:1670438:-	gi|453087466|gb|EMF15507.1|; Cation_efflux-domain-containing protein [Sphaerulina musiva SO2202]	NA	ztr:MYCGRDRAFT_68771;	NA	NA	GO:0016021; integral to membrane; cellular_component GO:0006812; cation transport; biological_process GO:0055085; transmembrane transport; biological_process GO:0008324; cation transmembrane transporter activity; molecular_function	NA	NA	NA	NA	NA
A05533	-0.349136895	0.74666254	-2.647530539	0.001123775	-0.940941265	0.431535417	-3.239334909	2.19E-05	546	Contig3:1703735:1704349:-	gi|453087054|gb|EMF15095.1|; hypothetical protein SEPMUDRAFT_36781, partial [Sphaerulina musiva SO2202]	NA	bcom:BAUCODRAFT_27538;	NA	NA	NA	NA	NA	NA	NA	NA
A05538	1.94949268	0.002148909	-0.16227064	0.922701368	1.521806336	0.078313769	-0.589956984	0.999904799	441	Contig3:1717601:1718092:+	NA	NA	NA	NA	NA	GO:0005622; intracellular; cellular_component GO:0006508; proteolysis; biological_process GO:0004177; aminopeptidase activity; molecular_function	NA	NA	NA	NA	NA
A05548	-0.720092543	0.267717275	-2.127106822	1.12E-05	0.501240852	0.782131411	-0.905773427	0.401410523	915	Contig3:1737388:1738398:+	gi|398407965|ref|XP_003855448.1|; hypothetical protein [Zymoseptoria tritici IPO323, MYCGRDRAFT_108162]	NA	ztr:MYCGRDRAFT_108162;	NA	NA	NA	NA	NA	NA	NA	NA
A05562	-1.789599834	0.000201519	-0.219550942	0.870599463	-1.075690379	0.116998232	0.494358513	0.999904799	912	Contig3:1775622:1776533:-	gi|453087725|gb|EMF15766.1|; hypothetical protein SEPMUDRAFT_147561, partial [Sphaerulina musiva SO2202]	NA	pfj:MYCFIDRAFT_210682;	NA	NA	GO:0008152; NA GO:0008757; S-adenosylmethionine-dependent methyltransferase activity; molecular_function GO:0008168; methyltransferase activity; molecular_function	NA	NA	NA	NA	NA
A05590	-0.435849147	0.58858323	-1.443230444	0.005748941	-0.231900633	0.969001024	-1.239281931	0.061582326	1068	Contig3:1840115:1841182:-	gi|631379250|ref|XP_007924005.1|; hypothetical protein [Pseudocercospora fijiensis CIRAD86, MYCFIDRAFT_151894]	NA	pfj:MYCFIDRAFT_151894;	NA	NA	GO:0005515; protein binding; molecular_function	NA	NA	NA	NA	NA
A05593	-0.867392318	0.145300339	-1.644967477	0.001096214	0.109111116	0.990971661	-0.668464043	0.81386518	1698	Contig3:1846014:1847825:-	gi|627805639|ref|XP_007676167.1|; hypothetical protein [Baudoinia compniacensis UAMH 10762, BAUCODRAFT_34154]	S0DZN4; BIK6_GIBF5 Efflux pump bik6 OS=Gibberella fujikuroi (strain CBS 195.34 / IMI 58289 / NRRL A-6831) GN=bik6 PE=2 SV=1	bcom:BAUCODRAFT_34154;	SPBC947.06c; KOG0255 Synaptic vesicle transporter SVOP and related transporters (major facilitator superfamily) R General function prediction only ;	NA	GO:0016021; integral to membrane; cellular_component GO:0055085; transmembrane transport; biological_process	NA	NA	NA	NA	NA
A05627	1.608496531	0.001223051	0.673229737	0.412001286	1.020782938	0.175819626	0.085516145	0.999904799	561	Contig3:1946612:1947172:+	gi|627802065|ref|XP_007674380.1|; hypothetical protein [Baudoinia compniacensis UAMH 10762, BAUCODRAFT_31989]	NA	bcom:BAUCODRAFT_31989;	NA	NA	NA	NA	NA	NA	NA	NA
A05649	2.112334611	3.13E-06	1.307055854	0.014752427	1.619536672	0.001692229	0.814257914	0.511009315	1500	Contig3:2005881:2007490:-	gi|453089569|gb|EMF17609.1|; MFS general substrate transporter [Sphaerulina musiva SO2202]	NA	bcom:BAUCODRAFT_101488; K02429 fucP MFS transporter, FHS family, L-fucose permease -- --	NA	NA	GO:0016021; integral to membrane; cellular_component GO:0055085; transmembrane transport; biological_process	NA	NA	NA	NA	NA
A05686	2.178142228	1.36E-06	0.230735259	0.85704856	1.238585227	0.037950676	-0.708821743	0.718824621	591	Contig3:2092377:2093076:+	gi|398399036|ref|XP_003852975.1|; hypothetical protein [Zymoseptoria tritici IPO323, MYCGRDRAFT_41315]	NA	ztr:MYCGRDRAFT_41315;	NA	NA	NA	NA	NA	YES	NA	NA
A05741	1.94252551	5.56E-05	0.572017454	0.538848446	0.602654886	0.711593113	-0.76785317	0.635001657	924	Contig3:247828:248797:-	gi|682284624|gb|KFY04884.1|; hypothetical protein [Pseudogymnoascus pannorum VKM F-3808, O988_00434]	NA	ssl:SS1G_04249; K22150 SIDH mevalonyl-CoA hydratase --	NA	NA	GO:0003824; NA GO:0008152; NA	PHI:2322; SidH AFUA_3G03410 746128 Aspergillus fumigatus reduced virulence	NA	NA	NA	nrps
A05743	-0.651820308	0.361921028	-2.876308751	1.24E-08	0.84629523	0.365785251	-1.378193213	0.061582326	3378	Contig3:2259317:2262694:+	NA	NA	NA	NA	NA	GO:0015074; DNA integration; biological_process	NA	NA	NA	NA	NA
A05752	2.226342299	1.41E-06	1.515953386	0.00450434	-0.032162688	0.996645999	-0.742551601	0.664670132	699	Contig3:250065:250815:+	gi|525582218|gb|EPS28468.1|; hypothetical protein [Penicillium oxalicum 114-2, PDE_03414]	Q9UUE3; YNZ6_SCHPO Putative lysine N-acyltransferase C17G9.06c OS=Schizosaccharomyces pombe (strain 972 / ATCC 24843) GN=SPBC17G9.06c PE=3 SV=1	tre:TRIREDRAFT_82628; K22151 SIDF N5-hydroxy-L-ornithine N5-transacylase --	NA	NA	NA	NA	NA	NA	NA	nrps
A05759	1.377308403	0.00535116	0.486030907	0.621429577	0.986690222	0.169491732	0.095412726	0.999904799	963	Contig3:2302280:2303295:+	gi|452847386|gb|EME49318.1|; hypothetical protein [Dothistroma septosporum NZE10, DOTSEDRAFT_68183]	NA	bcom:BAUCODRAFT_204974;	NA	NA	GO:0005524; ATP binding; molecular_function GO:0004363; glutathione synthase activity; molecular_function GO:0005515; protein binding; molecular_function GO:0006750; glutathione biosynthetic process; biological_process	NA	NA	NA	NA	NA
A05769	1.88274205	5.02E-05	0.924397015	0.156564852	1.151938629	0.070154999	0.193593595	0.999904799	1467	Contig3:2328091:2330112:-	gi|452847221|gb|EME49153.1|; hypothetical protein [Dothistroma septosporum NZE10, DOTSEDRAFT_49468]	NA	bcom:BAUCODRAFT_555502;	NA	NA	NA	NA	NA	NA	NA	NA
A05774	-2.231877958	8.14E-07	-1.867806058	0.000114885	-0.044394078	0.996090414	0.319677822	0.999904799	1359	Contig3:259681:261442:-	gi|453084650|gb|EMF12694.1|; L-ornithine N5-oxygenase sida [Sphaerulina musiva SO2202]	E9QYP0; SIDA_ASPFU L-ornithine N(5)-monooxygenase OS=Neosartorya fumigata (strain ATCC MYA-4609 / Af293 / CBS 101355 / FGSC A1100) GN=sidA PE=1 SV=1	bcom:BAUCODRAFT_59325; K10531 pvdA, SIDA L-ornithine N5-monooxygenase 1.14.13.195 1.14.13.196 --	NA	NA	GO:0016491; oxidoreductase activity; molecular_function GO:0055114; oxidation-reduction process; biological_process	PHI:377; SIDA AAT84594 746128 Aspergillus fumigatus loss of pathogenicity	NA	NA	NA	nrps
A05775	-1.355351222	0.006636551	-0.597001766	0.489663401	-0.682967386	0.564449637	0.07538207	0.999904799	1659	Contig3:2337731:2339759:-	gi|453088583|gb|EMF16623.1|; MFS general substrate transporter [Sphaerulina musiva SO2202]	A0A0D2YFZ8; FUB11_FUSO4 Efflux pump FUB11 OS=Fusarium oxysporum f. sp. lycopersici (strain 4287 / CBS 123668 / FGSC 9935 / NRRL 34936) GN=FUB11 PE=1 SV=1	ztr:MYCGRDRAFT_66773;	NA	NA	GO:0016021; integral to membrane; cellular_component GO:0055085; transmembrane transport; biological_process GO:0022857; transmembrane transporter activity; molecular_function	NA	NA	NA	NA	NA
A05796	0.401298252	0.696063812	1.687610973	0.008144132	-0.97378722	0.434933596	0.312525502	0.999904799	5373	Contig3:265174:271669:-	NA	NA	NA	NA	NA	GO:0006278; RNA-dependent DNA replication; biological_process GO:0003723; RNA binding; molecular_function GO:0003964; RNA-directed DNA polymerase activity; molecular_function	NA	NA	NA	NA	nrps
A05804	-1.626441103	0.000597692	-0.707753966	0.354600274	-0.647186081	0.610783523	0.271501056	0.999904799	3183	Contig3:2434603:2437952:-	gi|453089538|gb|EMF17578.1|; sodium transport ATPase 5 [Sphaerulina musiva SO2202]	Q01896; ATN2_YEAST Sodium transport ATPase 2 OS=Saccharomyces cerevisiae (strain ATCC 204508 / S288c) GN=ENA2 PE=1 SV=1	pfj:MYCFIDRAFT_149581; K01536 E3.6.3.7 Na+-exporting ATPase 3.6.3.7 --	YDR038c; KOG0202 Ca2+ transporting ATPase P Inorganic ion transport and metabolism ;	gnl|TC-DB|B5B9V9; 3.A.3.9.5 Na+ or K+ P-type ATPase OS=Ustilago maydis GN=ena1 PE=3 SV=1	GO:0046872; metal ion binding; molecular_function GO:0000166; nucleotide binding; molecular_function GO:0044341; sodium-dependent phosphate transport; biological_process GO:0016020; membrane; cellular_component GO:0015321; sodium-dependent phosphate transmembrane transporter activity; molecular_function	PHI:2095; Calcium-transporting ATPase 3 MGG_10730.5 318829 Magnaporthe oryzae reduced virulence	NA	NA	NA	NA
A05827	1.509056999	0.004048528	-0.09016805	0.95503587	0.080942308	0.993237931	-1.518282742	0.015924605	711	Contig3:2490138:2491241:+	gi|453089858|gb|EMF17898.1|; LigB-domain-containing protein [Sphaerulina musiva SO2202]	NA	pfj:MYCFIDRAFT_25453;	NA	NA	GO:0008198; ferrous iron binding; molecular_function GO:0016491; oxidoreductase activity; molecular_function GO:0006725; cellular aromatic compound metabolic process; biological_process	NA	NA	NA	NA	NA
A05925	-0.160564653	0.886033812	-1.721714916	0.000562262	0.262905595	0.954571615	-1.298244668	0.0434337	2616	Contig3:2730241:2732985:-	gi|90656022|gb|ABC79591.2|; cercosporin toxin biosynthesis protein [Cercospora nicotianae]	NA	cfj:CFIO01_09042;	NA	NA	GO:0046983; protein dimerization activity; molecular_function GO:0055114; oxidation-reduction process; biological_process GO:0008677; 2-dehydropantoate 2-reductase activity; molecular_function GO:0008171; O-methyltransferase activity; molecular_function	PHI:1051; CTB3 ABC79591 29003 Cercospora nicotianae reduced virulence	NA	NA	NA	t1pks
A05933	1.357968771	0.006562094	1.192491051	0.033791005	0.512728214	0.772845975	0.347250494	0.999904799	1188	Contig3:2749701:2751063:-	gi|116090733|gb|ABJ55989.1|; hypothetical protein [Cercospora nicotianae]	NA	pfj:MYCFIDRAFT_13938;	NA	NA	NA	NA	NA	NA	NA	t1pks
A05970	-1.690911153	0.000608381	-3.53980685	4.98E-12	-0.187632138	0.981032711	-2.036527834	0.000601147	531	Contig3:2853548:2854137:+	NA	NA	NA	NA	NA	NA	NA	NA	NA	NA	NA
A05984	1.374208643	0.005318754	0.390404565	0.725045187	0.586714311	0.691197133	-0.397089768	0.999904799	2220	Contig3:2888271:2892429:-	gi|453089500|gb|EMF17540.1|; ALDH-like protein [Sphaerulina musiva SO2202]	P38694; MSC7_YEAST Putative aldehyde dehydrogenase-like protein YHR039C OS=Saccharomyces cerevisiae (strain ATCC 204508 / S288c) GN=MSC7 PE=1 SV=1	pfj:MYCFIDRAFT_48908;	YHR039c; KOG2454 Betaine aldehyde dehydrogenase C Energy production and conversion ;	NA	GO:0016491; oxidoreductase activity; molecular_function GO:0055114; oxidation-reduction process; biological_process GO:0008152; NA	NA	NA	NA	NA	NA
A05997	-0.500498941	0.526084671	-1.637442027	0.002241325	-0.03471711	0.996446181	-1.171660196	0.138997338	678	Contig3:2911715:2912512:+	NA	NA	NA	NA	NA	NA	NA	NA	NA	NA	NA
A06021	-1.433365132	0.003512649	-1.256162822	0.021978831	-0.281531982	0.950001868	-0.104329672	0.999904799	2094	Contig3:2964840:2966933:+	gi|453089111|gb|EMF17151.1|; hypothetical protein [Sphaerulina musiva SO2202, SEPMUDRAFT_122567]	NA	bcom:BAUCODRAFT_29449;	NA	NA	NA	NA	NA	NA	NA	NA
A06076	1.517180374	0.001659317	-0.660558216	0.406833775	0.753414235	0.465192359	-1.424324355	0.015729317	717	Contig4:3098531:3099303:+	NA	NA	NA	NA	NA	NA	NA	NA	YES	NA	NA
A06088	-0.76531464	0.238337196	-1.792914256	0.000493809	0.155195858	0.981032711	-0.872403759	0.491315704	441	Contig4:3133383:3133887:-	gi|628341971|ref|XP_007747796.1|; hypothetical protein [Cladophialophora psammophila CBS 110553, A1O5_09026]	NA	mbd:MEBOL_001079;	NA	NA	GO:0006351; transcription, DNA-dependent; biological_process GO:0003968; RNA-directed RNA polymerase activity; molecular_function	NA	NA	NA	NA	NA
A06091	-3.491408342	1.51E-12	-2.406343	1.71E-06	0.055585174	0.994977904	1.140650516	0.296567057	1149	Contig4:3143131:3144403:+	gi|530471089|gb|EQB51939.1|; 5-methyltetrahydropteroyltriglutamate-homocysteine methyltransferase [Colletotrichum gloeosporioides Cg-14]	NA	npa:UCRNP2_8883;	NA	NA	GO:0003871; 5-methyltetrahydropteroyltriglutamate-homocysteine S-methyltransferase activity; molecular_function GO:0009086; methionine biosynthetic process; biological_process	NA	NA	NA	NA	NA
A06095	-1.550011495	0.003858515	-1.1855956	0.081497392	-0.793788775	0.480968228	-0.42937288	0.999904799	765	Contig4:3160226:3160990:-	NA	NA	NA	NA	NA	GO:0004190; aspartic-type endopeptidase activity; molecular_function GO:0016021; integral to membrane; cellular_component GO:0019031; viral envelope; cellular_component	NA	NA	NA	NA	NA
A06108	-4.984794726	8.19E-10	-4.637332287	5.69E-09	0.137584574	0.990078286	0.485047012	0.999904799	3102	Contig4:412121:415222:+	NA	NA	NA	NA	NA	GO:0015074; DNA integration; biological_process	NA	NA	NA	NA	NA
A06111	1.396011165	0.004689462	0.260344691	0.832597425	0.708855921	0.524843756	-0.426810554	0.999904799	1401	Contig4:3211537:3212937:-	gi|662518316|gb|KEQ75876.1|; hypothetical protein [Aureobasidium pullulans var. namibiae CBS 147.97, M436DRAFT_70291]	NA	NA	NA	NA	GO:0016117; carotenoid biosynthetic process; biological_process GO:0016705; oxidoreductase activity, acting on paired donors, with incorporation or reduction of molecular oxygen; molecular_function GO:0016491; oxidoreductase activity; molecular_function GO:0055114; oxidation-reduction process; biological_process	NA	NA	NA	NA	nrps
A06136	-1.579918939	0.028203077	0.174498684	0.910974512	0.836262867	0.5172046	2.59068049	5.34E-05	336	Contig4:3279121:3279456:+	gi|631381070|ref|XP_007924915.1|; hypothetical protein [Pseudocercospora fijiensis CIRAD86, MYCFIDRAFT_173310]	NA	pfj:MYCFIDRAFT_173310;	NA	NA	NA	NA	NA	NA	NA	NA
A06141	0.947530352	0.135450925	-1.716486567	0.004567295	0.240501318	0.971806543	-2.423515601	1.68E-05	2475	Contig4:423418:426275:+	NA	NA	NA	NA	NA	GO:0046983; protein dimerization activity; molecular_function	NA	NA	NA	NA	NA
A06205	-1.128092421	0.040995921	-0.819344898	0.247493094	1.276191768	0.032442941	1.584939291	0.005979831	642	Contig4:3460072:3460768:-	gi|453080599|gb|EMF08650.1|; hypothetical protein [Sphaerulina musiva SO2202, SEPMUDRAFT_152261]	NA	pfj:MYCFIDRAFT_112301;	NA	NA	NA	NA	NA	YES	NA	nrps
A06217	-1.543853046	0.001438139	-1.168022877	0.040531548	-0.412879591	0.878121488	-0.037049422	0.999904799	1149	Contig4:3498163:3499679:-	gi|453080259|gb|EMF08310.1|; NAD(P)-binding protein [Sphaerulina musiva SO2202]	NA	pfj:MYCFIDRAFT_134936;	NA	NA	GO:0016491; oxidoreductase activity; molecular_function GO:0044237; cellular metabolic process; biological_process GO:0003824; NA GO:0008152; NA GO:0050662; coenzyme binding; molecular_function	NA	NA	NA	NA	nrps
A06280	-1.402432011	0.004380761	-1.059936724	0.073708688	-0.465551553	0.814675081	-0.123056266	0.999904799	570	Contig4:3683787:3684356:-	gi|453085585|gb|EMF13628.1|; hypothetical protein [Sphaerulina musiva SO2202, SEPMUDRAFT_132889]	NA	ztr:MYCGRDRAFT_104515;	NA	NA	NA	NA	NA	NA	NA	NA
A06290	-2.169774643	0.00042436	0.552468199	0.686985182	-1.426974104	0.067665943	1.295268738	0.317999087	1653	Contig4:3715431:3717083:+	gi|590049311|gb|EXK76835.1|; hypothetical protein [Fusarium oxysporum f. sp. raphani 54005, FOQG_18437]	NA	bsc:COCSADRAFT_86617;	NA	NA	GO:0003677; DNA binding; molecular_function GO:0009307; DNA restriction-modification system; biological_process GO:0008270; zinc ion binding; molecular_function GO:0003676; nucleic acid binding; molecular_function GO:0009036; Type II site-specific deoxyribonuclease activity; molecular_function	NA	NA	NA	NA	NA
A06296	0.435250422	0.645501502	2.178890151	2.54E-05	-0.255337427	0.970857786	1.488302302	0.018521416	2856	Contig4:69044:71899:-	NA	NA	NA	NA	NA	GO:0006278; RNA-dependent DNA replication; biological_process GO:0003723; RNA binding; molecular_function GO:0003964; RNA-directed DNA polymerase activity; molecular_function GO:0015074; DNA integration; biological_process	NA	NA	NA	NA	NA
A06317	1.941889002	6.33E-05	0.170408211	0.903977424	1.386321094	0.023238075	-0.385159696	0.999904799	1665	Contig4:3801444:3803218:-	gi|662526793|gb|KEQ84174.1|; alpha/beta-hydrolase [Aureobasidium pullulans EXF-150]	D4AQA7; PEPS_ARTBC Probable serine carboxypeptidase ARB_06414 OS=Arthroderma benhamiae (strain ATCC MYA-4681 / CBS 112371) GN=ARB_06414 PE=1 SV=1	ztr:MYCGRDRAFT_42709; K01288 KEX1 carboxypeptidase D 3.4.16.6 --	NA	NA	GO:0004185; serine-type carboxypeptidase activity; molecular_function GO:0006508; proteolysis; biological_process	NA	NA	YES	NA	NA
A06321	-0.236854194	0.810177162	-1.38584974	0.008666179	0.271320399	0.952858614	-0.877675148	0.411399376	1188	Contig4:3807833:3809020:+	NA	NA	NA	NA	NA	GO:0005515; protein binding; molecular_function	NA	NA	NA	NA	NA
A06359	1.329167691	0.009494689	0.974557613	0.12805335	0.616515608	0.669079402	0.26190553	0.999904799	771	Contig4:3921816:3922709:+	gi|189208482|ref|XP_001940574.1|; endoglucanase A precursor [Pyrenophora tritici-repentis Pt-1C-BFP]	Q0CRC9; XGEA_ASPTN Probable xyloglucan-specific endo-beta-1,4-glucanase A OS=Aspergillus terreus (strain NIH 2624 / FGSC A1156) GN=xgeA PE=3 SV=2	tmn:UCRPA7_8198; K18576 XEG xyloglucan-specific endo-beta-1,4-glucanase 3.2.1.151 --	NA	NA	GO:0008810; cellulase activity; molecular_function GO:0000272; polysaccharide catabolic process; biological_process	NA	NA	YES	AAM77702.1_GH12; endoglucanase (Cel12A);--;Emericella desertorum CBS 653.73;Q8NJZ5 endoglucanase (EC 3.2.1.4); xyloglucan hydrolase (EC 3.2.1.151); &beta;-1,3-1,4-glucanase (EC 3.2.1.73); xyloglucan endotransglycosylase (EC 2.4.1.207) formerly known as cellulase family H.	NA
A06378	-1.412188131	0.004152447	-1.252397677	0.022520861	-0.332753325	0.927418926	-0.172962871	0.999904799	2298	Contig4:3968865:3971162:-	gi|453080418|gb|EMF08469.1|; DUF654-domain-containing protein [Sphaerulina musiva SO2202]	NA	pfj:MYCFIDRAFT_214915;	NA	NA	NA	NA	NA	NA	NA	NA
A06385	-2.94881548	4.45E-11	-0.681702666	0.390342059	-1.578037148	0.002533623	0.689075666	0.770911515	2709	Contig4:510238:513049:+	gi|452843014|gb|EME44949.1|; hypothetical protein [Dothistroma septosporum NZE10, DOTSEDRAFT_70859]	NA	ztr:MYCGRDRAFT_109652; K21989 TMEM63 calcium permeable stress-gated cation channel --	NA	NA	GO:0006367; transcription initiation from RNA polymerase II promoter; biological_process GO:0005674; transcription factor TFIIF complex; cellular_component GO:0016020; membrane; cellular_component GO:0005524; ATP binding; molecular_function GO:0003676; nucleic acid binding; molecular_function	NA	NA	NA	NA	NA
A06465	-0.456750799	0.658362383	1.6211437	0.033734342	-1.903061262	0.009488382	0.174833238	0.999904799	921	Contig4:4254534:4255507:-	gi|453080238|gb|EMF08289.1|; hypothetical protein [Sphaerulina musiva SO2202, SEPMUDRAFT_166763]	NA	pfj:MYCFIDRAFT_124537;	NA	NA	NA	NA	NA	NA	NA	NA
A06493	-1.498191223	0.002073304	-0.330568341	0.777632003	-1.808992392	0.000262745	-0.641369509	0.869113087	1314	Contig4:4354727:4356176:+	gi|452846462|gb|EME48394.1|; hypothetical protein [Dothistroma septosporum NZE10, DOTSEDRAFT_84037]	Q12732; AFLG_ASPPU Averantin hydroxylase OS=Aspergillus parasiticus (strain ATCC 56775 / NRRL 5862 / SRRC 143 / SU-1) GN=aflG PE=1 SV=2	bcom:BAUCODRAFT_74097;	NA	NA	GO:0016705; oxidoreductase activity, acting on paired donors, with incorporation or reduction of molecular oxygen; molecular_function GO:0020037; heme binding; molecular_function GO:0055114; oxidation-reduction process; biological_process GO:0005506; iron ion binding; molecular_function	NA	Pa_2_7340; Putative averantin oxidoreductase [Podospora anserina]	NA	NA	NA
A06494	-2.199790239	1.05E-06	0.083729327	0.953800565	-2.834769279	6.78E-10	-0.551249714	0.999904799	1092	Contig4:4356927:4358018:+	gi|452842638|gb|EME44574.1|; hypothetical protein [Dothistroma septosporum NZE10, DOTSEDRAFT_72130]	Q4ING3; CCPR_GIBZE Cytochrome c peroxidase, mitochondrial OS=Gibberella zeae (strain PH-1 / ATCC MYA-4620 / FGSC 9075 / NRRL 31084) GN=CCP1 PE=3 SV=1	npa:UCRNP2_2494; K00428 E1.11.1.5 cytochrome c peroxidase 1.11.1.5 --	NA	NA	GO:0006979; response to oxidative stress; biological_process GO:0004601; peroxidase activity; molecular_function GO:0020037; heme binding; molecular_function GO:0055114; oxidation-reduction process; biological_process	PHI:854; um01947 EAK82380 5270 Ustilago maydis reduced virulence	NA	NA	CCT62050.1_AA2; FFUJ_01439 (fragment);--;Fusarium fujikuroi IMI 58289 (Fusfu1);-- manganese peroxidase (EC 1.11.1.13); versatile peroxidase (EC 1.11.1.16); lignin peroxidase (EC 1.11.1.14); peroxidase (EC 1.11.1.-) Family AA2 contains class II lignin-modifying peroxidases. AA2 enzymes are secreted heme-containing enzymes that use hydrogen peroxide or organic peroxides as electron acceptors to cat…	NA
A06526	2.256769088	5.23E-07	0.751605967	0.306334792	1.517148179	0.004139643	0.011985059	0.999904799	6315	Contig4:4448130:4454569:-	NA	NA	NA	NA	NA	NA	NA	NA	NA	NA	NA
A06527	2.892475437	8.15E-11	0.591040843	0.49039896	2.597262798	1.83E-08	0.295828204	0.999904799	1197	Contig4:4455836:4457032:+	NA	NA	NA	NA	NA	NA	NA	NA	NA	NA	NA
A06557	0.722705105	0.329752684	-2.383374018	0.00017067	0.097466513	0.993237931	-3.00861261	7.51E-07	942	Contig4:4545983:4546924:+	NA	NA	NA	NA	NA	NA	NA	NA	NA	NA	NA
A06578	-1.564014114	0.002515633	-1.391128138	0.010547054	1.334987367	0.023798125	1.507873343	0.016751011	1119	Contig4:4594981:4596285:-	NA	NA	NA	NA	NA	NA	NA	NA	NA	NA	NA
A06630	-0.551573876	0.530040259	1.093975213	0.100119929	0.028039809	0.996645999	1.673588897	0.007610647	1167	Contig4:582692:583971:+	gi|615465503|ref|XP_007599308.1|; metallo-beta-lactamase superfamily protein [Colletotrichum fioriniae PJ7]	NA	cfj:CFIO01_01773;	NA	NA	GO:0016787; hydrolase activity; molecular_function	NA	NA	NA	NA	NA
A06712	1.460066829	0.003024266	0.43584531	0.675031444	1.084264371	0.10432835	0.060042851	0.999904799	600	Contig4:737782:738381:+	gi|453082589|gb|EMF10636.1|; GatB/YqeY domain-containing protein [Sphaerulina musiva SO2202]	NA	ztr:MYCGRDRAFT_93469; K09117 K09117 uncharacterized protein -- --	NA	NA	GO:0006418; tRNA aminoacylation for protein translation; biological_process GO:0000166; nucleotide binding; molecular_function GO:0004812; aminoacyl-tRNA ligase activity; molecular_function GO:0005524; ATP binding; molecular_function GO:0005737; cytoplasm; cellular_component	NA	NA	NA	NA	NA
A06741	4.730407761	1.45E-08	0.514993935	0.667416155	4.795965803	2.22E-08	0.580551977	0.999904799	375	Contig4:110933:111444:-	gi|453085708|gb|EMF13751.1|; hypothetical protein SEPMUDRAFT_42217, partial [Sphaerulina musiva SO2202]	NA	ctp:CTRG_00046;	NA	NA	GO:0003746; translation elongation factor activity; molecular_function GO:0045901; positive regulation of translational elongation; biological_process GO:0043022; ribosome binding; molecular_function GO:0042742; defense response to bacterium; biological_process GO:0045905; positive regulation of translational termination; biological_process GO:0050832; defense response to fungus; biological_proce…	NA	NA	YES	NA	NA
A06747	0.282382661	0.775405372	-0.887974297	0.291867956	-1.191800564	0.089382971	-2.362157521	1.49E-05	429	Contig4:815611:816093:-	NA	NA	NA	NA	NA	NA	NA	NA	YES	NA	NA
A06761	2.915271601	6.31E-11	1.730377719	0.000457017	1.195416749	0.052795178	0.010522868	0.999904799	1710	Contig4:849220:851159:+	gi|453085667|gb|EMF13710.1|; amino acid permease [Sphaerulina musiva SO2202]	P38090; AGP2_YEAST General amino acid permease AGP2 OS=Saccharomyces cerevisiae (strain ATCC 204508 / S288c) GN=AGP2 PE=1 SV=1	pfj:MYCFIDRAFT_65061; K16261 YAT yeast amino acid transporter -- --	YBR132c; KOG1286 Amino acid transporters E Amino acid transport and metabolism ;	gnl|TC-DB|P38090; 2.A.3.10.19 General amino acid permease AGP2 - Saccharomyces cerevisiae (Baker's yeast).	GO:0015171; amino acid transmembrane transporter activity; molecular_function GO:0042710; biofilm formation; biological_process GO:0006810; transport; biological_process GO:0055085; transmembrane transport; biological_process GO:0016020; membrane; cellular_component GO:0003333; amino acid transmembrane transport; biological_process	NA	ATEG_07313.1; conserved hypothetical protein [Aspergillus terreus]	NA	NA	NA
A06768	-2.018519411	9.98E-06	-1.754936764	0.000369288	-0.375692282	0.898051596	-0.112109635	0.999904799	933	Contig4:863763:864984:-	gi|631390834|ref|XP_007929797.1|; hypothetical protein [Pseudocercospora fijiensis CIRAD86, MYCFIDRAFT_70716]	NA	ztr:MYCGRDRAFT_100052; K18369 adh2 alcohol dehydrogenase 1.1.1.- Metabolism; Carbohydrate metabolism; Propanoate metabolism [PATH:ko00640]	NA	NA	GO:0008270; zinc ion binding; molecular_function GO:0055114; oxidation-reduction process; biological_process GO:0016491; oxidoreductase activity; molecular_function	NA	NA	NA	NA	NA
A06776	1.836838002	0.00147266	0.052460867	0.973407225	1.866815013	0.002899652	0.082437878	0.999904799	777	Contig4:881912:882688:+	NA	NA	NA	NA	NA	GO:0004842; ubiquitin-protein ligase activity; molecular_function GO:0005680; anaphase-promoting complex; cellular_component GO:0008270; zinc ion binding; molecular_function GO:0046872; metal ion binding; molecular_function GO:0005515; protein binding; molecular_function	NA	NA	NA	NA	NA
A06777	1.605977862	0.001601706	1.446851182	0.008379387	0.473156725	0.8443724	0.314030046	0.999904799	2166	Contig4:882737:884902:-	NA	NA	NA	NA	NA	NA	NA	NA	NA	NA	NA
A06785	2.223211871	8.31E-07	0.886974486	0.181926127	1.396176986	0.011811538	0.059939601	0.999904799	1860	Contig4:134744:136815:+	NA	NA	NA	NA	NA	NA	NA	NA	NA	NA	NA
A06794	-3.293010241	5.28E-12	-1.415074006	0.009698026	-0.04707347	0.996078345	1.830862765	0.002015368	1518	Contig4:922451:924593:+	gi|452843515|gb|EME45450.1|; hypothetical protein [Dothistroma septosporum NZE10, DOTSEDRAFT_170862]	NA	pfj:MYCFIDRAFT_77302;	NA	NA	NA	NA	NA	NA	NA	NA
A06809	1.396537773	0.004845932	0.623586548	0.453665696	0.714448034	0.521919127	-0.058503191	0.999904799	1089	Contig4:957150:958319:+	gi|453085565|gb|EMF13608.1|; kinase-like protein [Sphaerulina musiva SO2202]	O59790; ARK1_SCHPO Serine/threonine-protein kinase ark1 OS=Schizosaccharomyces pombe (strain 972 / ATCC 24843) GN=ark1 PE=1 SV=2	ztr:MYCGRDRAFT_72053; K08850 AURKX aurora kinase, other 2.7.11.1 --	SPCC320.12c; KOG0580 Serine/threonine protein kinase D Cell cycle control, cell division, chromosome partitioning ;	NA	GO:0005524; ATP binding; molecular_function GO:0004672; protein kinase activity; molecular_function GO:0016773; phosphotransferase activity, alcohol group as acceptor; molecular_function GO:0016020; membrane; cellular_component GO:0009103; lipopolysaccharide biosynthetic process; biological_process GO:0003824; NA GO:0006468; protein phosphorylation; biological_process	NA	NA	NA	NA	NA
A06855	0.600396203	0.419243729	1.484817226	0.006997118	-0.285230691	0.953936664	0.599190332	0.9648833	4527	Contig4:1090705:1095231:-	NA	NA	NA	NA	NA	GO:0003723; RNA binding; molecular_function GO:0003964; RNA-directed DNA polymerase activity; molecular_function GO:0006278; RNA-dependent DNA replication; biological_process GO:0015074; DNA integration; biological_process	NA	NA	NA	NA	NA
A06884	1.357634826	0.006146284	-0.296890593	0.805846081	-0.372387933	0.900416518	-2.026913352	4.82E-05	2226	Contig4:1160421:1162699:-	gi|453085730|gb|EMF13773.1|; dihydroxy-acetone synthase [Sphaerulina musiva SO2202]	O93884; DAS_CANBO Dihydroxyacetone synthase OS=Candida boidinii GN=DAS1 PE=1 SV=3	ztr:MYCGRDRAFT_86253; K17100 DAS dihydroxyacetone synthase 2.2.1.3 Metabolism; Energy metabolism; Methane metabolism [PATH:ko00680] Metabolism; Overview; Carbon metabolism [PATH:ko01200]	SPBC2G5.05; KOG0523 Transketolase G Carbohydrate transport and metabolism ;	NA	GO:0003824; NA GO:0016624; oxidoreductase activity, acting on the aldehyde or oxo group of donors, disulfide as acceptor; molecular_function GO:0016114; terpenoid biosynthetic process; biological_process GO:0008152; NA GO:0008661; 1-deoxy-D-xylulose-5-phosphate synthase activity; molecular_function	NA	NA	NA	NA	NA
A06920	1.370878394	0.006531134	0.517088904	0.585450253	1.130805578	0.084524875	0.277016089	0.999904799	717	Contig4:1248836:1249552:+	gi|453085644|gb|EMF13687.1|; orotate phosphoribosyltransferase [Sphaerulina musiva SO2202]	P35788; PYRE_COLGR Orotate phosphoribosyltransferase OS=Colletotrichum graminicola GN=PYR1 PE=3 SV=1	ztr:MYCGRDRAFT_72564; K00762 pyrE orotate phosphoribosyltransferase 2.4.2.10 Metabolism; Nucleotide metabolism; Pyrimidine metabolism [PATH:ko00240]	YML106w; KOG1377 Uridine 5'- monophosphate synthase/orotate phosphoribosyltransferase F Nucleotide transport and metabolism ;	NA	GO:0004749; ribose phosphate diphosphokinase activity; molecular_function GO:0009165; nucleotide biosynthetic process; biological_process GO:0000287; magnesium ion binding; molecular_function GO:0009116; nucleoside metabolic process; biological_process GO:0006950; response to stress; biological_process	PHI:159; URA5 AAC62627 5037 Histoplasma capsulatum loss of pathogenicity	NA	NA	NA	NA
A06921	2.19638487	1.18E-06	0.822826557	0.235548099	1.646012834	0.001340535	0.272454521	0.999904799	2904	Contig4:1252435:1256172:-	NA	NA	NA	NA	NA	GO:0006508; proteolysis; biological_process GO:0004252; serine-type endopeptidase activity; molecular_function	NA	NA	NA	NA	NA
A06922	4.28402922	3.47E-19	1.424829653	0.00725563	3.050406492	4.28E-10	0.191206924	0.999904799	549	Contig4:1257179:1257777:+	NA	NA	NA	NA	NA	NA	NA	NA	NA	NA	NA
A06923	3.613445441	1.61E-15	1.216245158	0.028348798	2.666100107	9.79E-09	0.268899825	0.999904799	1905	Contig4:1258062:1260053:+	NA	NA	NA	NA	NA	GO:0030246; carbohydrate binding; molecular_function GO:0007155; cell adhesion; biological_process	NA	NA	NA	NA	NA
A06936	-0.94748054	0.110250716	-1.591170001	0.002205411	0.794639071	0.42075871	0.15094961	0.999904799	411	Contig4:1297415:1297877:-	gi|453085700|gb|EMF13743.1|; hypothetical protein [Sphaerulina musiva SO2202, SEPMUDRAFT_42980]	NA	afv:AFLA_008690;	NA	NA	NA	NA	NA	NA	NA	NA
A06950	1.847641317	6.46E-05	0.218026704	0.866639962	1.475262048	0.005968688	-0.154352565	0.999904799	1185	Contig4:1335398:1336697:-	gi|453082704|gb|EMF10751.1|; putative endopeptidase K [Sphaerulina musiva SO2202]	L8FSM5; SUB2_PSED2 Subtilisin-like protease 2 OS=Pseudogymnoascus destructans (strain ATCC MYA-4855 / 20631-21) GN=SP2 PE=1 SV=1	ztr:MYCGRDRAFT_72659;	SPAC4A8.04; KOG1153 Subtilisin-related protease/Vacuolar protease B O Posttranslational modification, protein turnover, chaperones ;	NA	GO:0006508; proteolysis; biological_process GO:0004252; serine-type endopeptidase activity; molecular_function GO:0043086; negative regulation of catalytic activity; biological_process GO:0042802; identical protein binding; molecular_function	NA	NA	YES	NA	NA
A06996	2.802161876	1.04E-06	1.029512464	0.197955788	1.373523472	0.169491732	-0.39912594	0.999904799	576	Contig4:205753:206410:+	gi|628215058|ref|XP_007719423.1|; hypothetical protein [Capronia coronata CBS 617.96, A1O1_00313]	NA	cmt:CCM_08136;	NA	NA	NA	NA	NA	NA	NA	NA
A07008	1.55300943	0.001223051	1.05303036	0.077085964	1.005669274	0.154929823	0.505690204	0.999904799	1629	Contig4:1486364:1488097:+	gi|631393594|ref|XP_007931177.1|; hypothetical protein [Pseudocercospora fijiensis CIRAD86, MYCFIDRAFT_216799]	NA	ztr:MYCGRDRAFT_110645;	NA	NA	NA	NA	NA	NA	NA	NA
A07009	2.747775547	8.25E-06	3.27077234	8.26E-07	-0.444850762	0.964196064	0.078146031	0.999904799	1269	Contig4:1489077:1490345:+	gi|631388296|ref|XP_007928528.1|; carbohydrate esterase family 5 protein [Pseudocercospora fijiensis CIRAD86]	NA	pfj:MYCFIDRAFT_204260;	NA	NA	GO:0008152; NA GO:0016787; hydrolase activity; molecular_function	NA	NA	YES	CCT68028.1_CE5; FFUJ_06783;--;Fusarium fujikuroi IMI 58289 (Fusfu1);-- acetyl xylan esterase (EC 3.1.1.72); cutinase (EC 3.1.1.74) There are many cutinases in the databanks. Only an example is given here as cutinases act on cutin rather than on carbohydrate esters.	NA
A07022	1.571067486	0.001438139	0.521651014	0.584376723	1.115098367	0.09813037	0.065681895	0.999904799	417	Contig4:1517538:1517954:+	gi|367041469|ref|XP_003651115.1|; hypothetical protein [Thielavia terrestris NRRL 8126, THITE_2111119]	NA	ttt:THITE_2111119;	NA	NA	GO:0008152; NA GO:0016846; carbon-sulfur lyase activity; molecular_function	NA	NA	NA	NA	NA
A07038	-0.059432103	0.962304929	1.635672215	0.001174572	-0.495557411	0.788613588	1.199546907	0.080387891	3198	Contig4:1553583:1556780:+	gi|452842276|gb|EME44212.1|; hypothetical protein [Dothistroma septosporum NZE10, DOTSEDRAFT_71894]	NA	psco:LY89DRAFT_652250;	NA	NA	NA	NA	NA	NA	NA	NA
A07045	1.159645525	0.036432194	-0.164975801	0.906401609	1.501508784	0.007671139	0.176887459	0.999904799	1347	Contig4:1566013:1567411:-	gi|631390634|ref|XP_007929697.1|; hypothetical protein [Pseudocercospora fijiensis CIRAD86, MYCFIDRAFT_37783]	Q0QWS4; LGD1_HYPJE L-galactonate dehydratase OS=Hypocrea jecorina GN=lgd1 PE=1 SV=1	bcom:BAUCODRAFT_37158; K18102 GAAB, LGD1 L-galactonate dehydratase 4.2.1.146 Metabolism; Carbohydrate metabolism; Pentose and glucuronate interconversions [PATH:ko00040]	NA	NA	NA	NA	NA	NA	NA	NA
A07073	-1.716502053	0.00026079	-0.852310286	0.211645508	-0.53036691	0.74821171	0.333824857	0.999904799	3354	Contig4:1640945:1645022:-	gi|453085725|gb|EMF13768.1|; phosphatidylinositolglycan class N [Sphaerulina musiva SO2202]	Q2U0S9; MCD4_ASPOR GPI ethanolamine phosphate transferase 1 OS=Aspergillus oryzae (strain ATCC 42149 / RIB 40) GN=mcd4 PE=3 SV=1	nfi:NFIA_057840; K05285 PIGN phosphatidylinositol glycan, class N 2.7.-.- Metabolism; Glycan biosynthesis and metabolism; Glycosylphosphatidylinositol(GPI)-anchor biosynthesis [PATH:ko00563]	YKL165c; KOG2124 Glycosylphosphatidylinositol anchor synthesis protein T Signal transduction mechanisms ;	gnl|TC-DB|P36051; 9.A.6.1.1 GPI-anchor biosynthetic protein MCD4 - Saccharomyces cerevisiae (Baker's yeast).	GO:0008152; NA GO:0046872; metal ion binding; molecular_function GO:0003824; NA GO:0006506; GPI anchor biosynthetic process; biological_process GO:0016740; transferase activity; molecular_function GO:0005789; endoplasmic reticulum membrane; cellular_component GO:0008484; sulfuric ester hydrolase activity; molecular_function	NA	NA	NA	NA	NA
A07075	-1.537648569	0.007213864	-1.548475101	0.008129812	0.465560106	0.850769659	0.454733574	0.999904799	549	Contig4:1645583:1646266:-	NA	NA	NA	NA	NA	NA	NA	NA	YES	NA	NA
A07094	2.23566549	7.31E-07	0.670183791	0.398234077	1.472419954	0.006307406	-0.093061745	0.999904799	1248	Contig4:1694476:1695930:-	gi|627812021|ref|XP_007679358.1|; hypothetical protein [Baudoinia compniacensis UAMH 10762, BAUCODRAFT_75717]	NA	bcom:BAUCODRAFT_75717;	NA	NA	GO:0016787; hydrolase activity; molecular_function	NA	NA	NA	NA	NA
A07095	2.16343885	2.79E-06	0.119872465	0.932740284	1.658434281	0.001661953	-0.385132104	0.999904799	1032	Contig4:1696825:1697856:+	gi|398403631|ref|XP_003853282.1|; hypothetical protein [Zymoseptoria tritici IPO323, MYCGRDRAFT_100032]	NA	ztr:MYCGRDRAFT_100032; K22213 PATG 6-methylsalicylate decarboxylase 4.1.1.52	NA	NA	GO:0003824; NA GO:0008152; NA	NA	NA	NA	NA	NA
A07138	3.457795766	4.19E-14	2.30617178	1.21E-06	2.115854147	1.82E-05	0.964230162	0.289804443	1512	Contig4:1818119:1819736:-	gi|398405584|ref|XP_003854258.1|; hypothetical protein [Zymoseptoria tritici IPO323, MYCGRDRAFT_108803]	NA	ztr:MYCGRDRAFT_108803;	NA	NA	GO:0050660; flavin adenine dinucleotide binding; molecular_function GO:0055114; oxidation-reduction process; biological_process GO:0016491; oxidoreductase activity; molecular_function GO:0008762; UDP-N-acetylmuramate dehydrogenase activity; molecular_function	PHI:1046; CTB5 ABK64182 29003 Cercospora nicotianae reduced virulence	NA	YES	NA	NA
A07148	-3.017554723	1.11E-07	-1.15989614	0.077046422	0.452015597	0.868825204	2.30967418	0.000882268	336	Contig4:1840521:1840903:-	NA	NA	NA	NA	NA	NA	NA	NA	NA	NA	NA
A07150	1.477699935	0.002384766	-0.254395345	0.837254523	1.116685985	0.082873325	-0.615409295	0.901382011	1134	Contig4:1844025:1845272:-	gi|453082925|gb|EMF10972.1|; mitochondrial carrier [Sphaerulina musiva SO2202]	Q9P7V8; MPCP_SCHPO Probable mitochondrial phosphate carrier protein OS=Schizosaccharomyces pombe (strain 972 / ATCC 24843) GN=SPBC1703.13c PE=3 SV=1	bcom:BAUCODRAFT_35154; K15102 SLC25A3, PHC, PIC solute carrier family 25 (mitochondrial phosphate transporter), member 3 -- --	SPBC1703.13c; KOG0767 Mitochondrial phosphate carrier protein C Energy production and conversion ;	gnl|TC-DB|Q9FMU6; 2.A.29.4.6 AT5g14040/MUA22_4 OS=Arabidopsis thaliana GN=PHT3;1 PE=2 SV=1	NA	NA	NA	NA	NA	NA
A07168	1.136033846	0.032544533	1.418901372	0.006835457	0.820254364	0.367396962	1.10312189	0.141009419	1440	Contig4:1899605:1901159:+	gi|631378576|ref|XP_007923668.1|; glycoside hydrolase family 30 protein [Pseudocercospora fijiensis CIRAD86]	Q4WBR2; NEG1_ASPFU Endo-1,6-beta-D-glucanase neg1 OS=Neosartorya fumigata (strain ATCC MYA-4609 / Af293 / CBS 101355 / FGSC A1100) GN=neg1 PE=1 SV=1	pfj:MYCFIDRAFT_210486; K22276 NEG1 glucan endo-1,6-beta-glucosidase 3.2.1.75	NA	NA	GO:0006665; sphingolipid metabolic process; biological_process GO:0004348; glucosylceramidase activity; molecular_function	NA	NA	YES	CAK38027.1_GH30; An03g00500;--;Aspergillus niger CBS 513.88;A2QFR7 endo-&beta;-1,4-xylanase (EC 3.2.1.8); &beta;-glucosidase (3.2.1.21); &beta;-glucuronidase (EC 3.2.1.31); &beta;-xylosidase (EC 3.2.1.37); &beta;-fucosidase (EC 3.2.1.38); glucosylceramidase (EC 3.2.1.45); &beta;-1,6-glucanase (EC 3.2.1.75); glucuronoarabinoxylan endo-&beta;-1,4-xylanase (EC 3.2.1.136); endo-&beta;-1,6-galactanase…	NA
A07198	-3.555544465	1.42E-06	-0.779647118	0.419535136	0.448747689	0.894250232	3.224645035	0.000165221	501	Contig4:1984993:1985727:+	gi|662528985|gb|KEQ86361.1|; P-loop containing nucleoside triphosphate hydrolase protein [Aureobasidium pullulans EXF-150]	NA	pgu:PGUG_05386;	NA	NA	GO:0008152; NA GO:0016301; kinase activity; molecular_function GO:0005524; ATP binding; molecular_function	NA	NA	NA	NA	NA
A07200	-1.477210121	0.002349663	-0.99555479	0.106785215	-0.848734092	0.321451511	-0.36707876	0.999904799	6465	Contig4:1993387:2000044:-	gi|398398229|ref|XP_003852572.1|; hypothetical protein [Zymoseptoria tritici IPO323, MYCGRDRAFT_100264]	NA	ztr:MYCGRDRAFT_100264;	NA	NA	GO:0006869; lipid transport; biological_process GO:0008289; lipid binding; molecular_function GO:0042157; lipoprotein metabolic process; biological_process GO:0005576; NA	NA	NA	NA	NA	NA
A07217	1.035194362	0.07201789	-0.288305393	0.813979082	1.468633525	0.009488382	0.14513377	0.999904799	501	Contig4:2046785:2047285:+	NA	NA	NA	NA	NA	NA	NA	NA	YES	NA	NA
A07232	-1.688078446	0.001906878	0.445369646	0.749053802	-2.057740722	0.000272445	0.075707371	0.999904799	711	Contig4:2078905:2079663:-	gi|452841870|gb|EME43806.1|; hypothetical protein DOTSEDRAFT_117400, partial [Dothistroma septosporum NZE10]	NA	NA	NA	NA	GO:0005515; protein binding; molecular_function	NA	NA	NA	NA	NA
A07243	-2.580246371	1.98E-08	0.151226917	0.918546179	-2.281578411	2.34E-06	0.449894877	0.999904799	1227	Contig4:2099998:2101276:+	gi|398398279|ref|XP_003852597.1|; dialkylglycine decarboxylase [Zymoseptoria tritici]	P16932; DGDA_BURCE 2,2-dialkylglycine decarboxylase OS=Burkholderia cepacia GN=dgdA PE=1 SV=3	ztr:MYCGRDRAFT_86126;	SPAC1039.07c; KOG1404 Alanine-glyoxylate aminotransferase AGT2 E Amino acid transport and metabolism ;	NA	GO:0008483; transaminase activity; molecular_function GO:0030170; pyridoxal phosphate binding; molecular_function	NA	NA	NA	NA	terpene
A07252	-0.835304452	0.187645987	0.111352099	0.943712787	-1.5963979	0.004035777	-0.64974135	0.903265889	729	Contig4:2120514:2121242:-	NA	NA	NA	NA	NA	NA	NA	NA	NA	NA	NA
A07263	1.381129658	0.005118719	0.601086747	0.478685895	0.701124033	0.534825518	-0.078918878	0.999904799	615	Contig4:302047:302795:+	gi|453085592|gb|EMF13635.1|; Allergen Cla h 7 [Sphaerulina musiva SO2202]	P42059; CLAH7_DAVTA Minor allergen Cla h 7 OS=Davidiella tassiana GN=CLAH7 PE=1 SV=1	npa:UCRNP2_4209; K03809 wrbA NAD(P)H dehydrogenase (quinone) 1.6.5.2 --	YDR032c; KOG3135 1,4-benzoquinone reductase-like; Trp repressor binding protein-like/protoplast-secreted protein R General function prediction only ;	NA	GO:0010181; FMN binding; molecular_function GO:0016491; oxidoreductase activity; molecular_function	PHI:4917; BbbqrA EJP69628 176275 Beauveria bassiana unaffected pathogenicity	NA	NA	GAA83479.1_AA6; AKAW_01594;--;Aspergillus kawachii IFO 4308;-- 1,4-benzoquinone reductase (EC. 1.6.5.6) All experimentally characterized proteins in this family are 1,4-benzoquinone reductases. These are intracellular enzymes involved in the biodegradation of aromatic compounds and in the protection of fungal cells from reactive quinone compounds.	NA
A07273	-2.300652857	3.24E-07	-2.032974002	2.42E-05	-1.704470751	0.000750023	-1.436791896	0.015924605	1629	Contig4:2177784:2179545:-	gi|453082677|gb|EMF10724.1|; catalase-domain-containing protein, partial [Sphaerulina musiva SO2202]	P55306; CATA_SCHPO Catalase OS=Schizosaccharomyces pombe (strain 972 / ATCC 24843) GN=cta1 PE=1 SV=1	ztr:MYCGRDRAFT_42149; K03781 katE, CAT, catB, srpA catalase 1.11.1.6 Metabolism; Amino acid metabolism; Tryptophan metabolism [PATH:ko00380] Metabolism; Carbohydrate metabolism; Glyoxylate and dicarboxylate metabolism [PATH:ko00630] Environmental Information Processing; Signal transduction; FoxO signaling pathway [PATH:ko04068] Cellular Processes; Transport and catabolism; Peroxisome [PATH:ko0414…	SPCC757.07c; KOG0047 Catalase P Inorganic ion transport and metabolism ;	NA	GO:0055114; oxidation-reduction process; biological_process GO:0020037; heme binding; molecular_function GO:0004096; catalase activity; molecular_function	PHI:106; CAT1 AAC39448 5476 Candida albicans reduced virulence	NA	YES	NA	NA
A07280	1.408720779	0.004776864	0.824352553	0.239042873	1.210483048	0.051855146	0.626114822	0.887309815	798	Contig4:2197215:2198012:-	gi|453085832|gb|EMF13875.1|; hypothetical protein [Sphaerulina musiva SO2202, SEPMUDRAFT_149018]	NA	NA	NA	NA	GO:0000981; sequence-specific DNA binding RNA polymerase II transcription factor activity; molecular_function GO:0006355; regulation of transcription, DNA-dependent; biological_process GO:0008270; zinc ion binding; molecular_function GO:0005634; nucleus; cellular_component	NA	NA	NA	NA	NA
A07287	-1.494817946	0.002477097	0.246318027	0.850802911	-1.33868894	0.021962566	0.402447033	0.999904799	936	Contig4:2209974:2210909:-	NA	NA	NA	NA	NA	GO:0008152; NA GO:0008168; methyltransferase activity; molecular_function	NA	NA	NA	NA	NA
A07288	-2.517336541	1.98E-08	-1.77951555	0.000308162	-0.313388457	0.934142106	0.424432533	0.999904799	1443	Contig4:2215419:2217265:+	gi|627797731|ref|XP_007672213.1|; hypothetical protein [Baudoinia compniacensis UAMH 10762, BAUCODRAFT_29412]	NA	bcom:BAUCODRAFT_29412; K03549 kup KUP system potassium uptake protein -- --	NA	NA	GO:0071805; potassium ion transmembrane transport; biological_process GO:0016020; membrane; cellular_component GO:0015079; potassium ion transmembrane transporter activity; molecular_function	NA	NA	NA	NA	NA
A07294	2.077985749	4.70E-06	0.703993683	0.358446824	1.599322681	0.00198707	0.225330616	0.999904799	1578	Contig4:2238172:2239859:+	gi|453082629|gb|EMF10676.1|; Zn-dependent exopeptidase [Sphaerulina musiva SO2202]	Q4WFX9; LAP2_ASPFU Probable leucine aminopeptidase 2 OS=Neosartorya fumigata (strain ATCC MYA-4609 / Af293 / CBS 101355 / FGSC A1100) GN=lap2 PE=3 SV=2	pfj:MYCFIDRAFT_164329;	NA	NA	GO:0008152; NA GO:0016787; hydrolase activity; molecular_function GO:0008233; peptidase activity; molecular_function GO:0006508; proteolysis; biological_process	NA	NA	YES	NA	NA
A07295	1.505406601	0.002681409	0.488058673	0.631248895	0.737105129	0.52069142	-0.280242799	0.999904799	657	Contig4:2240092:2240748:-	NA	NA	NA	NA	NA	NA	NA	NA	NA	NA	NA
A07308	1.576820933	0.00108265	0.689731792	0.380922302	1.318259863	0.023370651	0.431170722	0.999904799	843	Contig4:2271029:2271926:-	gi|453082610|gb|EMF10657.1|; Cloroperoxidase [Sphaerulina musiva SO2202]	NA	ztr:MYCGRDRAFT_74217;	NA	NA	GO:0004601; peroxidase activity; molecular_function	NA	NA	NA	NA	NA
A07324	-0.528586947	0.566806306	0.947192144	0.385229733	-2.059033383	0.001997603	-0.583254293	0.999904799	1797	Contig4:2323595:2325461:+	NA	NA	NA	NA	NA	NA	NA	NA	NA	NA	NA
A07327	2.897174616	9.29E-11	0.686615249	0.383419424	1.777130362	0.000392984	-0.433429005	0.999904799	369	Contig4:2334095:2334526:+	NA	NA	NA	NA	NA	NA	NA	NA	NA	NA	NA
A07333	-1.315652912	0.008478562	-1.162065363	0.039657004	-0.614651436	0.655332938	-0.461063887	0.999904799	324	Contig4:2341997:2342410:+	gi|453082878|gb|EMF10925.1|; hypothetical protein [Sphaerulina musiva SO2202, SEPMUDRAFT_70497]	NA	ztr:MYCGRDRAFT_93501;	NA	NA	NA	NA	NA	NA	NA	NA
A07351	0.413627151	0.648772165	3.325399558	5.69E-09	-2.94632811	3.25E-07	-0.034555703	0.999904799	1092	Contig4:327683:328774:-	NA	NA	NA	NA	NA	NA	NA	NA	NA	NA	NA
A07360	-2.552653713	1.00E-08	-2.078328555	1.24E-05	-1.041740633	0.124912727	-0.567415475	0.985825465	1578	Contig4:2406044:2407621:+	NA	NA	NA	NA	NA	NA	NA	NA	NA	NA	NA
A07363	-1.477634383	0.002352559	-0.768808843	0.291182006	-0.535559756	0.74035898	0.173265784	0.999904799	1422	Contig4:2410229:2411718:+	gi|453080285|gb|EMF08336.1|; PLC-like phosphodiesterase [Sphaerulina musiva SO2202]	D4AUX6; A8043_ARTBC Uncharacterized secreted protein ARB_08043 OS=Arthroderma benhamiae (strain ATCC MYA-4681 / CBS 112371) GN=ARB_08043 PE=1 SV=1	pfj:MYCFIDRAFT_163714;	NA	NA	NA	NA	NA	YES	NA	NA
A07394	-1.354530147	0.006625429	-0.55935415	0.531539003	-0.764065938	0.454906375	0.03111006	0.999904799	2484	Contig4:2501777:2505610:-	gi|453080389|gb|EMF08440.1|; Formyltransferase [Sphaerulina musiva SO2202]	NA	pfj:MYCFIDRAFT_135231; K00604 MTFMT, fmt methionyl-tRNA formyltransferase 2.1.2.9 Metabolism; Metabolism of cofactors and vitamins; One carbon pool by folate [PATH:ko00670] Genetic Information Processing; Translation; Aminoacyl-tRNA biosynthesis [PATH:ko00970]	NA	NA	GO:0016742; hydroxymethyl-, formyl- and related transferase activity; molecular_function GO:0005515; protein binding; molecular_function GO:0009058; biosynthetic process; biological_process	NA	NA	NA	NA	NA
A07410	-1.377566247	0.005307195	-1.336947256	0.012343771	-0.132773893	0.984493812	-0.092154901	0.999904799	1140	Contig4:2551255:2553016:+	gi|453080290|gb|EMF08341.1|; aldo-keto reductase, putative [Sphaerulina musiva SO2202]	Q09923; YAKC_SCHPO Aldo-keto reductase yakc [NADP(+)] OS=Schizosaccharomyces pombe (strain 972 / ATCC 24843) GN=yakc PE=1 SV=1	pfj:MYCFIDRAFT_135080;	SPAC1F7.12; KOG1575 Voltage-gated shaker-like K+ channel, subunit beta/KCNAB C Energy production and conversion ;	NA	NA	NA	NA	NA	NA	NA
A07412	1.858561064	5.73E-05	1.677863655	0.000724462	1.430115305	0.00881172	1.249417896	0.055589917	1965	Contig4:2555136:2557594:-	gi|631392384|ref|XP_007930572.1|; hypothetical protein [Pseudocercospora fijiensis CIRAD86, MYCFIDRAFT_50135]	NA	psco:LY89DRAFT_581854;	NA	NA	GO:0000166; nucleotide binding; molecular_function GO:0016020; membrane; cellular_component GO:0006434; seryl-tRNA aminoacylation; biological_process GO:0005198; NA GO:0005737; cytoplasm; cellular_component GO:0005882; intermediate filament; cellular_component GO:0042803; protein homodimerization activity; molecular_function GO:0016021; integral to membrane; cellular_component GO:0045502; dynein …	NA	NA	NA	NA	NA
A07492	1.62802981	0.000653943	0.799990102	0.263584944	0.833201172	0.35422571	0.005161465	0.999904799	1608	Contig4:2781743:2783620:+	gi|453085841|gb|EMF13884.1|; general substrate transporter [Sphaerulina musiva SO2202]	NA	ztr:MYCGRDRAFT_101121;	NA	gnl|TC-DB|A2R3H2; 2.A.1.1.119 Putative uncharacterized protein An14g04280 OS=Aspergillus niger (strain CBS 513.88 / FGSC A1513) GN=An14g04280 PE=3 SV=1	GO:0022857; transmembrane transporter activity; molecular_function GO:0055085; transmembrane transport; biological_process GO:0016021; integral to membrane; cellular_component	NA	NA	NA	NA	NA
A07504	3.719394714	1.86E-16	2.272733117	1.53E-06	2.509796197	5.44E-08	1.0631346	0.17661376	1863	Contig4:2820957:2822871:+	gi|631384126|ref|XP_007926443.1|; hypothetical protein [Pseudocercospora fijiensis CIRAD86, MYCFIDRAFT_188262]	NA	pfj:MYCFIDRAFT_188262;	NA	NA	GO:0020037; heme binding; molecular_function GO:0055114; oxidation-reduction process; biological_process GO:0004601; peroxidase activity; molecular_function GO:0006979; response to oxidative stress; biological_process	NA	NA	NA	NA	NA
A07527	-0.535848561	0.467912155	-2.106184055	1.42E-05	0.057396869	0.994356533	-1.512938625	0.010604658	1848	Contig4:2893906:2895991:+	gi|453080573|gb|EMF08624.1|; Sugar_tr-domain-containing protein [Sphaerulina musiva SO2202]	O74849; GHT6_SCHPO High-affinity fructose transporter ght6 OS=Schizosaccharomyces pombe (strain 972 / ATCC 24843) GN=ght6 PE=1 SV=1	npa:UCRNP2_9743;	SPCC1235.13; KOG0254 Predicted transporter (major facilitator superfamily) R General function prediction only ;	gnl|TC-DB|Q8J0U9; 2.A.1.1.58 Monosaccharide transporter - Aspergillus niger.	GO:0022857; transmembrane transporter activity; molecular_function GO:0055085; transmembrane transport; biological_process GO:0019031; viral envelope; cellular_component GO:0016021; integral to membrane; cellular_component	NA	NA	NA	NA	NA
A07532	-2.833123726	2.03E-10	-1.961369678	4.29E-05	-0.404841728	0.88218029	0.46691232	0.999904799	2202	Contig4:2905398:2908698:+	gi|453080299|gb|EMF08350.1|; FAD binding domain protein [Sphaerulina musiva SO2202]	NA	ztr:MYCGRDRAFT_97150;	NA	NA	GO:0055114; oxidation-reduction process; biological_process GO:0016491; oxidoreductase activity; molecular_function GO:0008152; NA GO:0016787; hydrolase activity; molecular_function	NA	NA	NA	NA	t1pks
A07541	-1.868907761	5.25E-05	-1.489218889	0.003988675	0.115038158	0.990078286	0.49472703	0.999904799	987	Contig4:2937597:2938689:+	gi|631381128|ref|XP_007924944.1|; hypothetical protein [Pseudocercospora fijiensis CIRAD86, MYCFIDRAFT_152559]	P27800; ALDX_SPOSA Aldehyde reductase 1 OS=Sporidiobolus salmonicolor GN=ARI PE=1 SV=3	pfj:MYCFIDRAFT_152559;	SPAC26F1.07; KOG1577 Aldo/keto reductase family proteins R General function prediction only ;	NA	GO:0016987; sigma factor activity; molecular_function GO:0006352; transcription initiation, DNA-dependent; biological_process GO:0003677; DNA binding; molecular_function GO:0008168; methyltransferase activity; molecular_function GO:0003700; sequence-specific DNA binding transcription factor activity; molecular_function GO:0006355; regulation of transcription, DNA-dependent; biological_process	NA	NA	NA	NA	t1pks
A07550	-1.057987209	0.050699128	-1.507112912	0.003392526	0.210591361	0.974733202	-0.238534342	0.999904799	1998	Contig4:2972047:2974099:-	gi|631381358|ref|XP_007925059.1|; hypothetical protein [Pseudocercospora fijiensis CIRAD86, MYCFIDRAFT_163251]	NA	pfj:MYCFIDRAFT_163251;	NA	NA	GO:0016491; oxidoreductase activity; molecular_function GO:0055114; oxidation-reduction process; biological_process	NA	NA	NA	NA	NA
A07584	-0.79596799	0.441147186	-5.078854949	6.23E-07	0.37816642	0.947205657	-3.904720539	0.004896235	4068	Contig4:391003:395889:-	NA	NA	NA	NA	NA	GO:0046983; protein dimerization activity; molecular_function	NA	NA	NA	NA	NA
A07585	-0.766803789	0.218275955	-0.480903951	0.626633215	1.429683373	0.008903203	1.715583211	0.001203991	882	Contig4:3075326:3076411:-	NA	NA	NA	NA	NA	GO:0009277; fungal-type cell wall; cellular_component GO:0005199; structural constituent of cell wall; molecular_function	NA	NA	YES	NA	NA
A07586	1.341826416	0.007267444	0.583315866	0.501032873	0.861971933	0.312385136	0.103461383	0.999904799	837	Contig4:3077248:3078194:+	gi|452842868|gb|EME44804.1|; hypothetical protein [Dothistroma septosporum NZE10, DOTSEDRAFT_80397]	NA	bor:COCMIDRAFT_92693;	NA	NA	NA	NA	NA	NA	NA	NA
A07587	1.726424339	0.000395637	1.117983259	0.058894465	1.115871902	0.104450463	0.507430823	0.999904799	855	Contig4:3079048:3080008:-	gi|398388914|ref|XP_003847918.1|; hypothetical protein [Zymoseptoria tritici IPO323, MYCGRDRAFT_106332]	NA	ztr:MYCGRDRAFT_106332;	NA	NA	NA	NA	NA	NA	NA	NA
A07588	2.029319048	5.08E-05	0.945432152	0.154255723	2.384222784	2.46E-06	1.300335888	0.04849789	540	Contig4:3080733:3081935:+	NA	NA	NA	NA	NA	NA	NA	NA	YES	NA	NA
A07612	-3.148417306	1.76E-12	0.099015705	0.946461936	-2.746533398	2.22E-09	0.500899614	0.999904799	468	Contig5:3197391:3197858:+	gi|453086218|gb|EMF14260.1|; hypothetical protein [Sphaerulina musiva SO2202, SEPMUDRAFT_124479]	NA	pfj:MYCFIDRAFT_211255;	NA	NA	NA	NA	NA	NA	NA	NA
A07615	-2.502087157	2.07E-08	-0.095808963	0.949153352	-2.57366982	2.42E-08	-0.167391625	0.999904799	1239	Contig5:3205643:3206881:-	gi|453086347|gb|EMF14389.1|; MOSC-domain-containing protein [Sphaerulina musiva SO2202]	NA	pfj:MYCFIDRAFT_211257; K07140 K07140 uncharacterized protein -- --	NA	NA	GO:0030151; molybdenum ion binding; molecular_function GO:0030170; pyridoxal phosphate binding; molecular_function GO:0003824; NA	NA	NA	NA	NA	NA
A07620	-1.867598349	0.000161077	-1.451760318	0.009076533	-0.110035455	0.991706956	0.305802576	0.999904799	267	Contig5:3216634:3217116:+	gi|452844722|gb|EME46656.1|; hypothetical protein [Dothistroma septosporum NZE10, DOTSEDRAFT_149048]	NA	psco:LY89DRAFT_593649;	NA	NA	GO:0003723; RNA binding; molecular_function GO:0005737; cytoplasm; cellular_component	NA	NA	NA	NA	NA
A07652	2.267943079	1.73E-06	1.076585972	0.077295966	1.522412899	0.008614752	0.331055793	0.999904799	1725	Contig5:377072:378912:+	gi|517326123|emb|CCT75954.1|; related to TRI13-cytochrome P450 [Fusarium fujikuroi IMI 58289]	NA	fvr:FVEG_10550;	NA	NA	GO:0016705; oxidoreductase activity, acting on paired donors, with incorporation or reduction of molecular oxygen; molecular_function GO:0005506; iron ion binding; molecular_function GO:0055114; oxidation-reduction process; biological_process GO:0020037; heme binding; molecular_function	NA	FVEG_10550; conserved hypothetical protein [Fusarium verticillioides]	NA	NA	NA
A07658	2.140692681	2.66E-06	0.637102337	0.439698137	0.895715258	0.273178612	-0.607875086	0.914642373	474	Contig5:3328093:3328614:-	gi|631387840|ref|XP_007928300.1|; hypothetical protein [Pseudocercospora fijiensis CIRAD86, MYCFIDRAFT_197825]	NA	pfj:MYCFIDRAFT_197825;	NA	NA	NA	NA	NA	NA	NA	NA
A07659	2.472416232	3.89E-08	0.194513535	0.884628353	1.297297793	0.027378219	-0.980604904	0.269214163	1476	Contig5:3329282:3331119:+	gi|631387838|ref|XP_007928299.1|; hypothetical protein [Pseudocercospora fijiensis CIRAD86, MYCFIDRAFT_197824]	NA	pfj:MYCFIDRAFT_197824;	NA	NA	NA	NA	NA	YES	NA	NA
A07673	-3.7532385	8.94E-16	-1.044496816	0.082495839	1.213925688	0.047045977	3.922667372	2.69E-16	714	Contig5:3357586:3358435:+	NA	NA	NA	NA	NA	NA	NA	NA	YES	NA	NA
A07674	3.512429984	4.39E-10	-0.683453125	0.501954161	2.542996477	9.09E-05	-1.652886632	0.011892471	450	Contig5:380178:380686:-	gi|452846396|gb|EME48328.1|; hypothetical protein [Dothistroma septosporum NZE10, DOTSEDRAFT_67418]	NA	bcom:BAUCODRAFT_70052;	NA	NA	GO:0016020; membrane; cellular_component GO:0016780; phosphotransferase activity, for other substituted phosphate groups; molecular_function GO:0008654; phospholipid biosynthetic process; biological_process	NA	NA	NA	NA	NA
A07693	2.036764893	9.37E-06	1.711914167	0.000570888	0.96452283	0.193827444	0.639672103	0.863579885	1644	Contig5:3421918:3423677:-	gi|631384082|ref|XP_007926421.1|; hypothetical protein [Pseudocercospora fijiensis CIRAD86, MYCFIDRAFT_153757]	Q09887; YC9D_SCHPO Uncharacterized amino-acid permease C584.13 OS=Schizosaccharomyces pombe (strain 972 / ATCC 24843) GN=SPCC584.13 PE=3 SV=1	pfj:MYCFIDRAFT_153757;	SPCC584.13; KOG1289 Amino acid transporters E Amino acid transport and metabolism ;	NA	GO:0003333; amino acid transmembrane transport; biological_process GO:0019543; propionate catabolic process; biological_process GO:0015171; amino acid transmembrane transporter activity; molecular_function GO:0016020; membrane; cellular_component GO:0047547; 2-methylcitrate dehydratase activity; molecular_function GO:0006810; transport; biological_process GO:0055085; transmembrane transport; biol…	NA	NA	NA	NA	NA
A07701	1.433899089	0.003353939	0.007556577	0.996379754	1.032509972	0.130885539	-0.393832539	0.999904799	801	Contig5:3444098:3445250:-	gi|453086337|gb|EMF14379.1|; Scytalone dehydratase complexed with tight-binding inhibitor Carpropamid [Sphaerulina musiva SO2202]	Q00455; SCYD_COLOR Scytalone dehydratase OS=Colletotrichum orbiculare (strain 104-T / ATCC 96160 / CBS 514.97 / LARS 414 / MAFF 240422) GN=SCD1 PE=1 SV=1	pfj:MYCFIDRAFT_58137; K17740 SCD1 scytalone dehydratase 4.2.1.94 --	NA	NA	GO:0006582; melanin metabolic process; biological_process GO:0030411; scytalone dehydratase activity; molecular_function	PHI:2313; SCD HM 486908 5530 Metarhizium anisopliae increased virulence (hypervirulence)	NA	NA	NA	NA
A07728	-2.449540516	8.18E-05	-2.250966204	0.008408642	-1.190064097	0.180695004	-0.991489785	0.999904799	1968	Contig5:3513441:3515408:-	NA	NA	NA	NA	NA	NA	NA	NA	NA	NA	NA
A07730	-0.970942926	0.121015222	-1.876609497	0.000540619	0.201452531	0.97846668	-0.704214039	0.88885529	1833	Contig5:403734:405620:-	gi|631384464|ref|XP_007926612.1|; hypothetical protein MYCFIDRAFT_136045, partial [Pseudocercospora fijiensis CIRAD86]	NA	pfj:MYCFIDRAFT_136045;	NA	NA	GO:0055085; transmembrane transport; biological_process GO:0022857; transmembrane transporter activity; molecular_function GO:0016021; integral to membrane; cellular_component	NA	NA	NA	NA	NA
A07741	-0.44608733	0.58858323	-2.055869431	3.82E-05	0.080825696	0.993237931	-1.528956405	0.012488354	861	Contig5:406794:408092:-	NA	NA	NA	NA	NA	NA	NA	NA	NA	NA	NA
A07746	1.955595864	2.07E-05	0.576897939	0.506652085	1.377831772	0.013888076	-0.000866154	0.999904799	621	Contig5:3557905:3558577:-	gi|573980815|ref|XP_006668328.1|; Pyruvate/Phosphoenolpyruvate kinase [Cordyceps militaris CM01]	NA	cmt:CCM_03113;	NA	NA	GO:0006725; cellular aromatic compound metabolic process; biological_process GO:0016830; carbon-carbon lyase activity; molecular_function	NA	NA	NA	NA	NA
A07751	1.385031609	0.005003053	1.019177826	0.094344421	0.68823448	0.552958839	0.322380696	0.999904799	3180	Contig5:3569392:3574225:-	gi|557721695|dbj|GAD99497.1|; hypothetical protein [Byssochlamys spectabilis No. 5, AOR_1_620134]	NA	NA	NA	NA	GO:0016706; oxidoreductase activity, acting on paired donors, with incorporation or reduction of molecular oxygen, 2-oxoglutarate as one donor, and incorporation of one atom each of oxygen into both donors; molecular_function GO:0055114; oxidation-reduction process; biological_process GO:0016491; oxidoreductase activity; molecular_function GO:0030170; pyridoxal phosphate binding; molecular_functi…	NA	NA	NA	NA	NA
A07753	1.342952436	0.007014093	0.815170414	0.243608412	0.821049784	0.364837337	0.293267763	0.999904799	1365	Contig5:3574909:3576470:+	gi|685849893|ref|XP_009251989.1|; hypothetical protein [Fusarium pseudograminearum CS3096, FPSE_00594]	O94562; YGD3_SCHPO Uncharacterized aminotransferase C1771.03c OS=Schizosaccharomyces pombe (strain 972 / ATCC 24843) GN=SPBC1773.03c PE=3 SV=1	fpu:FPSE_00594;	SPBC1773.03c; KOG1404 Alanine-glyoxylate aminotransferase AGT2 E Amino acid transport and metabolism ;	NA	GO:0030170; pyridoxal phosphate binding; molecular_function GO:0008483; transaminase activity; molecular_function	NA	NA	NA	NA	NA
A07758	1.428646595	0.003801043	0.032887136	0.979211597	1.276598557	0.030749563	-0.119160902	0.999904799	387	Contig5:3595797:3596183:-	NA	NA	NA	NA	NA	NA	NA	NA	YES	NA	NA
A07760	-1.525146954	0.001573561	-0.282959016	0.813893449	-1.217059246	0.044239038	0.025128693	0.999904799	1590	Contig5:3603504:3605093:+	gi|453086498|gb|EMF14540.1|; hypothetical protein [Sphaerulina musiva SO2202, SEPMUDRAFT_41305]	NA	ztr:MYCGRDRAFT_65252;	NA	NA	NA	NA	NA	NA	NA	NA
A07814	-1.378087901	0.005197701	-1.327216769	0.013112145	-0.837726183	0.335901315	-0.786855051	0.559999445	2124	Contig5:3765463:3767651:-	gi|453086043|gb|EMF14085.1|; hypothetical protein [Sphaerulina musiva SO2202, SEPMUDRAFT_147915]	NA	bcom:BAUCODRAFT_64355;	NA	NA	NA	NA	NA	NA	NA	NA
A07818	-1.570845449	0.004988231	0.359340501	0.780918175	-0.789766035	0.51008688	1.140419915	0.250436468	1470	Contig5:65681:67150:-	NA	NA	NA	NA	NA	NA	NA	NA	NA	NA	t1pks
A07821	-0.310375409	0.751127838	1.276412029	0.041387529	-1.572041567	0.008639919	0.01474587	0.999904799	2973	Contig5:3777696:3780668:-	NA	NA	NA	NA	NA	GO:0008026; ATP-dependent helicase activity; molecular_function GO:0004386; helicase activity; molecular_function GO:0005524; ATP binding; molecular_function GO:0003676; nucleic acid binding; molecular_function	NA	NA	NA	NA	NA
A07825	0.406315721	0.643667527	-2.0220182	2.84E-05	2.885796788	6.78E-10	0.457462866	0.999904799	1392	Contig5:3795184:3797011:+	gi|453086039|gb|EMF14081.1|; hypothetical protein [Sphaerulina musiva SO2202, SEPMUDRAFT_154911]	NA	NA	NA	NA	NA	NA	NA	NA	NA	NA
A07899	1.61757569	0.007033977	0.258987977	0.88723151	-0.266438951	0.977990954	-1.625026664	0.027517051	3666	Contig5:460756:464421:+	gi|594711990|gb|EXU94990.1|; reverse transcriptase domain protein [Metarhizium robertsii]	NA	ani:AN2671.2;	NA	NA	GO:0006278; RNA-dependent DNA replication; biological_process GO:0003964; RNA-directed DNA polymerase activity; molecular_function GO:0003723; RNA binding; molecular_function GO:0015074; DNA integration; biological_process	NA	NA	NA	NA	NA
A07905	-0.180532309	0.888090849	-2.712058578	2.69E-08	3.366715837	5.35E-12	0.835189568	0.646532512	1098	Contig5:483470:484629:+	NA	NA	NA	NA	NA	NA	NA	NA	NA	NA	NA
A07925	-1.683979435	0.000365634	-0.324479021	0.780659287	-2.005491947	3.31E-05	-0.645991533	0.860579109	258	Contig5:577311:577568:-	NA	NA	NA	NA	NA	NA	NA	NA	NA	NA	NA
A07940	1.30382756	0.009814614	0.729423823	0.330320061	0.524996555	0.756556825	-0.049407181	0.999904799	2010	Contig5:612975:615367:-	NA	NA	NA	NA	NA	GO:0004672; protein kinase activity; molecular_function GO:0005524; ATP binding; molecular_function GO:0006468; protein phosphorylation; biological_process	NA	NA	NA	NA	NA
A07942	1.451744608	0.002969889	1.003718985	0.10300835	0.578427307	0.70033947	0.130401684	0.999904799	1524	Contig5:615791:617360:+	NA	NA	NA	NA	NA	GO:0004672; protein kinase activity; molecular_function GO:0005524; ATP binding; molecular_function GO:0006468; protein phosphorylation; biological_process	NA	NA	NA	NA	NA
A07964	3.296131471	0.000309794	0.221964224	0.899362296	3.598486777	8.71E-05	0.524319529	0.999904799	1065	Contig5:665986:667050:-	NA	NA	NA	NA	NA	GO:0003677; DNA binding; molecular_function GO:0045892; negative regulation of transcription, DNA-dependent; biological_process	NA	NA	NA	NA	NA
A07983	1.737625829	0.000382391	-0.599429471	0.502033785	1.317893938	0.031435241	-1.019161362	0.248950761	1374	Contig5:725363:726736:-	gi|398398181|ref|XP_003852548.1|; hypothetical protein [Zymoseptoria tritici IPO323, MYCGRDRAFT_100283]	NA	ztr:MYCGRDRAFT_100283;	NA	NA	GO:0016021; integral to membrane; cellular_component GO:0055085; transmembrane transport; biological_process	NA	NA	NA	NA	NA
A07984	2.427075455	1.53E-07	0.211777306	0.874211858	1.8179599	0.000440008	-0.39733825	0.999904799	876	Contig5:727375:728303:+	gi|631389584|ref|XP_007929172.1|; hypothetical protein [Pseudocercospora fijiensis CIRAD86, MYCFIDRAFT_141398]	Q54BF3; FAHD2_DICDI Fumarylacetoacetate hydrolase domain-containing protein 2 homolog OS=Dictyostelium discoideum GN=fahd2 PE=3 SV=1	pfj:MYCFIDRAFT_141398;	NA	NA	GO:0008152; NA GO:0003824; NA	NA	NA	NA	NA	NA
A07991	-1.573690782	0.004675058	0.20037416	0.894185129	-0.529781708	0.796159047	1.244283234	0.152140752	3291	Contig5:745569:748859:+	gi|594711983|gb|EXU94984.1|; integrase core domain protein [Metarhizium robertsii]	NA	vda:VDAG_04832;	NA	NA	GO:0015074; DNA integration; biological_process	NA	NA	NA	NA	NA
A08000	1.389324721	0.006278021	0.912601818	0.17301392	0.921532766	0.26047796	0.444809863	0.999904799	522	Contig5:768470:768991:+	gi|115438006|ref|XP_001217955.1|; predicted protein [Aspergillus terreus NIH2624]	NA	ttt:THITE_2124100;	Hs7427509; KOG3947 Phosphoesterases R General function prediction only ;	NA	GO:0016787; hydrolase activity; molecular_function	NA	NA	NA	NA	NA
A08011	2.166761765	0.000918948	1.477519729	0.055234028	0.480447056	0.937808409	-0.20879498	0.999904799	288	Contig5:813189:813531:-	NA	NA	NA	NA	NA	NA	NA	NA	NA	NA	NA
A08019	1.530880134	0.00397166	0.435100659	0.707091769	0.70520298	0.625942944	-0.390576495	0.999904799	1491	Contig5:98685:100382:+	gi|242783852|ref|XP_002480269.1|; FAD-dependent monooxygenase, putative [Talaromyces stipitatus ATCC 10500]	NA	nfi:NFIA_093850;	NA	NA	GO:0008033; tRNA processing; biological_process GO:0055114; oxidation-reduction process; biological_process GO:0016491; oxidoreductase activity; molecular_function GO:0016705; oxidoreductase activity, acting on paired donors, with incorporation or reduction of molecular oxygen; molecular_function GO:0050660; flavin adenine dinucleotide binding; molecular_function GO:0016117; carotenoid biosynthet…	PHI:2376; DEP2 FJ977165 29001 Alternaria brassicicola unaffected pathogenicity	NA	NA	NA	t1pks
A08050	-1.388762838	0.004885405	-1.470592239	0.004665182	-0.134960653	0.983518689	-0.216790054	0.999904799	762	Contig5:914400:915279:-	gi|453083905|gb|EMF11950.1|; hypothetical protein [Sphaerulina musiva SO2202, SEPMUDRAFT_149775]	NA	NA	NA	NA	NA	NA	NA	NA	NA	NA
A08051	-2.140597511	2.44E-06	-1.390166458	0.008793156	-0.966521513	0.185539646	-0.21609046	0.999904799	2355	Contig5:915845:918250:+	gi|453084201|gb|EMF12246.1|; glycoside hydrolase family 92 protein [Sphaerulina musiva SO2202]	D4ATR3; A7629_ARTBC Uncharacterized secreted glycosidase ARB_07629 OS=Arthroderma benhamiae (strain ATCC MYA-4681 / CBS 112371) GN=ARB_07629 PE=1 SV=1	ztr:MYCGRDRAFT_74711;	NA	NA	NA	NA	NA	YES	CAP95814.1_GH92; Pc21g09170;--;Penicillium chrysogenum Wisconsin 54-1255 (PenchWisc1_1);B6HMT5 mannosyl-oligosaccharide &alpha;-1,2-mannosidase (EC 3.2.1.113); mannosyl-oligosaccharide &alpha;-1,3-mannosidase (EC 3.2.1.-); mannosyl-oligosaccharide &alpha;-1,6-mannosidase (EC 3.2.1.-);&alpha;-mannosidase (EC 3.2.1.24); &alpha;-1,2-mannosidase (EC 3.2.1.-); &alpha;-1,3-mannosidase (EC 3.2.1.-); &al…	NA
A08071	-1.455115752	0.002842926	-0.86125326	0.204303834	-0.328791439	0.928091156	0.265071053	0.999904799	3159	Contig5:965172:969117:-	gi|453083958|gb|EMF12003.1|; FAD_binding_8-domain-containing protein [Sphaerulina musiva SO2202]	NA	ztr:MYCGRDRAFT_87233; K13447 RBOH respiratory burst oxidase 1.6.3.- 1.11.1.- Organismal Systems; Environmental adaptation; Plant-pathogen interaction [PATH:ko04626]	NA	NA	GO:0016491; oxidoreductase activity; molecular_function GO:0055114; oxidation-reduction process; biological_process GO:0005515; protein binding; molecular_function GO:0005509; calcium ion binding; molecular_function	NA	NA	NA	NA	NA
A08078	1.709887325	0.016870678	0.328329604	0.81267365	2.268288234	0.000845312	0.886730513	0.622509474	978	Contig5:980374:982220:+	gi|530465906|gb|EQB47855.1|; hypothetical protein [Colletotrichum gloeosporioides Cg-14, CGLO_12957]	NA	NA	NA	NA	GO:0016491; oxidoreductase activity; molecular_function GO:0008152; NA	NA	NA	NA	NA	NA
A08094	1.333141609	0.008049362	0.84125457	0.224351894	0.361291703	0.911630433	-0.130595335	0.999904799	2001	Contig5:1028690:1030836:+	gi|453083764|gb|EMF11809.1|; alpha/beta-hydrolase [Sphaerulina musiva SO2202]	NA	ztr:MYCGRDRAFT_110435;	NA	NA	GO:0008152; NA GO:0016787; hydrolase activity; molecular_function GO:0006508; proteolysis; biological_process GO:0008236; serine-type peptidase activity; molecular_function	NA	NA	NA	NA	NA
A08109	2.04199693	7.90E-06	1.109880809	0.055234028	1.147102434	0.071844379	0.214986313	0.999904799	1116	Contig5:1059829:1061003:+	gi|453083776|gb|EMF11821.1|; AstE_AspA-domain-containing protein [Sphaerulina musiva SO2202]	NA	pfj:MYCFIDRAFT_82379;	NA	NA	GO:0016788; hydrolase activity, acting on ester bonds; molecular_function GO:0008152; NA	NA	NA	YES	NA	NA
A08136	-6.300221341	1.17E-28	-2.304881766	1.70E-06	0.962489824	0.19413017	4.957829399	1.01E-17	3228	Contig5:1132360:1135587:-	NA	NA	NA	NA	NA	GO:0015074; DNA integration; biological_process	NA	NA	NA	NA	NA
A08188	1.454481223	0.002980818	1.942756236	5.28E-05	0.177403943	0.981032711	0.665678956	0.807793073	1446	Contig5:1271228:1272727:-	gi|453083835|gb|EMF11880.1|; hypothetical protein [Sphaerulina musiva SO2202, SEPMUDRAFT_149733]	NA	pfj:MYCFIDRAFT_77746;	NA	NA	NA	NA	NA	YES	NA	NA
A08192	1.585762282	0.001147547	0.422756618	0.695486388	0.813646263	0.397286579	-0.349359401	0.999904799	1167	Contig5:1280980:1282242:+	gi|453083951|gb|EMF11996.1|; cytochrome P450 [Sphaerulina musiva SO2202]	NA	pfj:MYCFIDRAFT_138822;	NA	NA	GO:0020037; heme binding; molecular_function GO:0055114; oxidation-reduction process; biological_process GO:0005506; iron ion binding; molecular_function GO:0016705; oxidoreductase activity, acting on paired donors, with incorporation or reduction of molecular oxygen; molecular_function	NA	gw1.15.75.1; [Mycosphaerella fijiensis]	NA	NA	NA
A08208	4.132110005	1.65E-18	2.158010692	6.31E-06	3.234440788	1.62E-11	1.260341475	0.052941839	450	Contig5:171852:172301:+	gi|663137653|ref|WP_030178360.1|; MULTISPECIES: hypothetical protein, partial [Streptomyces]	NA	NA	NA	NA	GO:0019836; hemolysis by symbiont of host erythrocytes; biological_process	NA	NA	NA	NA	NA
A08220	2.299625205	0.00353485	-0.065129428	0.974383518	1.841533692	0.095034711	-0.523220942	0.999904799	1029	Contig5:1361025:1362239:-	gi|631376994|ref|XP_007922877.1|; hypothetical protein [Pseudocercospora fijiensis CIRAD86, MYCFIDRAFT_83369]	NA	pfj:MYCFIDRAFT_83369;	NA	NA	NA	NA	NA	NA	NA	NA
A08222	-1.70379959	0.000289768	-1.675181409	0.000756622	-0.520221504	0.759353167	-0.491603323	0.999904799	1299	Contig5:1368149:1369498:-	gi|453080900|gb|EMF08950.1|; hypothetical protein [Sphaerulina musiva SO2202, SEPMUDRAFT_159035]	NA	bcom:BAUCODRAFT_102413;	NA	NA	GO:0016787; hydrolase activity; molecular_function	NA	NA	NA	NA	NA
A08244	1.712572682	0.000261176	1.040381515	0.082179183	1.015501664	0.145590645	0.343310497	0.999904799	810	Contig5:1438826:1439689:+	gi|631394208|ref|XP_007931484.1|; hypothetical protein [Pseudocercospora fijiensis CIRAD86, MYCFIDRAFT_145765]	P87025; THR1_COLOR Trihydroxynaphthalene reductase OS=Colletotrichum orbiculare (strain 104-T / ATCC 96160 / CBS 514.97 / LARS 414 / MAFF 240422) GN=THR1 PE=3 SV=4	ztr:MYCGRDRAFT_87994; K17739 THNR tetrahydroxynaphthalene reductase 1.1.1.252 --	At5g18210; KOG0725 Reductases with broad range of substrate specificities R General function prediction only ;	NA	GO:0044237; cellular metabolic process; biological_process GO:0003824; NA GO:0008152; NA GO:0050662; coenzyme binding; molecular_function GO:0005978; glycogen biosynthetic process; biological_process GO:0016491; oxidoreductase activity; molecular_function	PHI:2802; 3hnr ACD47140 93612 Setosphaeria turcica unaffected pathogenicity	NA	NA	NA	t1pks
A08246	-0.649549727	0.329419427	-1.378373185	0.009008526	0.744981568	0.475688909	0.016158111	0.999904799	732	Contig5:1442380:1443111:+	gi|453080781|gb|EMF08831.1|; hypothetical protein [Sphaerulina musiva SO2202, SEPMUDRAFT_151748]	NA	bcom:BAUCODRAFT_45916;	NA	NA	NA	NA	NA	NA	NA	t1pks
A08249	1.345031224	0.006895479	1.00680847	0.101469048	0.621029141	0.647552405	0.282806387	0.999904799	4710	Contig5:1451111:1456813:+	gi|453080942|gb|EMF08992.1|; putative histidine kinase M3YPp [Sphaerulina musiva SO2202]	NA	ztr:MYCGRDRAFT_63861;	NA	NA	GO:0005524; ATP binding; molecular_function GO:0007165; signal transduction; biological_process GO:0005515; protein binding; molecular_function GO:0000156; two-component response regulator activity; molecular_function GO:0000155; two-component sensor activity; molecular_function GO:0000160; two-component signal transduction system (phosphorelay); biological_process GO:0004871; signal transducer a…	NA	NA	NA	NA	NA
A08252	-1.768360511	0.000149237	-1.1786086	0.03558443	-0.7394631	0.483121595	-0.149711188	0.999904799	2952	Contig5:182743:185832:+	gi|453081022|gb|EMF09072.1|; hypothetical protein [Sphaerulina musiva SO2202, SEPMUDRAFT_151914]	NA	ztr:MYCGRDRAFT_63693;	NA	NA	NA	NA	NA	NA	NA	NA
A08302	1.778177285	0.009818167	1.52250953	0.059698516	0.026504408	0.996692962	-0.229163347	0.999904799	3666	Contig5:1590225:1593890:-	gi|594711990|gb|EXU94990.1|; reverse transcriptase domain protein [Metarhizium robertsii]	NA	ani:AN2671.2;	NA	NA	GO:0006278; RNA-dependent DNA replication; biological_process GO:0003964; RNA-directed DNA polymerase activity; molecular_function GO:0003723; RNA binding; molecular_function GO:0015074; DNA integration; biological_process	NA	NA	NA	NA	NA
A08339	1.463174035	0.0034213	1.804950483	0.000438766	-1.072564688	0.142253136	-0.73078824	0.693799585	1092	Contig5:1695422:1696513:+	NA	NA	NA	NA	NA	NA	NA	NA	NA	NA	NA
A08340	0.302509018	0.773922566	2.106629884	0.000644727	-2.004259593	0.00198707	-0.200138726	0.999904799	2433	Contig5:1696594:1699026:+	gi|594711990|gb|EXU94990.1|; reverse transcriptase domain protein [Metarhizium robertsii]	NA	ani:AN2671.2;	NA	NA	GO:0006278; RNA-dependent DNA replication; biological_process GO:0003723; RNA binding; molecular_function GO:0003964; RNA-directed DNA polymerase activity; molecular_function	NA	NA	NA	NA	NA
A08367	1.443554686	0.038640246	3.006835847	0.000365789	-2.215408303	0.054089883	-0.652127142	0.999904799	1092	Contig5:1767327:1768418:+	NA	NA	NA	NA	NA	NA	NA	NA	NA	NA	NA
A08368	0.483610664	0.686980525	2.812670144	0.000312244	-1.916833364	0.088446171	0.412226117	0.999904799	3234	Contig5:1768499:1771732:+	gi|594711990|gb|EXU94990.1|; reverse transcriptase domain protein [Metarhizium robertsii]	NA	ani:AN2671.2;	NA	NA	GO:0015074; DNA integration; biological_process GO:0006278; RNA-dependent DNA replication; biological_process GO:0003964; RNA-directed DNA polymerase activity; molecular_function GO:0003723; RNA binding; molecular_function	NA	NA	NA	NA	NA
A08381	1.734872552	0.000746342	1.503717603	0.014400132	-0.812128322	0.552314795	-1.04328327	0.259106152	1092	Contig5:1810070:1811161:-	NA	NA	NA	NA	NA	NA	NA	NA	NA	NA	NA
A08390	1.4281417	0.004762882	0.416907218	0.70306542	0.981473875	0.195596184	-0.029760607	0.999904799	1398	Contig5:1830376:1831913:+	gi|119497961|ref|XP_001265738.1|; Peptidase M ECO: 0000255|HAMAP-Rule: MF_03175 [Neosartorya fischeri NRRL 181] [sp]	A1CYM1; MAP22_NEOFI Methionine aminopeptidase 2-2 OS=Neosartorya fischeri (strain ATCC 1020 / DSM 3700 / CBS 544.65 / FGSC A1164 / JCM 1740 / NRRL 181 / WB 181) GN=NFIA_034070 PE=3 SV=1	psco:LY89DRAFT_581578; K01265 map methionyl aminopeptidase 3.4.11.18 --	At2g44180; KOG2775 Metallopeptidase R General function prediction only ;	NA	NA	NA	NA	NA	NA	NA
A08398	0.644918184	0.543157569	-1.409502644	0.026215638	2.500929483	2.05E-05	0.446508655	0.999904799	2529	Contig5:1849874:1852402:+	NA	NA	NA	NA	NA	NA	NA	NA	NA	NA	NA
A08411	1.574152187	0.001208089	0.157927797	0.910634472	1.150611913	0.076427949	-0.265612478	0.999904799	432	Contig5:1880670:1881166:-	gi|452840904|gb|EME42841.1|; hypothetical protein [Dothistroma septosporum NZE10, DOTSEDRAFT_131736]	NA	pfj:MYCFIDRAFT_32178;	NA	NA	NA	NA	NA	NA	NA	NA
A08444	3.28918301	2.63E-13	1.347104577	0.011672232	2.598612496	2.22E-08	0.656534062	0.831028042	891	Contig5:1955684:1956641:-	gi|453084199|gb|EMF12244.1|; glycoside hydrolase family 16 protein [Sphaerulina musiva SO2202]	NA	ztr:MYCGRDRAFT_74453;	NA	NA	GO:0005975; carbohydrate metabolic process; biological_process GO:0004553; hydrolase activity, hydrolyzing O-glycosyl compounds; molecular_function	NA	NA	YES	AEB47036.1_CBM6; VAB18032_29826;--;Verrucosispora maris AB-18-032;-- Modules of approx. 120 residues. The cellulose-binding function has been demonstrated in one case on amorphous cellulose and &beta;-1,4-xylan. Some of these modules also bind &beta;-1,3-glucan, &beta;-1,3-1,4-glucan, and &beta;-1,4-glucan. Previously known as cellulose-binding domain family VI (CBD VI). ; AEB47036.1_GH16; VAB180…	NA
A08462	-1.773250882	0.000143069	-1.276201793	0.018349961	-0.850011414	0.320896895	-0.352962324	0.999904799	447	Contig5:2017406:2017929:-	gi|453083870|gb|EMF11915.1|; hypothetical protein [Sphaerulina musiva SO2202, SEPMUDRAFT_149753]	NA	pfj:MYCFIDRAFT_210755;	NA	NA	NA	NA	NA	YES	NA	NA
A08493	-8.104553458	1.60E-48	-2.343302936	7.29E-07	0.690254073	0.547955033	6.451504595	7.34E-34	1746	Contig5:2103100:2105053:+	gi|631386796|ref|XP_007927778.1|; hypothetical protein [Pseudocercospora fijiensis CIRAD86, MYCFIDRAFT_204004]	P94400; YCIC_BACSU Putative metal chaperone YciC OS=Bacillus subtilis (strain 168) GN=yciC PE=2 SV=1	pfj:MYCFIDRAFT_204004;	NA	gnl|TC-DB|P94400; 9.B.10.1.1 Putative metal chaperone yciC OS=Bacillus subtilis GN=yciC PE=2 SV=1	GO:0003700; sequence-specific DNA binding transcription factor activity; molecular_function GO:0005524; ATP binding; molecular_function GO:0006352; transcription initiation, DNA-dependent; biological_process GO:0070526; threonylcarbamoyladenosine biosynthetic process; biological_process GO:0003677; DNA binding; molecular_function GO:0005525; GTP binding; molecular_function GO:0003924; GTPase acti…	NA	NA	NA	NA	NA
A08521	2.018738019	1.10E-05	1.582154941	0.001814371	1.085981462	0.102540243	0.649398384	0.840579948	1140	Contig5:2186256:2187460:+	gi|453084193|gb|EMF12238.1|; glycoside hydrolase family 105 protein [Sphaerulina musiva SO2202]	NA	pfj:MYCFIDRAFT_46172; K15532 yteR, yesR unsaturated rhamnogalacturonyl hydrolase 3.2.1.172 --	NA	NA	NA	NA	NA	YES	EAA61616.1_GH105; AN7828.2;--;Aspergillus nidulans FGSC A4;C8VDV3 unsaturated rhamnogalacturonyl hydrolase (EC 3.2.1.172); d-4,5-unsaturated &beta;-glucuronyl hydrolase (EC 3.2.1.-) Created based on a paper by Itoh, Ochiai, Mikami, Hashimoto, and Murata (J. Mol. Biol. 360 (2006) 573-585) (PMID: 16781735)	NA
A08522	1.876321849	0.000155513	0.967059391	0.149978087	1.118220533	0.128939519	0.208958074	0.999904799	849	Contig5:2187608:2188536:-	gi|452845203|gb|EME47136.1|; glycoside hydrolase family 16 protein [Dothistroma septosporum NZE10]	NA	pfj:MYCFIDRAFT_101178;	NA	NA	GO:0004553; hydrolase activity, hydrolyzing O-glycosyl compounds; molecular_function GO:0005975; carbohydrate metabolic process; biological_process	NA	NA	YES	CCT75335.1_GH16; FFUJ_11353;--;Fusarium fujikuroi IMI 58289 (Fusfu1);-- xyloglucan:xyloglucosyltransferase (EC 2.4.1.207); keratan-sulfate endo-1,4-&beta;-galactosidase (EC 3.2.1.103); endo-1,3-&beta;-glucanase (EC 3.2.1.39); endo-1,3(4)-&beta;-glucanase (EC 3.2.1.6); licheninase (EC 3.2.1.73); &beta;-agarase (EC 3.2.1.81); &kappa;-carrageenase (EC 3.2.1.83); xyloglucanase (EC 3.2.1.151); endo-&b…	NA
A08523	1.986707237	1.66E-05	1.005761799	0.103047369	1.320980357	0.023326332	0.34003492	0.999904799	2919	Contig5:2188900:2191818:-	NA	NA	NA	NA	NA	GO:0005515; protein binding; molecular_function	NA	NA	NA	NA	NA
A08528	2.741391309	8.33E-07	-0.363938582	0.775466098	2.750729371	2.17E-06	-0.354600521	0.999904799	792	Contig5:2202397:2203188:-	gi|453084004|gb|EMF12049.1|; hypothetical protein [Sphaerulina musiva SO2202, SEPMUDRAFT_118000]	NA	NA	NA	NA	NA	NA	NA	NA	NA	NA
A08537	-1.526389559	0.001800276	0.089031761	0.951491072	-1.538913602	0.004025812	0.076507718	0.999904799	1062	Contig5:2224489:2225691:+	gi|453083710|gb|EMF11755.1|; hypothetical protein [Sphaerulina musiva SO2202, SEPMUDRAFT_117725]	NA	pfj:MYCFIDRAFT_78781;	NA	NA	GO:0030170; pyridoxal phosphate binding; molecular_function GO:0003824; NA GO:0030151; molybdenum ion binding; molecular_function	NA	NA	NA	NA	NA
A08538	-1.683817834	0.000395637	0.420404816	0.697977198	-1.808182588	0.000287285	0.296040062	0.999904799	1344	Contig5:2226675:2228144:-	gi|453083708|gb|EMF11753.1|; allantoate permease [Sphaerulina musiva SO2202]	NA	vda:VDAG_04688;	NA	NA	GO:0016021; integral to membrane; cellular_component GO:0055085; transmembrane transport; biological_process	NA	NA	NA	NA	NA
A08543	-2.883687222	1.09E-10	0.975419935	0.128401806	-3.697449347	3.01E-15	0.16165781	0.999904799	1296	Contig5:2236145:2237558:-	gi|453088346|gb|EMF16386.1|; phosphoglycerate mutase-like protein [Sphaerulina musiva SO2202]	NA	pfj:MYCFIDRAFT_3846;	NA	NA	GO:0003993; acid phosphatase activity; molecular_function	NA	NA	NA	NA	NA
A08544	-1.688488588	0.000451565	-1.083636125	0.077295966	-0.975568543	0.186783118	-0.370716079	0.999904799	1020	Contig5:2238358:2239488:-	gi|627803543|ref|XP_007675119.1|; hypothetical protein [Baudoinia compniacensis UAMH 10762, BAUCODRAFT_23481]	NA	bcom:BAUCODRAFT_23481;	NA	NA	GO:0016491; oxidoreductase activity; molecular_function GO:0008152; NA GO:0050662; coenzyme binding; molecular_function GO:0044237; cellular metabolic process; biological_process GO:0003824; NA	NA	NA	NA	NA	NA
A08564	-1.647609723	0.000503211	-1.336432031	0.012596211	-0.707995996	0.5241834	-0.396818305	0.999904799	1290	Contig5:2288844:2290133:+	gi|453083831|gb|EMF11876.1|; glycoside hydrolase family 64 protein [Sphaerulina musiva SO2202]	NA	pfj:MYCFIDRAFT_57145;	NA	NA	NA	NA	NA	NA	XP_003720252.1_GH64; MGG_12006;--;Magnaporthe grisea 70-15 (Maggr1);-- &beta;-1,3-glucanase (EC 3.2.1.39) NA	NA
A08592	1.305423293	0.017235622	2.081407941	0.000112812	-1.13501549	0.169491732	-0.359030842	0.999904799	3585	Contig5:2375113:2378819:-	gi|67524427|ref|XP_660275.1|; hypothetical protein [Aspergillus nidulans FGSC A4, AN2671.2]	NA	ani:AN2671.2;	NA	NA	GO:0003723; RNA binding; molecular_function GO:0003964; RNA-directed DNA polymerase activity; molecular_function GO:0006278; RNA-dependent DNA replication; biological_process GO:0015074; DNA integration; biological_process	NA	NA	NA	NA	NA
A08637	4.88050445	3.30E-25	1.484698437	0.004148532	3.498124025	5.73E-14	0.102318011	0.999904799	2154	Contig5:2534008:2536474:-	NA	NA	NA	NA	NA	NA	NA	NA	NA	NA	NA
A08671	-1.427706548	0.003663122	-0.080288627	0.955455731	-1.745971123	0.000507534	-0.398553202	0.999904799	513	Contig5:2626205:2627313:+	gi|646293386|gb|KDQ14560.1|; hypothetical protein [Botryobasidium botryosum FD-172 SS1, BOTBODRAFT_345768]	NA	mpr:MPER_10579;	NA	NA	NA	NA	NA	NA	NA	NA
A08688	-0.862651124	0.14617489	-1.413634853	0.007133246	0.128578366	0.985720709	-0.422405363	0.999904799	1104	Contig5:2670531:2671634:-	gi|631382554|ref|XP_007925657.1|; hypothetical protein [Pseudocercospora fijiensis CIRAD86, MYCFIDRAFT_211068]	NA	pfj:MYCFIDRAFT_211068; K07512 MECR, NRBF1 mitochondrial trans-2-enoyl-CoA reductase 1.3.1.38 Metabolism; Lipid metabolism; Fatty acid elongation [PATH:ko00062] Metabolism; Overview; Fatty acid metabolism [PATH:ko01212]	NA	NA	GO:0008270; zinc ion binding; molecular_function GO:0016491; oxidoreductase activity; molecular_function GO:0055114; oxidation-reduction process; biological_process	NA	NA	NA	NA	nrps
A08689	-1.014784918	0.065802862	-1.56461449	0.002120595	-0.207001932	0.974733202	-0.756831504	0.623811412	642	Contig5:2672181:2672882:+	NA	NA	NA	NA	NA	GO:0016884; carbon-nitrogen ligase activity, with glutamine as amido-N-donor; molecular_function	NA	NA	NA	NA	nrps
A08690	-1.386182249	0.004917285	-1.456030935	0.005109925	-0.456497222	0.822856573	-0.526345908	0.999904799	1149	Contig5:2672923:2674359:+	gi|407920507|gb|EKG13698.1|; Tyrosinase [Macrophomina phaseolina MS6]	Q12559; AMDS_ASPOR Acetamidase OS=Aspergillus oryzae (strain ATCC 42149 / RIB 40) GN=amdS PE=3 SV=2	pfj:MYCFIDRAFT_54362; K01426 E3.5.1.4, amiE amidase 3.5.1.4 Metabolism; Amino acid metabolism; Arginine and proline metabolism [PATH:ko00330] Metabolism; Amino acid metabolism; Phenylalanine metabolism [PATH:ko00360] Metabolism; Amino acid metabolism; Tryptophan metabolism [PATH:ko00380] Metabolism; Xenobiotics biodegradation and metabolism; Aminobenzoate degradation [PATH:ko00627] Metabolism; Xe…	NA	NA	GO:0016884; carbon-nitrogen ligase activity, with glutamine as amido-N-donor; molecular_function	NA	NA	NA	NA	nrps
A08698	-3.674597059	8.01E-16	-2.279276793	1.71E-06	-0.409081097	0.878970827	0.986239169	0.290284647	1023	Contig5:2691372:2692654:+	gi|525584662|gb|EPS30912.1|; hypothetical protein [Penicillium oxalicum 114-2, PDE_05865]	P25453; DMC1_YEAST Meiotic recombination protein DMC1 OS=Saccharomyces cerevisiae (strain ATCC 204508 / S288c) GN=DMC1 PE=1 SV=1	pbn:PADG_11744; K10872 DMC1 meiotic recombination protein DMC1 -- Cellular Processes; Cell growth and death; Meiosis - yeast [PATH:ko04113]	YER179w; KOG1434 Meiotic recombination protein Dmc1 DL Cell cycle control, cell division, chromosome partitioning ; Replication, recombination and repair ;	NA	GO:0005524; ATP binding; molecular_function GO:0006260; DNA replication; biological_process GO:0009432; SOS response; biological_process GO:0003697; single-stranded DNA binding; molecular_function GO:0003678; DNA helicase activity; molecular_function GO:0006281; DNA repair; biological_process	NA	NA	NA	NA	NA
A08702	1.454015916	0.002834674	-0.244883944	0.845337957	0.953886253	0.193505842	-0.745013607	0.641067396	714	Contig5:2702528:2703396:-	gi|452845203|gb|EME47136.1|; glycoside hydrolase family 16 protein [Dothistroma septosporum NZE10]	NA	pfj:MYCFIDRAFT_101178;	NA	NA	GO:0005975; carbohydrate metabolic process; biological_process GO:0004553; hydrolase activity, hydrolyzing O-glycosyl compounds; molecular_function	NA	NA	NA	CCT75335.1_GH16; FFUJ_11353;--;Fusarium fujikuroi IMI 58289 (Fusfu1);-- xyloglucan:xyloglucosyltransferase (EC 2.4.1.207); keratan-sulfate endo-1,4-&beta;-galactosidase (EC 3.2.1.103); endo-1,3-&beta;-glucanase (EC 3.2.1.39); endo-1,3(4)-&beta;-glucanase (EC 3.2.1.6); licheninase (EC 3.2.1.73); &beta;-agarase (EC 3.2.1.81); &kappa;-carrageenase (EC 3.2.1.83); xyloglucanase (EC 3.2.1.151); endo-&b…	NA
A08743	-0.942142368	0.21175119	-1.736066291	0.00604445	0.45544209	0.885890173	-0.338481834	0.999904799	2025	Contig5:2832410:2835441:-	NA	NA	NA	NA	NA	GO:0046983; protein dimerization activity; molecular_function	NA	NA	NA	NA	NA
A08765	1.923868839	0.002336747	-2.899943029	8.42E-05	1.456262417	0.09813037	-3.367549451	2.82E-06	1083	Contig5:2889209:2890291:+	gi|453086414|gb|EMF14456.1|; hypothetical protein [Sphaerulina musiva SO2202, SEPMUDRAFT_132111]	NA	NA	NA	NA	NA	NA	NA	NA	NA	NA
A08781	-1.919147287	0.000974439	-1.087534262	0.116448164	0.556668342	0.772476208	1.388281367	0.134130647	3378	Contig5:2935129:2938506:-	NA	NA	NA	NA	NA	GO:0015074; DNA integration; biological_process	NA	NA	NA	NA	NA
A08796	1.59871711	0.000836303	0.330864055	0.775466098	0.9816781	0.175305895	-0.286174955	0.999904799	630	Contig5:349629:350310:+	gi|453084240|gb|EMF12285.1|; hypothetical protein [Sphaerulina musiva SO2202, SEPMUDRAFT_46084]	D4AK18; A4619_ARTBC Uncharacterized secreted protein ARB_06907 OS=Arthroderma benhamiae (strain ATCC MYA-4681 / CBS 112371) GN=ARB_04619 PE=1 SV=2	pfj:MYCFIDRAFT_29525;	NA	NA	NA	NA	NA	YES	NA	NA
A08808	2.27750008	0.000168253	-1.255865896	0.270671005	0.500288536	0.924742396	-3.033077439	7.77E-06	1407	Contig5:3011518:3012924:-	NA	NA	NA	NA	NA	NA	NA	NA	NA	NA	NA
A08811	2.463502525	0.006422694	-1.342570648	0.07264246	3.857848143	1.80E-07	0.05177497	0.999904799	723	Contig5:3021275:3021997:+	NA	NA	NA	NA	NA	NA	NA	NA	NA	NA	NA
A08816	-1.483083611	0.002256455	-1.480524712	0.004260733	-0.647363542	0.610783523	-0.644804644	0.852104765	3846	Contig5:3038058:3041903:+	gi|453086380|gb|EMF14422.1|; glycosyltransferase family 1 protein [Sphaerulina musiva SO2202]	NA	pfj:MYCFIDRAFT_215032;	NA	NA	GO:0016758; transferase activity, transferring hexosyl groups; molecular_function GO:0005975; carbohydrate metabolic process; biological_process GO:0008152; NA GO:0030246; carbohydrate binding; molecular_function GO:0030259; lipid glycosylation; biological_process	NA	NA	NA	CCD33816.1_GT1; glycosyltransferase family 1 protein (Bofut4_p064180.1);--;Botryotinia fuckeliana T4;-- UDP-glucuronosyltransferase (EC 2.4.1.17); zeatin O-&beta;-xylosyltransferase (EC 2.4.2.40); 2-hydroxyacylsphingosine 1-&beta;-galactosyltransferase (EC 2.4.1.45); N-acylsphingosine galactosyltransferase (EC 2.4.1.47); flavonol 3-O-glucosyltransferase (EC 2.4.1.91); anthocyanidin 3-O-glucosyltr…	NA
A08857	1.654411576	0.000451565	0.621459635	0.452598425	1.124113874	0.078700934	0.091161934	0.999904799	4302	Contig5:3153478:3158833:-	gi|631383158|ref|XP_007925959.1|; hypothetical protein [Pseudocercospora fijiensis CIRAD86, MYCFIDRAFT_80246]	NA	ztr:MYCGRDRAFT_106897;	NA	NA	GO:0055114; oxidation-reduction process; biological_process GO:0022857; transmembrane transporter activity; molecular_function GO:0016020; membrane; cellular_component GO:0016702; oxidoreductase activity, acting on single donors with incorporation of molecular oxygen, incorporation of two atoms of oxygen; molecular_function GO:0005215; NA GO:0006810; transport; biological_process GO:0055085; tran…	NA	NA	NA	NA	NA
A08882	1.896344339	0.000163134	0.616652431	0.500231436	0.975819808	0.273178612	-0.3038721	0.999904799	1905	Contig6:3028561:3030562:-	gi|631382864|ref|XP_007925812.1|; glycoside hydrolase family 13 carbohydrate-binding module family 20 protein [Pseudocercospora fijiensis CIRAD86]	P0C1B4; AMYA3_ASPOR Alpha-amylase A type-3 OS=Aspergillus oryzae (strain ATCC 42149 / RIB 40) GN=amy3 PE=3 SV=1	pfj:MYCFIDRAFT_46000; K01176 AMY, amyA, malS alpha-amylase 3.2.1.1 Metabolism; Carbohydrate metabolism; Starch and sucrose metabolism [PATH:ko00500] Organismal Systems; Digestive system; Carbohydrate digestion and absorption [PATH:ko04973]	NA	NA	GO:0005975; carbohydrate metabolic process; biological_process GO:2001070; NA GO:0043169; cation binding; molecular_function GO:0016052; carbohydrate catabolic process; biological_process GO:0005509; calcium ion binding; molecular_function GO:0003824; NA GO:0004556; alpha-amylase activity; molecular_function	NA	NA	YES	AEH03024.1_CBM20; &alpha;-amylase;--;Aureobasidium pullulans NRRL Y-12974;-- The granular starch-binding function has been demonstrated in several cases. Interact strongly with cyclodextrins. Often designated as starch-binding domains (SBD). PDB:1b90	NA
A08890	-1.456653353	0.002810514	0.680805616	0.387008634	-1.72310068	0.000598307	0.414358289	0.999904799	1611	Contig6:3053132:3054882:-	gi|213983207|ref|NP_001135720.1|; uncharacterized protein LOC100216301 [Xenopus (Silurana) tropicalis]	Q86ZF1; ACEA_LEPMC Isocitrate lyase OS=Leptosphaeria maculans GN=ICL1 PE=2 SV=1	pfj:MYCFIDRAFT_211094; K01637 E4.1.3.1, aceA isocitrate lyase 4.1.3.1 Metabolism; Carbohydrate metabolism; Glyoxylate and dicarboxylate metabolism [PATH:ko00630] Metabolism; Overview; Carbon metabolism [PATH:ko01200]	YER065c; KOG1260 Isocitrate lyase C Energy production and conversion ;	NA	GO:0008152; NA GO:0003824; NA	PHI:261; ICL1 AAM89498 5022 Leptosphaeria maculans reduced virulence	NA	NA	NA	NA
A08967	-1.570763468	0.001057747	-1.14102373	0.045561255	-0.653262584	0.605828375	-0.223522846	0.999904799	1158	Contig6:3274312:3276014:+	gi|453086022|gb|EMF14064.1|; hypothetical protein [Sphaerulina musiva SO2202, SEPMUDRAFT_147902]	NA	pfj:MYCFIDRAFT_120620;	NA	NA	GO:0005515; protein binding; molecular_function	NA	NA	NA	NA	NA
A08970	1.400777427	0.008412854	0.388501705	0.740696868	0.925809792	0.303991367	-0.086465931	0.999904799	1365	Contig6:3282294:3283828:+	NA	NA	NA	NA	NA	NA	NA	NA	NA	NA	NA
A08976	-0.436898351	0.636260845	-2.661136263	1.23E-07	1.745228398	0.001114638	-0.479009514	0.999904799	783	Contig6:3293302:3294174:-	gi|662511204|gb|KEQ68786.1|; Cloroperoxidase [Aureobasidium pullulans var. namibiae CBS 147.97]	NA	psco:LY89DRAFT_576987;	NA	NA	NA	NA	NA	NA	NA	NA
A09010	-1.96787379	0.000985111	0.025968359	0.98517919	-0.318464962	0.951538762	1.675377188	0.033855959	834	Contig6:3375458:3376291:+	NA	NA	NA	NA	NA	GO:0016853; isomerase activity; molecular_function	NA	NA	NA	NA	NA
A09021	2.309545214	3.86E-07	0.345605096	0.76594667	1.595997434	0.002552828	-0.367942684	0.999904799	744	Contig6:3398747:3399540:+	gi|452836353|gb|EME38297.1|; hypothetical protein [Dothistroma septosporum NZE10, DOTSEDRAFT_48565]	NA	NA	NA	NA	GO:0006505; GPI anchor metabolic process; biological_process GO:0006886; intracellular protein transport; biological_process GO:0016788; hydrolase activity, acting on ester bonds; molecular_function	NA	NA	NA	NA	NA
A09034	-0.526566934	0.603031783	2.756158893	2.58E-05	-2.235971224	0.002629376	1.046754603	0.428969078	837	Contig6:3435502:3436338:+	NA	NA	NA	NA	NA	NA	NA	NA	NA	NA	NA
A09036	-0.230523903	0.851460863	1.766798761	0.003299592	-0.846866929	0.541654881	1.150455734	0.230797084	576	Contig6:3438069:3438644:+	NA	NA	NA	NA	NA	NA	NA	NA	NA	NA	NA
A09037	3.808623238	4.31E-17	0.349490869	0.762054374	2.284416672	1.13E-06	-1.174715697	0.090479131	546	Contig6:3442534:3443211:-	gi|453082487|gb|EMF10534.1|; hypothetical protein [Sphaerulina musiva SO2202, SEPMUDRAFT_150613]	NA	NA	NA	NA	NA	NA	NA	YES	NA	NA
A09049	1.735940482	0.000417087	1.203817385	0.035892547	1.140120469	0.09813037	0.607997372	0.933622858	3972	Contig6:3482324:3486295:+	gi|477514327|gb|ENH66707.1|; hypothetical protein [Fusarium oxysporum]	NA	ani:AN5242.2;	NA	NA	GO:0007586; digestion; biological_process GO:0008047; enzyme activator activity; molecular_function GO:0003964; RNA-directed DNA polymerase activity; molecular_function GO:0005576; NA GO:0015074; DNA integration; biological_process GO:0016042; lipid catabolic process; biological_process GO:0006278; RNA-dependent DNA replication; biological_process GO:0003723; RNA binding; molecular_function	NA	NA	NA	NA	NA
A09097	2.473858071	3.59E-08	0.553348822	0.537211329	1.09091519	0.100255365	-0.829594058	0.491315704	882	Contig6:388913:389794:-	gi|631393462|ref|XP_007931111.1|; hypothetical protein [Pseudocercospora fijiensis CIRAD86, MYCFIDRAFT_199952]	NA	NA	NA	NA	NA	NA	NA	NA	NA	NA
A09101	-1.010108295	0.114070157	2.01610834	7.11E-05	-0.437207266	0.884817458	2.589009369	5.42E-07	3279	Contig6:3671671:3675358:+	gi|453086095|gb|EMF14137.1|; hypothetical protein [Sphaerulina musiva SO2202, SEPMUDRAFT_147948]	NA	pfj:MYCFIDRAFT_58316; K11231 SLN1 osomolarity two-component system, sensor histidine kinase SLN1 2.7.13.3 Environmental Information Processing; Signal transduction; Two-component system [PATH:ko02020] Environmental Information Processing; Signal transduction; MAPK signaling pathway - yeast [PATH:ko04011]	NA	NA	GO:0000156; two-component response regulator activity; molecular_function GO:0000155; two-component sensor activity; molecular_function GO:0007165; signal transduction; biological_process GO:0016020; membrane; cellular_component GO:0000160; two-component signal transduction system (phosphorelay); biological_process GO:0006355; regulation of transcription, DNA-dependent; biological_process GO:0004…	PHI:2200; MoSLN1 EHA55738.1 318829 Magnaporthe oryzae loss of pathogenicity	NA	NA	NA	NA
A09108	1.626872003	0.00122267	0.361670147	0.761692702	1.261337589	0.051051252	-0.003864268	0.999904799	615	Contig6:402744:403358:+	gi|667825032|ref|XP_007776687.1|; hypothetical protein [Coniosporium apollinis CBS 100218, W97_00584]	NA	NA	NA	NA	GO:0008521; acetyl-CoA transporter activity; molecular_function GO:0016021; integral to membrane; cellular_component	NA	NA	NA	NA	NA
A09157	1.506344585	0.001870267	0.420818787	0.691303767	0.974655288	0.178411153	-0.11087051	0.999904799	315	Contig6:532124:532614:+	gi|453081144|gb|EMF09193.1|; 10 kDa heat shock protein, mitochondrial [Sphaerulina musiva SO2202]	O59804; CH10_SCHPO 10 kDa heat shock protein, mitochondrial OS=Schizosaccharomyces pombe (strain 972 / ATCC 24843) GN=hsp10 PE=1 SV=1	ztr:MYCGRDRAFT_105721; K04078 groES, HSPE1 chaperonin GroES -- --	SPCC550.06c; KOG1641 Mitochondrial chaperonin O Posttranslational modification, protein turnover, chaperones ;	NA	GO:0030272; 5-formyltetrahydrofolate cyclo-ligase activity; molecular_function GO:0009396; folic acid-containing compound biosynthetic process; biological_process GO:0006457; protein folding; biological_process GO:0005737; cytoplasm; cellular_component GO:0005524; ATP binding; molecular_function	NA	NA	NA	NA	NA
A09161	-2.119238952	5.35E-05	-1.010341746	0.226953903	-1.358343457	0.040080943	-0.249446251	0.999904799	630	Contig6:538336:539479:-	gi|662528072|gb|KEQ85450.1|; putative Myo-inositol transporter 1, partial [Aureobasidium pullulans EXF-150]	NA	nhe:NECHADRAFT_15004;	NA	NA	GO:0022857; transmembrane transporter activity; molecular_function GO:0006810; transport; biological_process GO:0055085; transmembrane transport; biological_process GO:0016020; membrane; cellular_component GO:0016021; integral to membrane; cellular_component GO:0005215; NA	NA	NA	NA	NA	NA
A09163	1.356919775	0.006680685	0.053345294	0.970238582	1.036962549	0.135503436	-0.266611932	0.999904799	552	Contig6:543264:543815:+	gi|682453838|gb|KFZ12473.1|; hypothetical protein [Pseudogymnoascus pannorum VKM F-4520 (FW-2644), V502_07065]	NA	tmn:UCRPA7_4142;	NA	NA	GO:0019307; mannose biosynthetic process; biological_process GO:0004615; phosphomannomutase activity; molecular_function GO:0005737; cytoplasm; cellular_component	NA	NA	NA	NA	NA
A09166	1.417111751	0.00531117	0.06665357	0.965059252	1.104956754	0.106174278	-0.245501427	0.999904799	885	Contig6:61521:62405:-	gi|631392510|ref|XP_007930635.1|; hypothetical protein [Pseudocercospora fijiensis CIRAD86, MYCFIDRAFT_65345]	NA	ztr:MYCGRDRAFT_110754;	NA	NA	NA	NA	NA	NA	NA	NA
A09188	-0.611019648	0.495490693	3.508629453	6.74E-08	-2.946226914	1.96E-05	1.173422188	0.240142906	1449	Contig6:832:2280:-	NA	NA	NA	NA	NA	NA	NA	NA	NA	NA	NA
A09200	1.707448176	0.004603611	0.103612906	0.949760196	2.014841191	0.00104851	0.411005921	0.999904799	1422	Contig6:71203:72624:+	NA	NA	NA	NA	NA	NA	NA	NA	NA	NA	NA
A09202	-1.850139864	8.30E-05	-1.534278181	0.003176219	0.085218142	0.993237931	0.401079824	0.999904799	1035	Contig6:628031:629117:-	gi|452838714|gb|EME40654.1|; hypothetical protein [Dothistroma septosporum NZE10, DOTSEDRAFT_82246]	O94564; YGD6_SCHPO Zinc-type alcohol dehydrogenase-like protein C1773.06c OS=Schizosaccharomyces pombe (strain 972 / ATCC 24843) GN=SPBC1773.06c PE=3 SV=1	ztr:MYCGRDRAFT_105735;	SPBC1773.06c; KOG1198 Zinc-binding oxidoreductase CR Energy production and conversion ; General function prediction only ;	NA	GO:0006520; cellular amino acid metabolic process; biological_process GO:0008270; zinc ion binding; molecular_function GO:0006813; potassium ion transport; biological_process GO:0016491; oxidoreductase activity; molecular_function GO:0055114; oxidation-reduction process; biological_process	NA	NA	NA	NA	NA
A09203	-2.284156766	2.23E-05	-1.20191254	0.043500833	1.315881856	0.034025935	2.398126083	3.74E-05	600	Contig6:629787:630445:-	NA	NA	NA	NA	NA	NA	NA	NA	YES	NA	NA
A09225	4.46188668	1.33E-20	0.717282837	0.351788327	3.447756056	1.74E-12	-0.296847787	0.999904799	459	Contig6:679461:680047:+	gi|398389757|ref|XP_003848339.1|; hypothetical protein [Zymoseptoria tritici IPO323, MYCGRDRAFT_106106]	NA	ztr:MYCGRDRAFT_106106;	NA	NA	NA	NA	NA	YES	NA	NA
A09232	3.202184973	5.99E-10	2.226812404	3.04E-05	0.871049882	0.57921655	-0.104322686	0.999904799	933	Contig6:694986:696179:-	gi|631371052|ref|XP_007919906.1|; glycoside hydrolase family 5 protein [Pseudocercospora fijiensis CIRAD86]	A2QPC3; EGLB_ASPNC Probable endo-beta-1,4-glucanase B OS=Aspergillus niger (strain CBS 513.88 / FGSC A1513) GN=eglB PE=3 SV=1	pfj:MYCFIDRAFT_29122; K01179 E3.2.1.4 endoglucanase 3.2.1.4 Metabolism; Carbohydrate metabolism; Starch and sucrose metabolism [PATH:ko00500]	NA	NA	GO:0004553; hydrolase activity, hydrolyzing O-glycosyl compounds; molecular_function GO:0005975; carbohydrate metabolic process; biological_process	NA	NA	NA	AAB51451.1_GH5; endo-&beta;-1,4-glucanase 1 (Egl1);3.2.1.4;;Macrophomina phaseolina;Q12638 endo-&beta;-1,4-glucanase / cellulase (EC 3.2.1.4); endo-&beta;-1,4-xylanase (EC 3.2.1.8); &beta;-glucosidase (EC 3.2.1.21); &beta;-mannosidase (EC 3.2.1.25); &beta;-glucosylceramidase (EC 3.2.1.45); glucan &beta;-1,3-glucosidase (EC 3.2.1.58); licheninase (EC 3.2.1.73); exo-&beta;-1,4-glucanase / cellodext…	NA
A09234	-2.420310199	0.000694752	0.355522523	0.80336318	0.188156047	0.981032711	2.963988769	3.61E-05	1665	Contig6:698409:700073:+	gi|452838636|gb|EME40576.1|; hypothetical protein [Dothistroma septosporum NZE10, DOTSEDRAFT_82196]	NA	NA	NA	NA	GO:0008152; NA GO:0003824; NA	NA	NA	NA	NA	NA
A09238	2.646472305	5.23E-09	0.232987591	0.85704856	1.765778702	0.000566996	-0.647706012	0.856044005	1398	Contig6:718758:721907:-	NA	NA	NA	NA	NA	GO:0003677; DNA binding; molecular_function GO:0006355; regulation of transcription, DNA-dependent; biological_process	PHI:2971; CspR AAO82613 1351 Enterococcus faecalis reduced virulence	NA	NA	NA	NA
A09254	-1.513522542	0.002725888	-1.324098185	0.017676775	-0.025605573	0.996645999	0.163818784	0.999904799	1845	Contig6:762247:764091:-	NA	NA	NA	NA	NA	GO:0019028; viral capsid; cellular_component	NA	NA	NA	NA	NA
A09267	1.845939182	6.73E-05	0.150069509	0.914313787	1.304606618	0.024023301	-0.391263055	0.999904799	900	Contig6:801243:802377:-	gi|398391967|ref|XP_003849443.1|; signal peptide-containing protein [Zymoseptoria tritici IPO323]	NA	ztr:MYCGRDRAFT_75683;	NA	NA	NA	NA	NA	YES	NA	NA
A09277	0.87389615	0.205572315	1.266616795	0.139756195	-1.847425287	0.00895197	-1.454704642	0.047962265	762	Contig6:94219:95837:-	NA	NA	NA	NA	NA	NA	NA	NA	NA	NA	NA
A09300	-1.800751393	0.000123142	-0.927247654	0.15701889	-0.445316558	0.837528349	0.42818718	0.999904799	1323	Contig6:98621:100052:-	gi|453081142|gb|EMF09191.1|; hypothetical protein [Sphaerulina musiva SO2202, SEPMUDRAFT_51980]	NA	ztr:MYCGRDRAFT_48124;	NA	NA	NA	NA	NA	NA	NA	NA
A09305	-2.347236732	1.63E-07	-1.267624411	0.019657479	-0.869292875	0.294057905	0.210319446	0.999904799	1704	Contig6:887597:889801:-	gi|631392262|ref|XP_007930511.1|; hypothetical protein [Pseudocercospora fijiensis CIRAD86, MYCFIDRAFT_36929]	P18631; RAG1_KLULA Low-affinity glucose transporter OS=Kluyveromyces lactis (strain ATCC 8585 / CBS 2359 / DSM 70799 / NBRC 1267 / NRRL Y-1140 / WM37) GN=RAG1 PE=1 SV=1	ztr:MYCGRDRAFT_110308;	SPCC1235.13; KOG0254 Predicted transporter (major facilitator superfamily) R General function prediction only ;	gnl|TC-DB|Q8J0U9; 2.A.1.1.58 Monosaccharide transporter - Aspergillus niger.	GO:0055085; transmembrane transport; biological_process GO:0022857; transmembrane transporter activity; molecular_function GO:0016021; integral to membrane; cellular_component	NA	NA	NA	NA	NA
A09338	1.113016737	0.039810285	0.088286422	0.951489682	1.662058325	0.00130144	0.637328009	0.870114323	1236	Contig6:955168:956403:+	gi|242790781|ref|XP_002481624.1|; hypothetical protein [Talaromyces stipitatus ATCC 10500, TSTA_114450]	NA	NA	NA	NA	NA	NA	NA	NA	NA	NA
A09340	1.714219484	0.001090668	0.589096087	0.53084599	1.212920228	0.094734832	0.08779683	0.999904799	1122	Contig6:960887:962256:+	NA	NA	NA	NA	NA	NA	NA	NA	NA	NA	NA
A09346	-1.366162426	0.005721192	-1.990928298	3.02E-05	0.163466837	0.981032711	-0.461299036	0.999904799	1710	Contig6:975676:977439:-	gi|631392382|ref|XP_007930571.1|; hypothetical protein [Pseudocercospora fijiensis CIRAD86, MYCFIDRAFT_50120]	NA	plj:VFPFJ_05622;	NA	NA	GO:0016021; integral to membrane; cellular_component GO:0022857; transmembrane transporter activity; molecular_function GO:0055085; transmembrane transport; biological_process	NA	NA	NA	NA	NA
A09347	-2.079149131	4.56E-06	-2.143592829	6.39E-06	-0.334115469	0.927385815	-0.398559167	0.999904799	1659	Contig6:978438:980256:+	gi|631393266|ref|XP_007931013.1|; hypothetical protein [Pseudocercospora fijiensis CIRAD86, MYCFIDRAFT_157466]	NA	pbl:PAAG_06008;	NA	NA	NA	NA	NA	NA	NA	NA
A09358	3.034647141	3.08E-11	2.863446022	1.13E-09	2.101016198	2.30E-05	1.929815078	0.000155504	1524	Contig6:1027382:1029164:-	gi|453081567|gb|EMF09616.1|; MFS general substrate transporter [Sphaerulina musiva SO2202]	NA	ztr:MYCGRDRAFT_47943;	NA	NA	GO:0016021; integral to membrane; cellular_component GO:0055085; transmembrane transport; biological_process	NA	NA	NA	NA	NA
A09361	3.572357788	6.22E-09	0.381420821	0.772726234	3.009888194	1.08E-05	-0.181048773	0.999904799	666	Contig6:1040157:1040997:+	gi|682395762|gb|KFY74235.1|; hypothetical protein [Pseudogymnoascus pannorum VKM F-103, V499_05733]	NA	ela:UCREL1_4036;	NA	NA	GO:0008152; NA GO:0016491; oxidoreductase activity; molecular_function	NA	NA	NA	NA	NA
A09378	1.924504229	2.87E-05	0.964000131	0.125919687	0.985513515	0.169491732	0.025009418	0.999904799	4344	Contig6:1076611:1080954:+	NA	NA	NA	NA	NA	GO:0005515; protein binding; molecular_function GO:0032040; small-subunit processome; cellular_component GO:0008270; zinc ion binding; molecular_function GO:0006364; rRNA processing; biological_process GO:0004842; ubiquitin-protein ligase activity; molecular_function	NA	NA	NA	NA	NA
A09431	1.572816104	0.001161393	0.91302812	0.16622358	0.740382066	0.495988574	0.080594081	0.999904799	1530	Contig6:1206804:1208735:-	NA	NA	NA	NA	NA	NA	NA	NA	NA	NA	NA
A09445	-0.732466731	0.247368598	-1.636454819	0.001080164	-0.012015197	0.998196104	-0.916003285	0.346647775	564	Contig6:1243032:1243595:-	NA	NA	NA	NA	NA	NA	NA	NA	YES	NA	NA
A09479	-0.359556866	0.69220186	-1.902325075	0.000113211	1.560302141	0.003679121	0.017533932	0.999904799	903	Contig6:1337042:1337994:-	gi|453081245|gb|EMF09294.1|; glycoside hydrolase family 43 protein [Sphaerulina musiva SO2202]	NA	bcom:BAUCODRAFT_79671;	NA	NA	GO:0005975; carbohydrate metabolic process; biological_process GO:0004553; hydrolase activity, hydrolyzing O-glycosyl compounds; molecular_function	NA	NA	NA	AFW16060.1_GH43; ORF;--;Phanerochaete chrysosporium BKM-F-1767;-- &beta;-xylosidase (EC 3.2.1.37); &alpha;-L-arabinofuranosidase (EC 3.2.1.55); arabinanase (EC 3.2.1.99); xylanase (EC 3.2.1.8); galactan 1,3-&beta;-galactosidase (EC 3.2.1.145); &alpha;-1,2-L-arabinofuranosidase (EC 3.2.1.-); exo-&alpha;-1,5-L-arabinofuranosidase (EC 3.2.1.-); [inverting] exo-&alpha;-1,5-L-arabinanase (EC 3.2.1.-);…	NA
A09500	-0.293195587	0.791388202	1.839715078	0.004417567	-1.838488247	0.006103538	0.294422418	0.999904799	771	Contig6:1394786:1396065:-	gi|398391835|ref|XP_003849377.1|; hypothetical protein [Zymoseptoria tritici IPO323, MYCGRDRAFT_75499]	P0C582; M2OM_NEUCR Putative mitochondrial 2-oxoglutarate/malate carrier protein OS=Neurospora crassa (strain ATCC 24698 / 74-OR23-1A / CBS 708.71 / DSM 1257 / FGSC 987) GN=mic-33 PE=3 SV=1	ztr:MYCGRDRAFT_75499; K15104 SLC25A11, OGC solute carrier family 25 (mitochondrial oxoglutarate transporter), member 11 -- --	At5g19760; KOG0759 Mitochondrial oxoglutarate/malate carrier proteins C Energy production and conversion ;	gnl|TC-DB|Q8IB73; 2.A.29.2.10 Oxoglutarate/malate translocator protein, putative OS=Plasmodium falciparum (isolate 3D7) GN=PF08_0031 PE=3 SV=1	NA	NA	NA	NA	NA	NA
A09504	-3.126702693	6.00E-09	-1.897711165	0.00279669	-0.991507533	0.246062231	0.237483995	0.999904799	2322	Contig6:1404076:1406743:+	NA	NA	NA	NA	NA	GO:0046983; protein dimerization activity; molecular_function	NA	NA	NA	NA	NA
A09515	1.336541209	0.00858718	1.385436458	0.009406598	0.732316374	0.508019286	0.781211623	0.581734622	1251	Contig6:1437731:1439157:+	gi|576041138|ref|XP_006694442.1|; alkaline protease-like protein [Chaetomium thermophilum var. thermophilum DSM 1495]	P20015; PRTT_PARAQ Proteinase T (Fragment) OS=Parengyodontium album GN=PROT PE=1 SV=1	cthr:CTHT_0040330;	NA	NA	GO:0004252; serine-type endopeptidase activity; molecular_function GO:0006508; proteolysis; biological_process	NA	NA	YES	NA	NA
A09538	1.444671811	0.014662724	1.684937597	0.006023164	-0.262407145	0.974733202	-0.022141359	0.999904799	549	Contig6:1493572:1494120:-	NA	NA	NA	NA	NA	NA	NA	NA	NA	NA	NA
A09542	-2.411959105	6.13E-07	-1.214716796	0.03489324	0.75139502	0.489556565	1.948637328	0.000540186	1281	Contig6:1503821:1505210:+	gi|631392744|ref|XP_007930752.1|; hypothetical protein [Pseudocercospora fijiensis CIRAD86, MYCFIDRAFT_199582]	NA	ztr:MYCGRDRAFT_101235;	NA	NA	GO:0004601; peroxidase activity; molecular_function	NA	NA	YES	NA	nrps
A09550	1.338684272	0.019092734	1.215892412	0.033734342	2.260177957	1.24E-05	2.137386096	3.51E-05	1524	Contig6:1528116:1530004:+	gi|682406306|gb|KFY81569.1|; hypothetical protein [Pseudogymnoascus pannorum VKM F-4518 (FW-2643), V500_11299]	A1CFL0; PATC_ASPCL Efflux pump patC OS=Aspergillus clavatus (strain ATCC 1007 / CBS 513.65 / DSM 816 / NCTC 3887 / NRRL 1) GN=patC PE=1 SV=1	pan:PODANSg8629;	NA	NA	GO:0055085; transmembrane transport; biological_process GO:0022857; transmembrane transporter activity; molecular_function GO:0016021; integral to membrane; cellular_component	NA	NA	NA	NA	nrps
A09560	0.035057346	0.980530791	1.468023943	0.008243178	0.227452013	0.974733202	1.66041861	0.004896235	1863	Contig6:1552403:1554313:+	gi|631389892|ref|XP_007929326.1|; hypothetical protein [Pseudocercospora fijiensis CIRAD86, MYCFIDRAFT_212045]	NA	pfj:MYCFIDRAFT_212045;	NA	NA	GO:0050660; flavin adenine dinucleotide binding; molecular_function GO:0006955; immune response; biological_process GO:0055114; oxidation-reduction process; biological_process GO:0016491; oxidoreductase activity; molecular_function GO:0050840; extracellular matrix binding; molecular_function GO:0005576; NA GO:0008762; UDP-N-acetylmuramate dehydrogenase activity; molecular_function	NA	NA	YES	CAK49173.1_AA7; An03g05210 / ANI_1_660034;--;Aspergillus niger CBS 513.88;-- glucooligosaccharide oxidase (EC 1.1.3.-); chitooligosaccharide oxidase (EC 1.1.3.-) The glucooligosaccharide oxidases (GOO) found in this family oxidize the reducing end glycosyl residues of oligosaccharides linked by alpha- or beta-1,4 bonds and glucose.	nrps
A09581	-1.617524621	0.001008993	-1.010342913	0.113315391	-0.204009192	0.974733202	0.403172515	0.999904799	1197	Contig6:1602710:1603906:-	NA	NA	NA	NA	NA	NA	NA	NA	NA	NA	NA
A09587	0.016103724	0.990072733	-1.812193189	0.000595069	0.994410601	0.199232975	-0.833886312	0.596688778	444	Contig6:1621605:1622048:+	NA	NA	NA	NA	NA	NA	NA	NA	NA	NA	NA
A09627	-1.575380408	0.001002646	-1.282910552	0.017565523	-0.092150111	0.993237931	0.200319745	0.999904799	4008	Contig6:1740421:1744624:-	gi|615408658|ref|XP_007582730.1|; putative abc multidrug transporter protein [Neofusicoccum parvum UCRNP2]	NA	npa:UCRNP2_3435;	NA	NA	GO:0031683; G-protein beta/gamma-subunit complex binding; molecular_function GO:0006614; SRP-dependent cotranslational protein targeting to membrane; biological_process GO:0019001; guanyl nucleotide binding; molecular_function GO:0000103; sulfate assimilation; biological_process GO:0007186; G-protein coupled receptor protein signaling pathway; biological_process GO:0055085; transmembrane transpor…	PHI:3928; MacB AAL19878 28901 Salmonella enterica reduced virulence	NA	NA	NA	nrps
A09628	-3.201411095	7.93E-13	-1.600057493	0.001502568	-0.946326942	0.200625878	0.655026661	0.838376682	17241	Contig6:1747091:1764395:+	gi|671379486|ref|XP_008719632.1|; hypothetical protein HMPREF1541_07085, partial [Cyphellophora europaea CBS 101466]	NA	NA	NA	NA	GO:0008152; NA GO:0003824; NA	NA	NA	NA	NA	nrps
A09645	-0.510398906	0.573621647	0.473693596	0.756156182	-1.852664117	0.004403906	-0.868571615	0.709686955	1698	Contig6:1805200:1807094:+	gi|398392641|ref|XP_003849780.1|; hypothetical protein [Zymoseptoria tritici IPO323, MYCGRDRAFT_47978]	NA	ztr:MYCGRDRAFT_47978;	NA	NA	GO:0055085; transmembrane transport; biological_process GO:0022857; transmembrane transporter activity; molecular_function GO:0016021; integral to membrane; cellular_component	NA	NA	NA	NA	nrps
A09646	3.116819086	2.63E-12	0.369675284	0.74189987	1.892328337	0.000102491	-0.854815465	0.448033984	792	Contig6:1807529:1808439:-	gi|607362774|gb|EZA57019.1|; hypothetical protein [Cerapachys biroi, X777_01625]	Q9SIH2; DOT1_ARATH Glycine-rich protein DOT1 OS=Arabidopsis thaliana GN=DOT1 PE=2 SV=1	acep:105617714;	7299788; KOG0118 FOG: RRM domain R General function prediction only ;	NA	NA	NA	NA	YES	NA	NA
A09649	-1.758015258	0.000164832	-1.523362964	0.002967292	-0.413469799	0.875705877	-0.178817506	0.999904799	366	Contig6:1819629:1820121:-	gi|453081249|gb|EMF09298.1|; hypothetical protein [Sphaerulina musiva SO2202, SEPMUDRAFT_151378]	NA	bcom:BAUCODRAFT_38658;	NA	NA	NA	NA	NA	NA	NA	NA
A09656	-0.679178279	0.311586607	0.058890567	0.967475428	1.34282954	0.020237569	2.080898386	3.74E-05	372	Contig6:1837326:1837982:+	NA	NA	NA	NA	NA	NA	NA	NA	NA	NA	NA
A09657	1.514230637	0.006930112	0.97673305	0.173761809	0.818555872	0.524995593	0.281058285	0.999904799	1203	Contig6:1838270:1839734:-	gi|453085943|gb|EMF13985.1|; glycoside hydrolase family 28 protein [Sphaerulina musiva SO2202]	Q5ASG9; PGLX1_EMENI Exopolygalacturonase X-1 OS=Emericella nidulans (strain FGSC A4 / ATCC 38163 / CBS 112.46 / NRRL 194 / M139) GN=pgaX-1 PE=1 SV=1	pfj:MYCFIDRAFT_46959; K01213 E3.2.1.67 galacturan 1,4-alpha-galacturonidase 3.2.1.67 Metabolism; Carbohydrate metabolism; Pentose and glucuronate interconversions [PATH:ko00040] Metabolism; Carbohydrate metabolism; Starch and sucrose metabolism [PATH:ko00500]	NA	NA	GO:0004650; polygalacturonase activity; molecular_function GO:0005975; carbohydrate metabolic process; biological_process	NA	NA	YES	EAA60554.1_GH28; exo-polygalacturonase (AN8761.2);3.2.1.67;;Aspergillus nidulans FGSC A4;Q5ASG9 polygalacturonase (EC 3.2.1.15); exo-polygalacturonase (EC 3.2.1.67); exo-polygalacturonosidase (EC 3.2.1.82); rhamnogalacturonase (EC 3.2.1.171); rhamnogalacturonan &alpha;-1,2-galacturonohydrolase (EC 3.2.1.173); rhamnogalacturonan &alpha;-L-rhamnopyranohydrolase (EC 3.2.1.174); endo-xylogalacturonan…	NA
A09672	3.241974374	3.13E-06	2.06236218	0.006102677	0.884073329	0.827339491	-0.295538866	0.999904799	1296	Contig6:1874870:1876165:+	gi|631384054|ref|XP_007926407.1|; hypothetical protein [Pseudocercospora fijiensis CIRAD86, MYCFIDRAFT_211240]	NA	pfj:MYCFIDRAFT_211240;	NA	NA	GO:0006468; protein phosphorylation; biological_process GO:0004672; protein kinase activity; molecular_function GO:0005524; ATP binding; molecular_function	NA	NA	NA	NA	NA
A09690	1.870244641	5.31E-05	0.654654621	0.414355869	1.063083817	0.111404003	-0.152506202	0.999904799	1788	Contig6:1915067:1916960:+	gi|398388319|ref|XP_003847621.1|; hypothetical protein [Zymoseptoria tritici IPO323, MYCGRDRAFT_64715]	NA	ztr:MYCGRDRAFT_64715; K13333 PLB lysophospholipase 3.1.1.5 Metabolism; Lipid metabolism; Glycerophospholipid metabolism [PATH:ko00564]	NA	NA	GO:0009395; phospholipid catabolic process; biological_process GO:0004620; phospholipase activity; molecular_function	NA	NA	NA	NA	NA
A09694	-0.565194352	0.446975407	-3.921658875	5.12E-14	0.071418759	0.993237931	-3.285045764	4.04E-10	1158	Contig6:1921682:1922895:+	NA	NA	NA	NA	NA	NA	NA	NA	NA	NA	NA
A09696	-1.985912246	0.00010201	-1.585216	0.011789391	-1.152455134	0.104157977	-0.751758888	0.903265889	1413	Contig6:1927335:1928747:-	gi|631384960|ref|XP_007926860.1|; hypothetical protein MYCFIDRAFT_137369, partial [Pseudocercospora fijiensis CIRAD86]	NA	pfj:MYCFIDRAFT_137369;	NA	NA	GO:0005506; iron ion binding; molecular_function GO:0055114; oxidation-reduction process; biological_process GO:0020037; heme binding; molecular_function GO:0016705; oxidoreductase activity, acting on paired donors, with incorporation or reduction of molecular oxygen; molecular_function	NA	e_gw1.41.26.1; [Mycosphaerella fijiensis]	NA	NA	NA
A09720	1.423822187	0.007273154	1.847969364	0.000418324	-0.095822893	0.993237931	0.328324283	0.999904799	1503	Contig6:2024896:2027006:-	gi|631383132|ref|XP_007925946.1|; hypothetical protein [Pseudocercospora fijiensis CIRAD86, MYCFIDRAFT_72196]	NA	pfj:MYCFIDRAFT_72196;	NA	NA	GO:0055085; transmembrane transport; biological_process GO:0016021; integral to membrane; cellular_component	NA	NA	NA	NA	NA
A09734	1.741255481	0.000201519	0.151212749	0.913774468	0.991722072	0.166348694	-0.59832066	0.931712792	624	Contig6:2065973:2066722:-	gi|453086783|gb|EMF14825.1|; hypothetical protein [Sphaerulina musiva SO2202, SEPMUDRAFT_40919]	NA	bcom:BAUCODRAFT_30283;	NA	NA	GO:0016846; carbon-sulfur lyase activity; molecular_function GO:0008152; NA	NA	NA	NA	NA	NA
A09742	0.475332989	0.62547773	-1.789547355	0.003095078	1.097734628	0.186366438	-1.167145715	0.285974753	531	Contig6:2093640:2094170:-	NA	NA	NA	NA	NA	NA	NA	NA	NA	NA	NA
A09762	1.685895036	0.000390877	0.333451856	0.775067673	1.194152352	0.055741304	-0.158290828	0.999904799	519	Contig6:2154083:2154601:+	gi|452845101|gb|EME47034.1|; hypothetical protein [Dothistroma septosporum NZE10, DOTSEDRAFT_69120]	NA	NA	NA	NA	NA	NA	NA	NA	NA	NA
A09771	1.364356505	0.005813637	0.547290138	0.540624298	0.865645271	0.300052006	0.048578905	0.999904799	1725	Contig6:2174844:2176568:+	gi|627799971|ref|XP_007673333.1|; hypothetical protein [Baudoinia compniacensis UAMH 10762, BAUCODRAFT_119360]	NA	bcom:BAUCODRAFT_119360;	NA	NA	GO:0006508; proteolysis; biological_process GO:0004190; aspartic-type endopeptidase activity; molecular_function	NA	NA	NA	NA	NA
A09772	-1.455638744	0.002834674	-1.7703018	0.000313773	-0.388452191	0.892607305	-0.703115246	0.735672547	2013	Contig6:2176627:2178694:-	gi|453086193|gb|EMF14235.1|; hypothetical protein [Sphaerulina musiva SO2202, SEPMUDRAFT_148010]	NA	NA	NA	NA	NA	NA	NA	NA	NA	NA
A09774	-0.885513349	0.131143149	-2.344462483	7.29E-07	-0.174812706	0.981032711	-1.63376184	0.002739997	3237	Contig6:2180835:2184071:+	NA	NA	NA	NA	NA	GO:0006468; protein phosphorylation; biological_process GO:0005515; protein binding; molecular_function GO:0005524; ATP binding; molecular_function GO:0004672; protein kinase activity; molecular_function	NA	NA	NA	NA	other
A09779	1.605313905	0.009357439	-0.382352989	0.782859226	1.174750884	0.216207061	-0.812916009	0.747301539	831	Contig6:2196571:2197401:+	NA	NA	NA	NA	NA	NA	NA	NA	NA	NA	other
A09795	1.535008798	0.001621208	0.512246616	0.594661954	0.174464899	0.981032711	-0.848297283	0.466011375	1146	Contig6:2259743:2260951:+	gi|452844472|gb|EME46406.1|; hypothetical protein [Dothistroma septosporum NZE10, DOTSEDRAFT_42926]	NA	bcom:BAUCODRAFT_144949;	NA	NA	NA	NA	NA	NA	NA	NA
A09856	-2.272742	3.03E-06	-2.241165914	8.01E-06	0.459219154	0.834204274	0.49079524	0.999904799	1659	Contig6:2416780:2418493:+	gi|631382974|ref|XP_007925867.1|; hypothetical protein [Pseudocercospora fijiensis CIRAD86, MYCFIDRAFT_52295]	Q70J59; SED2_ASPFU Tripeptidyl-peptidase sed2 OS=Neosartorya fumigata (strain ATCC MYA-4609 / Af293 / CBS 101355 / FGSC A1100) GN=sed2 PE=1 SV=1	pfj:MYCFIDRAFT_52295; K01279 TPP1, CLN2 tripeptidyl-peptidase I 3.4.14.9 Cellular Processes; Transport and catabolism; Lysosome [PATH:ko04142]	NA	NA	GO:0001514; selenocysteine incorporation; biological_process GO:0003723; RNA binding; molecular_function GO:0004252; serine-type endopeptidase activity; molecular_function GO:0003746; translation elongation factor activity; molecular_function GO:0006508; proteolysis; biological_process GO:0008236; serine-type peptidase activity; molecular_function GO:0005737; cytoplasm; cellular_component GO:0005…	NA	NA	NA	NA	NA
A09887	1.330025136	0.007720212	-0.147141361	0.916792387	0.574024369	0.704430176	-0.903142128	0.366914051	1671	Contig6:2500324:2501994:-	gi|453086138|gb|EMF14180.1|; MFS general substrate transporter [Sphaerulina musiva SO2202]	NA	ztr:MYCGRDRAFT_40740;	NA	gnl|TC-DB|Q70WR7; 2.A.1.2.23 Fructose facilitator - Zygosaccharomyces bailii.	GO:0055085; transmembrane transport; biological_process GO:0016021; integral to membrane; cellular_component	NA	NA	NA	NA	NA
A09899	-0.877344724	0.435437326	0.406726943	0.757585938	1.614195025	0.03310139	2.898266692	1.25E-05	1587	Contig6:253351:254937:+	gi|453081342|gb|EMF09391.1|; glycosyltransferase family 2 protein [Sphaerulina musiva SO2202]	NA	ztr:MYCGRDRAFT_35809;	NA	NA	GO:0016757; transferase activity, transferring glycosyl groups; molecular_function	NA	NA	NA	NA	NA
A09904	1.604854127	0.000761751	0.754872499	0.304685206	1.148725115	0.069070232	0.298743488	0.999904799	996	Contig6:2562416:2563411:+	NA	NA	NA	NA	NA	GO:0006505; GPI anchor metabolic process; biological_process GO:0006886; intracellular protein transport; biological_process GO:0016788; hydrolase activity, acting on ester bonds; molecular_function GO:0016787; hydrolase activity; molecular_function GO:0006629; lipid metabolic process; biological_process	NA	NA	NA	NA	NA
A09912	1.389161674	0.005531713	0.386892009	0.730818306	0.883496321	0.294057905	-0.118773344	0.999904799	294	Contig6:2585658:2586011:+	gi|452842833|gb|EME44769.1|; hypothetical protein [Dothistroma septosporum NZE10, DOTSEDRAFT_44888]	NA	pfj:MYCFIDRAFT_163123; K09780 K09780 uncharacterized protein -- --	NA	NA	NA	NA	NA	NA	NA	NA
A09926	1.683097566	0.000351126	0.899603447	0.172090331	1.404067541	0.010866173	0.620573422	0.888644771	4530	Contig6:2612300:2617199:+	gi|671167028|ref|XP_008723980.1|; hypothetical protein [Cladophialophora carrionii CBS 160.54, G647_09765]	NA	NA	NA	NA	GO:0019089; transmission of virus; biological_process GO:0005515; protein binding; molecular_function	NA	NA	NA	NA	NA
A09940	-1.74679869	0.000182984	-1.19547312	0.031959628	-0.756563204	0.46003285	-0.205237634	0.999904799	504	Contig6:2646907:2647524:+	gi|453086597|gb|EMF14639.1|; hypothetical protein [Sphaerulina musiva SO2202, SEPMUDRAFT_63207]	NA	pfj:MYCFIDRAFT_52293;	NA	NA	GO:0016020; membrane; cellular_component	NA	NA	NA	NA	NA
A09941	-1.15834917	0.027570247	-2.073353117	1.42E-05	-0.162619981	0.981032711	-1.077623928	0.170888829	3741	Contig6:2648625:2652487:+	gi|453086596|gb|EMF14638.1|; glycosyltransferase family 1 protein [Sphaerulina musiva SO2202]	NA	pfj:MYCFIDRAFT_153316;	NA	NA	GO:0005975; carbohydrate metabolic process; biological_process GO:0004190; aspartic-type endopeptidase activity; molecular_function GO:0016758; transferase activity, transferring hexosyl groups; molecular_function GO:0030246; carbohydrate binding; molecular_function GO:0016021; integral to membrane; cellular_component GO:0008152; NA GO:0030259; lipid glycosylation; biological_process	NA	NA	NA	CBX91672.1_GT1; ORF;--;Leptosphaeria maculans v23.1.3;E4ZK77 UDP-glucuronosyltransferase (EC 2.4.1.17); zeatin O-&beta;-xylosyltransferase (EC 2.4.2.40); 2-hydroxyacylsphingosine 1-&beta;-galactosyltransferase (EC 2.4.1.45); N-acylsphingosine galactosyltransferase (EC 2.4.1.47); flavonol 3-O-glucosyltransferase (EC 2.4.1.91); anthocyanidin 3-O-glucosyltransferase (EC 2.4.1.115); sinapate 1-glucos…	NA
A09950	1.3615027	0.006422694	0.876533694	0.193119222	1.083794288	0.103148071	0.598825283	0.934163378	960	Contig6:2666109:2667748:-	gi|631382784|ref|XP_007925772.1|; hypothetical protein MYCFIDRAFT_38706, partial [Pseudocercospora fijiensis CIRAD86]	NA	pfj:MYCFIDRAFT_38706;	NA	NA	NA	NA	NA	NA	NA	NA
A09952	1.313988868	0.008747966	0.181247564	0.895281036	1.047325686	0.121717083	-0.085415618	0.999904799	660	Contig6:2670728:2671456:+	gi|453086763|gb|EMF14805.1|; hypothetical protein [Sphaerulina musiva SO2202, SEPMUDRAFT_148404]	NA	pfj:MYCFIDRAFT_215171;	NA	NA	NA	NA	NA	YES	NA	NA
A09961	-0.502327705	0.545729204	2.067091281	0.000195342	-2.138089302	0.000113859	0.431329684	0.999904799	3333	Contig6:2694385:2697717:+	NA	NA	NA	NA	NA	GO:0003723; RNA binding; molecular_function GO:0003964; RNA-directed DNA polymerase activity; molecular_function GO:0006278; RNA-dependent DNA replication; biological_process	NA	NA	NA	NA	NA
A09966	1.516145423	0.001670469	0.44911858	0.661644281	0.496329092	0.782212414	-0.570697751	0.979140653	1827	Contig6:273624:275576:-	gi|453081668|gb|EMF09717.1|; laccase precursor [Sphaerulina musiva SO2202]	Q96UM2; LAC3_BOTFU Laccase-3 (Fragment) OS=Botryotinia fuckeliana GN=lcc3 PE=3 SV=1	pte:PTT_16824;	NA	NA	GO:0016491; oxidoreductase activity; molecular_function GO:0055114; oxidation-reduction process; biological_process GO:0005507; copper ion binding; molecular_function	NA	NA	YES	AGZ90172.1_AA1; laccase (Lac1);--;Setosphaeria turcica 01-23;-- Laccase / p-diphenol:oxygen oxidoreductase / ferroxidase (EC 1.10.3.2); ; ferroxidase (EC 1.10.3.-); Laccase-like multicopper oxidase (EC 1.10.3.-) The characterized AA1 enzymes are multicopper oxidases that use diphenols and related substances as donors with oxygen as the acceptor. The AA1 family is currently divided into 3 subfamil…	NA
A09970	-1.193963711	0.021152245	-1.440070557	0.005748941	-0.445650588	0.8345625	-0.691757434	0.753074431	1905	Contig6:2714278:2716298:-	gi|453086057|gb|EMF14099.1|; hypothetical protein [Sphaerulina musiva SO2202, SEPMUDRAFT_147928]	NA	pfj:MYCFIDRAFT_110011;	NA	NA	NA	NA	NA	NA	NA	t1pks-nrps
A09977	1.706269053	0.000279769	0.163191694	0.904531215	0.739026274	0.483355217	-0.804051086	0.530969221	1215	Contig6:277633:278955:+	gi|631392810|ref|XP_007930785.1|; hypothetical protein [Pseudocercospora fijiensis CIRAD86, MYCFIDRAFT_205022]	NA	npa:UCRNP2_1958;	NA	NA	NA	NA	NA	YES	NA	NA
A09978	1.593679929	0.000931946	0.580212032	0.506652085	0.720422719	0.515198797	-0.293045178	0.999904799	1176	Contig6:2732380:2733660:-	gi|453086570|gb|EMF14612.1|; S-adenosyl-L-methionine-dependent methyltransferase [Sphaerulina musiva SO2202]	NA	NA	NA	NA	GO:0008171; O-methyltransferase activity; molecular_function	NA	NA	NA	NA	t1pks-nrps
A09984	-0.131298571	0.921391856	1.698320636	0.011789391	-2.014668947	0.001683952	-0.18504974	0.999904799	1113	Contig6:2749109:2750329:+	NA	NA	NA	NA	NA	GO:0019646; aerobic electron transport chain; biological_process GO:0009055; NA	NA	NA	NA	NA	t1pks-nrps
A10018	-3.549245236	6.71E-15	-0.136166914	0.923627728	-3.231840915	5.35E-12	0.181237407	0.999904799	714	Contig6:2845673:2846451:-	gi|452844493|gb|EME46427.1|; hypothetical protein [Dothistroma septosporum NZE10, DOTSEDRAFT_86988]	P0CH63; DDI2_YEAST Cyanamide hydratase DDI2 OS=Saccharomyces cerevisiae (strain ATCC 204508 / S288c) GN=DDI2 PE=1 SV=1	pte:PTT_06945; K06035 DDI2_3 cyanamide hydratase 4.2.1.69 Metabolism; Xenobiotics biodegradation and metabolism; Atrazine degradation [PATH:ko00791]	NA	NA	GO:0010333; terpene synthase activity; molecular_function GO:0000287; magnesium ion binding; molecular_function GO:0046872; metal ion binding; molecular_function GO:0016829; lyase activity; molecular_function GO:0008081; phosphoric diester hydrolase activity; molecular_function	NA	NA	NA	NA	NA
A10029	2.240107098	1.01E-06	0.125954006	0.928694314	1.629481943	0.00198707	-0.484671149	0.999904799	1515	Contig6:2868640:2870271:-	gi|453086472|gb|EMF14514.1|; D-hydantoinase [Sphaerulina musiva SO2202]	NA	pfj:MYCFIDRAFT_36629; K01464 DPYS, dht, hydA dihydropyrimidinase 3.5.2.2 Metabolism; Nucleotide metabolism; Pyrimidine metabolism [PATH:ko00240] Metabolism; Metabolism of other amino acids; beta-Alanine metabolism [PATH:ko00410] Metabolism; Metabolism of cofactors and vitamins; Pantothenate and CoA biosynthesis [PATH:ko00770] Metabolism; Xenobiotics biodegradation and metabolism; Drug metabolism …	NA	NA	GO:0009039; urease activity; molecular_function GO:0016787; hydrolase activity; molecular_function GO:0008152; NA GO:0003824; NA GO:0016151; nickel ion binding; molecular_function GO:0019627; urea metabolic process; biological_process	NA	NA	NA	NA	NA
A10030	2.021602109	1.14E-05	0.318495258	0.785541634	1.440886593	0.009083754	-0.262220258	0.999904799	1050	Contig6:2870730:2871779:+	gi|453086471|gb|EMF14513.1|; carbon-nitrogen hydrolase [Sphaerulina musiva SO2202]	NA	pfj:MYCFIDRAFT_137421;	NA	NA	GO:0006807; nitrogen compound metabolic process; biological_process GO:0016810; hydrolase activity, acting on carbon-nitrogen (but not peptide) bonds; molecular_function	NA	NA	NA	NA	NA
A10045	1.566105036	0.002925549	0.683581552	0.419535136	1.034532744	0.201123215	0.15200926	0.999904799	594	Contig6:2903615:2904208:+	NA	NA	NA	NA	NA	NA	NA	NA	NA	NA	NA
A10075	1.111626244	0.039703916	1.743247099	0.000418324	1.311167147	0.024240566	1.942788002	0.0001337	1347	Contig6:2987179:2988583:+	gi|453086297|gb|EMF14339.1|; glycoside hydrolase family 64 protein [Sphaerulina musiva SO2202]	NA	pfj:MYCFIDRAFT_210098;	NA	NA	NA	NA	NA	NA	CCT69140.1_GH64; FFUJ_14370;--;Fusarium fujikuroi IMI 58289 (Fusfu1);-- &beta;-1,3-glucanase (EC 3.2.1.39) NA	other
A10090	3.107422536	2.96E-12	1.399055547	0.007748751	1.647497335	0.001279396	-0.060869654	0.999904799	1818	Contig7:388816:391297:-	gi|628353232|ref|XP_007751366.1|; hypothetical protein [Cladophialophora psammophila CBS 110553, A1O5_12607]	NA	bcom:BAUCODRAFT_149398;	NA	NA	GO:0055114; oxidation-reduction process; biological_process GO:0016491; oxidoreductase activity; molecular_function GO:0005507; copper ion binding; molecular_function	NA	NA	NA	NA	NA
A10099	-1.425135289	0.049769648	0.688621167	0.481220711	0.240237667	0.975747898	2.353994123	0.000307842	3756	Contig7:34192:38407:-	NA	NA	NA	NA	NA	GO:0003723; RNA binding; molecular_function GO:0003964; RNA-directed DNA polymerase activity; molecular_function GO:0006278; RNA-dependent DNA replication; biological_process	NA	NA	NA	NA	NA
A10105	2.706375933	2.15E-09	0.69285162	0.379377043	2.029779001	3.60E-05	0.016254689	0.999904799	870	Contig7:425221:426090:+	gi|627817794|ref|XP_007681788.1|; hypothetical protein [Baudoinia compniacensis UAMH 10762, BAUCODRAFT_127388]	NA	NA	NA	NA	GO:0008152; NA GO:0008168; methyltransferase activity; molecular_function	NA	NA	NA	NA	NA
A10118	-1.452276459	0.002919583	-1.588045985	0.001674544	-0.271928102	0.952766526	-0.407697628	0.999904799	1515	Contig7:457571:459085:+	gi|453085072|gb|EMF13115.1|; hypothetical protein [Sphaerulina musiva SO2202, SEPMUDRAFT_148497]	NA	pfj:MYCFIDRAFT_152576; K20858 MCU calcium uniporter protein, mitochondrial --	NA	gnl|TC-DB|Q7S4I4; 1.A.77.1.5 Predicted protein OS=Neurospora crassa (strain ATCC 24698 / 74-OR23-1A / CBS 708.71 / DSM 1257 / FGSC 987) GN=NCU08166 PE=4 SV=1	NA	NA	NA	NA	NA	NA
A10119	-1.980860536	2.44E-05	-1.419307691	0.008822352	-0.704188311	0.541654881	-0.142635466	0.999904799	2205	Contig7:459496:461773:+	gi|70981448|ref|XP_731506.1|; DUF521 domain protein [Aspergillus fumigatus Af293]	NA	afm:AFUA_6G00490; K09123 K09123 uncharacterized protein -- --	NA	NA	GO:0008152; NA	NA	NA	NA	NA	NA
A10120	-0.546730548	0.476054442	-1.710728596	0.001787526	-0.276545778	0.953936664	-1.440543825	0.033843905	363	Contig7:463048:463692:+	NA	NA	NA	NA	NA	NA	NA	NA	NA	NA	NA
A10125	1.489348762	0.00280277	1.109750988	0.059515906	0.986448137	0.186782274	0.606850364	0.924147802	1473	Contig7:470422:471959:-	gi|631380120|ref|XP_007924440.1|; hypothetical protein [Pseudocercospora fijiensis CIRAD86, MYCFIDRAFT_214506]	NA	pfj:MYCFIDRAFT_214506;	NA	NA	GO:0016747; transferase activity, transferring acyl groups other than amino-acyl groups; molecular_function	NA	NA	NA	NA	NA
A10144	1.711022001	0.001024056	0.833725319	0.261897421	1.412731498	0.026481855	0.535434815	0.999904799	1530	Contig7:518777:520306:-	NA	NA	NA	NA	NA	NA	NA	NA	NA	NA	NA
A10150	1.398802111	0.016286418	2.316219793	0.000250069	-1.617171317	0.050956267	-0.699753635	0.870114323	1092	Contig7:545187:546278:-	NA	NA	NA	NA	NA	NA	NA	NA	NA	NA	NA
A10153	2.014200284	4.88E-05	0.969022813	0.185981396	-0.010249907	0.998196104	-1.055427378	0.240142906	4416	Contig7:552425:557213:+	gi|594711990|gb|EXU94990.1|; reverse transcriptase domain protein [Metarhizium robertsii]	NA	ani:AN2671.2;	NA	NA	GO:0015074; DNA integration; biological_process GO:0006278; RNA-dependent DNA replication; biological_process GO:0003723; RNA binding; molecular_function GO:0003964; RNA-directed DNA polymerase activity; molecular_function	NA	NA	NA	NA	NA
A10154	-2.380464143	2.05E-07	-1.119531573	0.053950293	0.764037791	0.458296192	2.024970361	8.31E-05	3645	Contig7:54335:58804:+	gi|398399086|ref|XP_003853000.1|; hypothetical protein [Zymoseptoria tritici IPO323, MYCGRDRAFT_71165]	NA	ztr:MYCGRDRAFT_71165;	NA	NA	GO:0016705; oxidoreductase activity, acting on paired donors, with incorporation or reduction of molecular oxygen; molecular_function GO:0004601; peroxidase activity; molecular_function GO:0005506; iron ion binding; molecular_function GO:0055114; oxidation-reduction process; biological_process GO:0020037; heme binding; molecular_function GO:0006979; response to oxidative stress; biological_process	NA	e_gw.5.854.1; [Mycosphaerella graminicola]	YES	NA	NA
A10158	-5.167063927	7.13E-20	-2.94380931	2.00E-09	1.022029485	0.158202166	3.245284101	7.51E-07	3378	Contig7:567501:570878:-	NA	NA	NA	NA	NA	GO:0015074; DNA integration; biological_process	NA	NA	NA	NA	NA
A10183	-2.109603387	3.13E-06	-1.353304629	0.011007776	-0.547818811	0.726493277	0.208479947	0.999904799	267	Contig7:644440:644765:+	gi|453085329|gb|EMF13372.1|; hypothetical protein [Sphaerulina musiva SO2202, SEPMUDRAFT_116417]	NA	pan:PODANSg4024;	NA	NA	GO:0042742; defense response to bacterium; biological_process GO:0005576; NA	NA	NA	NA	NA	NA
A10184	1.664914899	0.000422067	0.486826579	0.620984875	1.246803912	0.03632646	0.068715592	0.999904799	864	Contig7:646132:647107:+	gi|453085362|gb|EMF13405.1|; hypothetical protein [Sphaerulina musiva SO2202, SEPMUDRAFT_148715]	NA	pfj:MYCFIDRAFT_153095;	NA	NA	GO:0004725; protein tyrosine phosphatase activity; molecular_function GO:0006470; protein dephosphorylation; biological_process GO:0008138; protein tyrosine/serine/threonine phosphatase activity; molecular_function GO:0016311; dephosphorylation; biological_process GO:0016791; phosphatase activity; molecular_function	NA	NA	NA	NA	NA
A10185	2.022971946	1.42E-05	1.341990691	0.012828427	1.317945084	0.026493328	0.636963829	0.87225742	510	Contig7:647950:648459:+	NA	NA	NA	NA	NA	NA	NA	NA	NA	NA	NA
A10188	-1.85208018	6.62E-05	-0.652618057	0.424055337	-1.81446761	0.00025152	-0.615005486	0.909154677	1539	Contig7:66877:68474:-	gi|452841176|gb|EME43113.1|; hypothetical protein [Dothistroma septosporum NZE10, DOTSEDRAFT_45108]	NA	nfi:NFIA_083610;	NA	NA	GO:0016705; oxidoreductase activity, acting on paired donors, with incorporation or reduction of molecular oxygen; molecular_function GO:0005506; iron ion binding; molecular_function GO:0020037; heme binding; molecular_function GO:0055114; oxidation-reduction process; biological_process	NA	NFIA_083610; benzoate 4-monooxygenase cytochrome P450 [Neosartorya fischeri]	NA	NA	NA
A10201	-1.775305122	0.000155513	-0.892789446	0.181967701	-0.699562624	0.538331213	0.182953052	0.999904799	1257	Contig7:698367:699623:+	gi|453085349|gb|EMF13392.1|; DUF1769-domain-containing protein [Sphaerulina musiva SO2202]	NA	ztr:MYCGRDRAFT_39456;	NA	NA	NA	NA	NA	NA	NA	NA
A10217	-1.704357564	0.000314766	-1.183798374	0.035892547	-0.30327976	0.939176936	0.21727943	0.999904799	816	Contig7:739863:740760:-	gi|453085037|gb|EMF13080.1|; hypothetical protein [Sphaerulina musiva SO2202, SEPMUDRAFT_148455]	NA	ztr:MYCGRDRAFT_30458;	NA	NA	GO:0016021; integral to membrane; cellular_component GO:0009055; NA GO:0005506; iron ion binding; molecular_function GO:0020037; heme binding; molecular_function GO:0055114; oxidation-reduction process; biological_process GO:0004129; cytochrome-c oxidase activity; molecular_function GO:0009060; aerobic respiration; biological_process	NA	NA	NA	NA	NA
A10256	2.468124351	5.19E-08	1.329394054	0.013799648	1.410834669	0.013232402	0.272104371	0.999904799	558	Contig7:840233:840847:-	gi|631380204|ref|XP_007924482.1|; hypothetical protein [Pseudocercospora fijiensis CIRAD86, MYCFIDRAFT_84160]	NA	pfj:MYCFIDRAFT_84160;	NA	NA	NA	NA	NA	NA	NA	NA
A10261	-5.901833427	2.71E-33	-3.038651973	8.98E-11	0.059436108	0.993780482	2.922617562	7.36E-10	870	Contig7:850099:850968:-	NA	NA	NA	NA	NA	GO:0005515; protein binding; molecular_function	NA	NA	NA	NA	NA
A10280	-1.104674334	0.057818168	-2.491919463	2.58E-06	-0.089012335	0.993237931	-1.476257464	0.046407623	3123	Contig7:902927:906049:+	NA	NA	NA	NA	NA	GO:0006278; RNA-dependent DNA replication; biological_process GO:0003964; RNA-directed DNA polymerase activity; molecular_function GO:0003723; RNA binding; molecular_function	NA	NA	NA	NA	NA
A10282	1.644589883	0.000653943	1.387767666	0.009186379	0.873890174	0.312385136	0.617067956	0.903265889	1416	Contig7:908967:910441:-	gi|453085372|gb|EMF13415.1|; glycoside hydrolase family 5 protein [Sphaerulina musiva SO2202]	P07982; GUN2_HYPJE Endoglucanase EG-II OS=Hypocrea jecorina GN=egl2 PE=1 SV=1	bcom:BAUCODRAFT_27601; K01179 E3.2.1.4 endoglucanase 3.2.1.4 Metabolism; Carbohydrate metabolism; Starch and sucrose metabolism [PATH:ko00500]	NA	NA	GO:0004553; hydrolase activity, hydrolyzing O-glycosyl compounds; molecular_function GO:0005975; carbohydrate metabolic process; biological_process	NA	NA	YES	ABY28340.1_CBM1; endoglucanase II (Eg2;Egl2) (Cel5A);3.2.1.4;;Penicillium decumbens 114-2 / JU-A10;A9Z054 Modules of approx. 40 residues found almost exclusively in fungi. The cellulose-binding function has been demonstrated in many cases, and appears to be mediated by three aromatic residues separated by about 10.4 angstrom and which form a flat surface. The only non-fungal occurence of CBM1 is …	NA
A10290	1.533400195	0.004198461	0.053904771	0.971861668	1.289969444	0.057581537	-0.189525979	0.999904799	426	Contig7:931602:932139:+	gi|631382514|ref|XP_007925637.1|; hypothetical protein MYCFIDRAFT_85580, partial [Pseudocercospora fijiensis CIRAD86]	Q7SZR5; SUMO1_DANRE Small ubiquitin-related modifier 1 OS=Danio rerio GN=sumo1 PE=3 SV=1	pfj:MYCFIDRAFT_85580; K12160 SUMO, SMT3 small ubiquitin-related modifier -- Genetic Information Processing; Translation; RNA transport [PATH:ko03013]	Hs17484202; KOG1769 Ubiquitin-like proteins O Posttranslational modification, protein turnover, chaperones ;	NA	GO:0005515; protein binding; molecular_function	NA	NA	NA	NA	NA
A10291	4.345574395	1.58E-20	2.193562901	3.85E-06	4.021867811	2.97E-17	1.869856317	0.000279441	702	Contig7:932518:933285:-	NA	NA	NA	NA	NA	NA	NA	NA	YES	NA	NA
A10292	1.280999813	0.019784394	1.455004283	0.007321806	0.856473968	0.394812639	1.030478438	0.240142906	660	Contig7:934722:935559:+	gi|452838706|gb|EME40646.1|; glycosyltransferase family 34 protein, partial [Dothistroma septosporum NZE10]	NA	NA	NA	NA	GO:0016021; integral to membrane; cellular_component GO:0016758; transferase activity, transferring hexosyl groups; molecular_function	NA	NA	NA	NA	NA
A10299	1.691553637	0.000324886	0.544184473	0.545265267	1.351640609	0.016647616	0.204271445	0.999904799	465	Contig7:101629:102311:+	gi|453085021|gb|EMF13064.1|; ATP-synt_C-domain-containing protein [Sphaerulina musiva SO2202]	P16000; ATP9_EMENI ATP synthase subunit 9, mitochondrial OS=Emericella nidulans (strain FGSC A4 / ATCC 38163 / CBS 112.46 / NRRL 194 / M139) GN=atp9 PE=3 SV=2	pfj:MYCFIDRAFT_53183; K02128 ATPeF0C, ATP5G, ATP9 F-type H+-transporting ATPase subunit c -- Metabolism; Energy metabolism; Oxidative phosphorylation [PATH:ko00190] Human Diseases; Neurodegenerative diseases; Alzheimer's disease [PATH:ko05010] Human Diseases; Neurodegenerative diseases; Parkinson's disease [PATH:ko05012] Human Diseases; Neurodegenerative diseases; Huntington's disease [PATH:ko050…	Hs4502301; KOG3025 Mitochondrial F1F0-ATP synthase, subunit c/ATP9/proteolipid C Energy production and conversion ;	gnl|TC-DB|P61829; 3.A.2.1.3 ATP synthase protein 9, mitochondrial - Saccharomyces cerevisiae (Baker's yeast).	GO:0033177; proton-transporting two-sector ATPase complex, proton-transporting domain; cellular_component GO:0015078; hydrogen ion transmembrane transporter activity; molecular_function GO:0015991; ATP hydrolysis coupled proton transport; biological_process	NA	NA	NA	NA	NA
A10305	-0.690756138	0.291040684	-1.662345522	0.001015601	0.041446583	0.996090414	-0.9301428	0.345419804	1335	Contig7:973548:974932:-	NA	NA	NA	NA	NA	NA	NA	NA	NA	NA	NA
A10337	-0.488455926	0.527750184	-1.420708752	0.007768516	0.085386893	0.993237931	-0.846865932	0.48300539	897	Contig7:1066743:1067885:-	gi|398392233|ref|XP_003849576.1|; hypothetical protein [Zymoseptoria tritici IPO323, MYCGRDRAFT_87635]	NA	ztr:MYCGRDRAFT_87635; K10703 PHS1, PAS2 very-long-chain (3R)-3-hydroxyacyl-CoA dehydratase 4.2.1.134 Metabolism; Lipid metabolism; Fatty acid elongation [PATH:ko00062] Metabolism; Lipid metabolism; Biosynthesis of unsaturated fatty acids [PATH:ko01040] Metabolism; Overview; Fatty acid metabolism [PATH:ko01212]	NA	NA	NA	NA	NA	NA	NA	NA
A10338	-1.781675931	0.000131232	-1.116986937	0.052098567	-0.641131308	0.621341885	0.023557687	0.999904799	1593	Contig7:1069054:1071256:+	gi|398412708|ref|XP_003857672.1|; hypothetical protein [Zymoseptoria tritici IPO323, MYCGRDRAFT_98224]	NA	pfj:MYCFIDRAFT_990;	NA	NA	NA	NA	NA	YES	NA	NA
A10341	-2.204689	1.30E-06	-1.627009409	0.001310743	-0.055392499	0.994868252	0.522287092	0.999904799	537	Contig7:1076218:1077046:+	gi|453085091|gb|EMF13134.1|; hypothetical protein [Sphaerulina musiva SO2202, SEPMUDRAFT_148513]	NA	pfj:MYCFIDRAFT_187841;	NA	NA	NA	NA	NA	NA	NA	NA
A10345	0.580592603	0.601863359	-0.582241501	0.589966208	2.087449833	0.000929473	0.924615729	0.626074141	438	Contig7:1079640:1080077:+	NA	NA	NA	NA	NA	NA	NA	NA	NA	NA	NA
A10358	-1.451220897	0.003264071	-0.303342324	0.803559603	-0.999531734	0.164663673	0.148346839	0.999904799	1704	Contig7:1107347:1109050:+	gi|453085320|gb|EMF13363.1|; CAT1 catalase [Sphaerulina musiva SO2202]	O13289; CATA_CANAL Peroxisomal catalase OS=Candida albicans (strain SC5314 / ATCC MYA-2876) GN=CTA1 PE=2 SV=5	pfj:MYCFIDRAFT_44372; K03781 katE, CAT, catB, srpA catalase 1.11.1.6 Metabolism; Amino acid metabolism; Tryptophan metabolism [PATH:ko00380] Metabolism; Carbohydrate metabolism; Glyoxylate and dicarboxylate metabolism [PATH:ko00630] Environmental Information Processing; Signal transduction; FoxO signaling pathway [PATH:ko04068] Cellular Processes; Transport and catabolism; Peroxisome [PATH:ko0414…	SPCC757.07c; KOG0047 Catalase P Inorganic ion transport and metabolism ;	NA	GO:0004096; catalase activity; molecular_function GO:0055114; oxidation-reduction process; biological_process GO:0020037; heme binding; molecular_function	PHI:106; CAT1 AAC39448 5476 Candida albicans reduced virulence	NA	NA	NA	NA
A10396	1.959765932	2.63E-05	0.246396805	0.847928812	0.760075348	0.475688909	-0.95329378	0.308725136	990	Contig7:1227188:1228234:+	gi|662503032|gb|KEQ60654.1|; chitin deacetylase 1 [Aureobasidium melanogenum CBS 110374]	O13842; CDA1_SCHPO Chitin deacetylase 1 OS=Schizosaccharomyces pombe (strain 972 / ATCC 24843) GN=cda1 PE=1 SV=1	bze:COCCADRAFT_105853;	NA	NA	GO:0005975; carbohydrate metabolic process; biological_process GO:0016810; hydrolase activity, acting on carbon-nitrogen (but not peptide) bonds; molecular_function	NA	NA	NA	AFZ49184.1_CE4; Dacsa_0395;--;Dactylococcopsis salina PCC 8305;-- acetyl xylan esterase (EC 3.1.1.72); chitin deacetylase (EC 3.5.1.41); chitooligosaccharide deacetylase (EC 3.5.1.-); peptidoglycan GlcNAc deacetylase (EC 3.5.1.-); peptidoglycan N-acetylmuramic acid deacetylase (EC 3.5.1.-). NA	NA
A10404	1.457698609	0.002797423	0.703264095	0.359451098	0.747334419	0.475688909	-0.007100095	0.999904799	1455	Contig7:1249461:1251331:-	gi|453085023|gb|EMF13066.1|; hypothetical protein [Sphaerulina musiva SO2202, SEPMUDRAFT_148445]	NA	NA	NA	NA	GO:0004197; cysteine-type endopeptidase activity; molecular_function GO:0006508; proteolysis; biological_process	NA	NA	NA	NA	NA
A10413	1.574047699	0.001083159	0.695263015	0.373097213	1.240238574	0.040051728	0.36145389	0.999904799	1824	Contig7:1275877:1277700:+	gi|453085394|gb|EMF13437.1|; dihydroxy-acid dehydratase [Sphaerulina musiva SO2202]	Q10318; ILV3_SCHPO Putative dihydroxy-acid dehydratase, mitochondrial OS=Schizosaccharomyces pombe (strain 972 / ATCC 24843) GN=SPAC17G8.06c PE=2 SV=1	ztr:MYCGRDRAFT_99408; K01687 ilvD dihydroxy-acid dehydratase 4.2.1.9 Metabolism; Amino acid metabolism; Valine, leucine and isoleucine biosynthesis [PATH:ko00290] Metabolism; Metabolism of cofactors and vitamins; Pantothenate and CoA biosynthesis [PATH:ko00770] Metabolism; Overview; 2-Oxocarboxylic acid metabolism [PATH:ko01210] Metabolism; Overview; Biosynthesis of amino acids [PATH:ko01230]	SPAC17G8.06c; KOG2448 Dihydroxy-acid dehydratase E Amino acid transport and metabolism ;	NA	GO:0003824; NA GO:0008152; NA	PHI:2639; Ilv3B XP_750105 746128 Aspergillus fumigatus reduced virulence	NA	NA	NA	NA
A10430	-0.984759529	0.218996848	-1.999856777	0.000232343	2.058937464	0.000162089	1.043840215	0.511009315	756	Contig7:1317016:1318442:+	NA	NA	NA	NA	NA	GO:0007049; cell cycle; biological_process GO:0005634; nucleus; cellular_component	NA	NA	NA	NA	NA
A10441	-3.899121885	1.46E-17	-1.415264245	0.00725563	-1.120129506	0.081444989	1.363728134	0.028507239	1374	Contig7:1350994:1352468:-	gi|453085255|gb|EMF13298.1|; tryptophan synthase beta subunit-like PLP-dependent enzyme [Sphaerulina musiva SO2202]	NA	pfj:MYCFIDRAFT_212038; K17989 SDS, SDH, CHA1 L-serine/L-threonine ammonia-lyase 4.3.1.17 4.3.1.19 Metabolism; Amino acid metabolism; Glycine, serine and threonine metabolism [PATH:ko00260] Metabolism; Amino acid metabolism; Cysteine and methionine metabolism [PATH:ko00270] Metabolism; Amino acid metabolism; Valine, leucine and isoleucine biosynthesis [PATH:ko00290] Metabolism; Overview; Carbon me…	NA	NA	GO:0007205; activation of protein kinase C activity by G-protein coupled receptor protein signaling pathway; biological_process GO:0004143; diacylglycerol kinase activity; molecular_function	NA	NA	NA	NA	NA
A10444	2.49091874	6.69E-08	0.522420126	0.584648815	1.720103781	0.001225862	-0.248394833	0.999904799	1437	Contig7:1356942:1358437:-	gi|631381846|ref|XP_007925303.1|; hypothetical protein [Pseudocercospora fijiensis CIRAD86, MYCFIDRAFT_195665]	NA	pfj:MYCFIDRAFT_195665; K00101 lldD L-lactate dehydrogenase (cytochrome) 1.1.2.3 Metabolism; Carbohydrate metabolism; Pyruvate metabolism [PATH:ko00620]	NA	NA	GO:0016638; oxidoreductase activity, acting on the CH-NH2 group of donors; molecular_function GO:0003824; NA GO:0015930; glutamate synthase activity; molecular_function GO:0020037; heme binding; molecular_function GO:0016491; oxidoreductase activity; molecular_function GO:0000105; histidine biosynthetic process; biological_process GO:0018580; nitronate monooxygenase activity; molecular_function G…	NA	NA	NA	NA	NA
A10509	-1.30503914	0.009814614	-1.20505704	0.030239228	1.440195749	0.008387736	1.540177849	0.006477433	681	Contig7:167410:168147:-	NA	NA	NA	NA	NA	NA	NA	NA	NA	NA	NA
A10510	-2.995454026	1.62E-11	-2.631276875	1.79E-08	0.040890806	0.996090414	0.405067956	0.999904799	3030	Contig7:1538871:1542884:-	NA	NA	NA	NA	NA	GO:0030001; metal ion transport; biological_process GO:0016020; membrane; cellular_component GO:0055085; transmembrane transport; biological_process GO:0046873; metal ion transmembrane transporter activity; molecular_function	PHI:3908; ZrfA AAT11930 746128 Aspergillus fumigatus loss of pathogenicity	NA	NA	NA	NA
A10515	1.383216279	0.005708923	-0.20590003	0.878905603	-0.094502824	0.993237931	-1.683619132	0.001990428	1218	Contig7:1554179:1555443:+	gi|452842954|gb|EME44889.1|; glycoside hydrolase family 18 protein [Dothistroma septosporum NZE10]	NA	pfj:MYCFIDRAFT_99569;	NA	NA	GO:0007623; circadian rhythm; biological_process GO:0005634; nucleus; cellular_component GO:0005975; carbohydrate metabolic process; biological_process GO:0005737; cytoplasm; cellular_component GO:0004553; hydrolase activity, hydrolyzing O-glycosyl compounds; molecular_function GO:0006355; regulation of transcription, DNA-dependent; biological_process	NA	NA	YES	NA	NA
A10517	0.587284368	0.534424792	-1.418805306	0.116448164	-0.107168101	0.993237931	-2.113257775	0.006340558	1158	Contig7:1559752:1560959:-	gi|631381338|ref|XP_007925049.1|; hypothetical protein [Pseudocercospora fijiensis CIRAD86, MYCFIDRAFT_187438]	NA	pfj:MYCFIDRAFT_187438;	NA	NA	GO:0016787; hydrolase activity; molecular_function	NA	NA	NA	NA	NA
A10523	0.865749668	0.165365244	-1.211261114	0.044652589	0.314425331	0.941041337	-1.762585452	0.001772975	1338	Contig7:1571297:1573267:-	gi|453085160|gb|EMF13203.1|; hypothetical protein [Sphaerulina musiva SO2202, SEPMUDRAFT_107253]	NA	NA	NA	NA	NA	NA	NA	NA	NA	NA
A10543	-3.404925665	7.00E-14	-2.112937426	1.01E-05	0.587896756	0.691802811	1.879884995	0.000365042	1344	Contig7:185108:187199:+	NA	NA	NA	NA	NA	NA	NA	NA	NA	NA	NA
A10546	2.190837612	1.40E-06	0.866164626	0.199688377	2.404179774	2.65E-07	1.079506788	0.164138729	1119	Contig7:1636698:1637986:-	gi|631381464|ref|XP_007925112.1|; hypothetical protein [Pseudocercospora fijiensis CIRAD86, MYCFIDRAFT_135374]	P70792; TTUC4_AGRVI Probable tartrate dehydrogenase/decarboxylase TtuC' OS=Agrobacterium vitis GN=ttuC' PE=2 SV=1	pfj:MYCFIDRAFT_135374;	NA	NA	GO:0055114; oxidation-reduction process; biological_process GO:0016616; oxidoreductase activity, acting on the CH-OH group of donors, NAD or NADP as acceptor; molecular_function	NA	NA	NA	NA	NA
A10553	-2.340500214	2.05E-07	-2.019320588	2.70E-05	-0.96501803	0.186366438	-0.643838403	0.869113087	1356	Contig7:1662295:1663650:+	gi|453082525|gb|EMF10572.1|; phosphoglycerate mutase-like protein [Sphaerulina musiva SO2202]	NA	ztr:MYCGRDRAFT_70454; K01078 PHO acid phosphatase 3.1.3.2 Metabolism; Xenobiotics biodegradation and metabolism; Aminobenzoate degradation [PATH:ko00627] Metabolism; Metabolism of cofactors and vitamins; Riboflavin metabolism [PATH:ko00740] Human Diseases; Infectious diseases; Tuberculosis [PATH:ko05152]	NA	NA	GO:0003993; acid phosphatase activity; molecular_function	PHI:6125; FGSG_03402 ESU09824 5518 Fusarium graminearum unaffected pathogenicity	NA	NA	NA	NA
A10597	2.50714913	2.09E-08	2.345164288	7.29E-07	1.007805954	0.156386808	0.845821113	0.462324135	960	Contig7:1808858:1809867:+	gi|453085093|gb|EMF13136.1|; polysaccharide lyase family 1 protein [Sphaerulina musiva SO2202]	B0XT32; PLYA_ASPFC Probable pectate lyase A OS=Neosartorya fumigata (strain CEA10 / CBS 144.89 / FGSC A1163) GN=plyA PE=3 SV=1	pfj:MYCFIDRAFT_84159; K01728 pel pectate lyase 4.2.2.2 Metabolism; Carbohydrate metabolism; Pentose and glucuronate interconversions [PATH:ko00040]	NA	NA	NA	NA	NA	YES	CCT64642.1_PL1; FFUJ_04117;--;Fusarium fujikuroi IMI 58289 (Fusfu1);-- pectate lyase (EC 4.2.2.2); exo-pectate lyase (EC 4.2.2.9); pectin lyase (EC 4.2.2.10). NA	NA
A10603	3.137962658	8.73E-11	2.03798629	6.06E-05	1.010460583	0.288122782	-0.089515785	0.999904799	453	Contig7:1824757:1825310:-	gi|301090819|ref|XP_002895611.1|; conserved hypothetical protein [Phytophthora infestans T30-4]	NA	ani:AN6672.2;	NA	NA	NA	NA	NA	YES	NA	NA
A10619	-2.61899057	1.48E-08	-2.451158886	4.94E-07	0.090760669	0.993237931	0.258592352	0.999904799	786	Contig7:1863226:1864011:+	NA	NA	NA	NA	NA	NA	NA	NA	NA	NA	NA
A10627	-1.394693455	0.004689462	-1.455827014	0.005114516	-0.208125555	0.974733202	-0.269259114	0.999904799	2031	Contig7:1878746:1880834:-	gi|453082312|gb|EMF10359.1|; hypothetical protein [Sphaerulina musiva SO2202, SEPMUDRAFT_48804]	NA	pfj:MYCFIDRAFT_65421;	NA	NA	GO:0005515; protein binding; molecular_function	NA	NA	NA	NA	NA
A10628	-2.345710591	1.70E-07	-1.380059231	0.008876389	-0.372511067	0.900353931	0.593140293	0.939992923	1563	Contig7:1881452:1883126:+	gi|453082313|gb|EMF10360.1|; hypothetical protein [Sphaerulina musiva SO2202, SEPMUDRAFT_150509]	NA	ztr:MYCGRDRAFT_108857; K07238 TC.ZIP, zupT, ZRT3, ZIP2 zinc transporter, ZIP family -- --	NA	NA	GO:0005315; inorganic phosphate transmembrane transporter activity; molecular_function GO:0006817; phosphate transport; biological_process GO:0030001; metal ion transport; biological_process GO:0016020; membrane; cellular_component GO:0055085; transmembrane transport; biological_process GO:0007267; cell-cell signaling; biological_process GO:0046873; metal ion transmembrane transporter activity; m…	NA	NA	NA	NA	NA
A10701	-1.792297872	0.000147764	0.140418389	0.920415511	-1.618648784	0.00198707	0.314067476	0.999904799	1185	Contig7:2063600:2064784:-	gi|453085240|gb|EMF13283.1|; Asparaginase/glutaminase [Sphaerulina musiva SO2202]	O88202; LPP60_RAT 60 kDa lysophospholipase OS=Rattus norvegicus GN=Aspg PE=1 SV=1	pfj:MYCFIDRAFT_135451; K13278 ASPG 60kDa lysophospholipase 3.1.1.5 3.1.1.47 3.5.1.1 --	7299262; KOG0503 Asparaginase E Amino acid transport and metabolism ;	NA	GO:0006520; cellular amino acid metabolic process; biological_process	NA	NA	NA	NA	NA
A10724	1.931591899	2.87E-05	0.115067342	0.93631368	1.407070378	0.011214607	-0.40945418	0.999904799	408	Contig7:2131157:2131688:-	gi|453085383|gb|EMF13426.1|; L-PSP endoribonuclease family protein Brt1 [Sphaerulina musiva SO2202]	O58584; Y854_PYRHO RutC family protein PH0854 OS=Pyrococcus horikoshii (strain ATCC 700860 / DSM 12428 / JCM 9974 / NBRC 100139 / OT-3) GN=PH0854 PE=1 SV=2	pfj:MYCFIDRAFT_210993;	SPBC2G2.04c; KOG2317 Putative translation initiation inhibitor UK114/IBM1 J Translation, ribosomal structure and biogenesis ;	NA	NA	NA	NA	NA	NA	NA
A10725	-0.233688948	0.858792494	-1.871499041	0.004337045	0.792716209	0.581775301	-0.845093883	0.881189592	501	Contig7:2132817:2133317:+	gi|453082305|gb|EMF10352.1|; hypothetical protein [Sphaerulina musiva SO2202, SEPMUDRAFT_150500]	NA	pfj:MYCFIDRAFT_210580;	NA	NA	NA	NA	NA	NA	NA	NA
A10726	3.194448546	9.71E-12	0.187239779	0.8919933	3.100959114	1.80E-10	0.093750346	0.999904799	849	Contig7:2133634:2134482:-	NA	NA	NA	NA	NA	GO:0003824; NA	NA	NA	YES	NA	NA
A10755	-0.22530001	0.83173533	-1.467211244	0.006997118	0.83208522	0.378073454	-0.409826015	0.999904799	792	Contig7:2207852:2208689:+	NA	NA	NA	NA	NA	NA	NA	NA	NA	NA	NA
A10760	1.56351196	0.001164787	0.887209788	0.183233883	1.069858907	0.109545725	0.393556734	0.999904799	1290	Contig7:2217425:2218766:+	gi|398405556|ref|XP_003854244.1|; hypothetical protein [Zymoseptoria tritici IPO323, MYCGRDRAFT_108814]	NA	ztr:MYCGRDRAFT_108814;	NA	NA	GO:0016765; transferase activity, transferring alkyl or aryl (other than methyl) groups; molecular_function GO:0010181; FMN binding; molecular_function GO:0016491; oxidoreductase activity; molecular_function GO:0055114; oxidation-reduction process; biological_process	NA	NA	NA	NA	NA
A10771	-1.728105328	0.000485126	-2.120335399	1.12E-05	2.024774391	3.31E-05	1.63254432	0.005331404	477	Contig7:2255569:2256096:+	gi|452840812|gb|EME42750.1|; hypothetical protein [Dothistroma septosporum NZE10, DOTSEDRAFT_73520]	Q9LTP5; GRP5_ARATH Glycine-rich protein 5 OS=Arabidopsis thaliana GN=GRP5 PE=2 SV=1	cpap:110813991;	NA	NA	NA	NA	NA	NA	NA	NA
A10783	1.83771345	0.000129726	0.102418257	0.945558545	0.862746892	0.350618648	-0.872548301	0.448033984	2214	Contig7:2282930:2285252:-	NA	NA	NA	NA	NA	NA	NA	NA	YES	NA	NA
A10797	-0.780601776	0.387996869	1.997316701	0.000879302	-0.631111908	0.796631176	2.146806569	0.000736156	528	Contig7:2312138:2312782:+	gi|398397092|ref|XP_003852004.1|; hypothetical protein [Zymoseptoria tritici IPO323, MYCGRDRAFT_100386]	NA	ztr:MYCGRDRAFT_100386;	NA	NA	NA	NA	NA	NA	NA	NA
A10798	2.029041774	0.000645162	-0.807943495	0.514311477	0.533046256	0.893839488	-2.303939013	0.000477252	1764	Contig7:263443:265206:-	NA	NA	NA	NA	NA	NA	NA	NA	YES	NA	NA
A10810	2.029795819	1.09E-05	0.511388498	0.592153905	1.252652617	0.039224575	-0.265754704	0.999904799	2040	Contig7:2335822:2339039:-	gi|452838570|gb|EME40510.1|; hypothetical protein [Dothistroma septosporum NZE10, DOTSEDRAFT_37327]	NA	NA	NA	NA	NA	NA	NA	NA	NA	NA
A10812	-1.910914246	4.04E-05	-2.063647819	1.68E-05	0.207172117	0.974733202	0.054438544	0.999904799	2406	Contig7:2346428:2349142:-	NA	NA	NA	NA	NA	GO:0006355; regulation of transcription, DNA-dependent; biological_process GO:0005681; spliceosomal complex; cellular_component GO:0003677; DNA binding; molecular_function GO:0000775; chromosome, centromeric region; cellular_component GO:0000398; nuclear mRNA splicing, via spliceosome; biological_process GO:0003682; chromatin binding; molecular_function GO:0005634; nucleus; cellular_component	NA	NA	NA	NA	NA
A10825	2.723742432	8.93E-10	0.651635566	0.41796558	1.374047522	0.013888076	-0.698059345	0.740933694	1311	Contig7:2377626:2378936:-	NA	NA	NA	NA	NA	NA	NA	NA	YES	NA	NA
A10830	-1.718808802	0.000250686	-1.096057403	0.059926373	-0.850688409	0.320896895	-0.22793701	0.999904799	1635	Contig7:2393436:2395070:+	gi|631381330|ref|XP_007925045.1|; hypothetical protein [Pseudocercospora fijiensis CIRAD86, MYCFIDRAFT_214731]	NA	pfj:MYCFIDRAFT_214731;	NA	NA	NA	NA	NA	NA	NA	NA
A10842	0.956087889	0.106131794	2.479064785	4.54E-07	-0.950036626	0.260976772	0.572940269	0.994024685	1809	Contig7:279688:281607:+	gi|453085027|gb|EMF13070.1|; MFS general substrate transporter [Sphaerulina musiva SO2202]	NA	pfj:MYCFIDRAFT_129014;	NA	NA	GO:0016020; membrane; cellular_component GO:0006810; transport; biological_process GO:0005215; NA	NA	NA	NA	NA	NA
A10855	1.714436025	0.002277518	-0.244415849	0.892597937	-0.263467033	0.974733202	-2.222318907	0.000267224	4587	Contig7:2451576:2456162:-	NA	NA	NA	NA	NA	GO:0015074; DNA integration; biological_process GO:0006278; RNA-dependent DNA replication; biological_process GO:0003723; RNA binding; molecular_function GO:0003964; RNA-directed DNA polymerase activity; molecular_function	NA	NA	NA	NA	NA
A10872	1.612055359	0.002002376	-0.919605038	0.227743547	0.734445389	0.582171239	-1.797215007	0.001990428	2118	Contig7:2511807:2513924:+	gi|453085509|gb|EMF13552.1|; glycoside hydrolase family 13 protein [Sphaerulina musiva SO2202]	NA	pfj:MYCFIDRAFT_196036; K01182 IMA, malL oligo-1,6-glucosidase 3.2.1.10 Metabolism; Carbohydrate metabolism; Galactose metabolism [PATH:ko00052] Metabolism; Carbohydrate metabolism; Starch and sucrose metabolism [PATH:ko00500]	NA	NA	GO:0043169; cation binding; molecular_function GO:0005975; carbohydrate metabolic process; biological_process GO:0003824; NA	NA	NA	NA	NA	NA
A10901	3.869298504	2.37E-17	1.501174475	0.00368275	2.44597698	1.81E-07	0.077852951	0.999904799	636	Contig7:2613219:2613953:-	NA	NA	NA	NA	NA	NA	NA	NA	YES	NA	NA
A10902	3.848933654	2.23E-17	2.053009096	1.57E-05	2.546448015	3.54E-08	0.750523456	0.629054869	717	Contig7:2616248:2617014:+	NA	NA	NA	NA	NA	NA	NA	NA	NA	NA	NA
A10911	1.643152521	0.00053327	0.296909443	0.806091827	0.958441555	0.193134404	-0.387801523	0.999904799	1119	Contig7:2638074:2639625:-	gi|453085124|gb|EMF13167.1|; glycoside hydrolase family 17 protein [Sphaerulina musiva SO2202]	NA	pfj:MYCFIDRAFT_6274;	NA	NA	GO:0004553; hydrolase activity, hydrolyzing O-glycosyl compounds; molecular_function GO:0005975; carbohydrate metabolic process; biological_process	PHI:2896; BEC1005 CCU82697 34373 Blumeria graminis reduced virulence	NA	YES	CCD34315.1_GH17; glycoside hydrolase family 17 protein (Bofut4_p026990.1);--;Botryotinia fuckeliana T4;-- glucan endo-1,3-&beta;-glucosidase (EC 3.2.1.39); glucan 1,3-&beta;-glucosidase (EC 3.2.1.58); licheninase (EC 3.2.1.73); ABA-specific &beta;-glucosidase (EC 3.2.1.175); &beta;-1,3-glucanosyltransglycosylase (EC 2.4.1.-) NA	NA
A10932	-2.516459549	1.71E-08	-1.929323518	5.92E-05	-0.692617	0.543633215	-0.10548097	0.999904799	1608	Contig7:2704060:2705667:-	gi|453085513|gb|EMF13556.1|; hypothetical protein [Sphaerulina musiva SO2202, SEPMUDRAFT_125300]	NA	pfj:MYCFIDRAFT_163179;	NA	NA	NA	NA	NA	NA	NA	NA
A10967	-1.4482647	0.002984537	-1.04004588	0.082859894	-0.924301425	0.224642884	-0.516082605	0.999904799	942	Contig7:2813390:2814331:-	gi|631381312|ref|XP_007925036.1|; hypothetical protein [Pseudocercospora fijiensis CIRAD86, MYCFIDRAFT_173413]	NA	pfj:MYCFIDRAFT_173413;	NA	NA	NA	NA	NA	NA	NA	NA
A10981	1.882252238	4.66E-05	-0.467235872	0.643111235	1.155871121	0.065770842	-1.193616989	0.080542027	816	Contig7:2857335:2858150:-	gi|631380566|ref|XP_007924663.1|; hypothetical protein [Pseudocercospora fijiensis CIRAD86, MYCFIDRAFT_195207]	NA	pfj:MYCFIDRAFT_195207;	NA	NA	NA	NA	NA	YES	NA	NA
A10984	2.125523887	2.59E-06	0.415074836	0.697104219	1.135063647	0.07522709	-0.575385405	0.972563104	942	Contig7:2864746:2865869:+	gi|255955193|ref|XP_002568349.1|; Pc21g13310 [Penicillium rubens Wisconsin 54-1255]	NA	pcs:Pc21g13310;	NA	NA	GO:0003824; NA GO:0044237; cellular metabolic process; biological_process GO:0008152; NA GO:0050662; coenzyme binding; molecular_function GO:0016491; oxidoreductase activity; molecular_function	NA	NA	NA	NA	nrps
A10992	-0.644217372	0.521210647	-1.696404094	0.004769702	1.684182864	0.007300623	0.631996142	0.999904799	1800	Contig7:2879788:2881587:-	gi|398396216|ref|XP_003851566.1|; hypothetical protein MYCGRDRAFT_26083, partial [Zymoseptoria tritici]	NA	ztr:MYCGRDRAFT_26083;	NA	NA	GO:0003824; NA GO:0008152; NA	NA	NA	NA	NA	nrps
A10994	-6.382552401	3.17E-14	-0.99148249	0.288123127	-0.853507342	0.488125418	4.537562569	8.62E-05	1101	Contig7:2884570:2885670:+	gi|302898117|ref|XP_003047781.1|; predicted protein [Nectria haematococca mpVI 77-13-4]	NA	nhe:NECHADRAFT_64209; K01613 psd, PISD phosphatidylserine decarboxylase 4.1.1.65 Metabolism; Lipid metabolism; Glycerophospholipid metabolism [PATH:ko00564]	NA	NA	GO:0008654; phospholipid biosynthetic process; biological_process GO:0004609; phosphatidylserine decarboxylase activity; molecular_function	NA	NA	NA	NA	nrps
A10997	2.536120907	1.48E-08	1.332856489	0.012669274	1.986246031	4.24E-05	0.782981613	0.568520441	1254	Contig7:2893526:2894828:-	gi|452846544|gb|EME48476.1|; hypothetical protein [Dothistroma septosporum NZE10, DOTSEDRAFT_48945]	NA	NA	NA	NA	NA	NA	NA	YES	NA	nrps
A11011	-1.544999652	0.00128403	0.115208372	0.936046144	-1.557965084	0.002853103	0.10224294	0.999904799	624	Contig7:2951866:2952559:-	gi|453085322|gb|EMF13365.1|; Nitroreductase [Sphaerulina musiva SO2202]	NA	pfj:MYCFIDRAFT_210737; K07078 K07078 uncharacterized protein -- --	NA	NA	GO:0016491; oxidoreductase activity; molecular_function	NA	NA	NA	NA	NA
A11040	1.499406073	0.050891748	2.788709926	0.000382616	-1.214676395	0.610783523	0.074627458	0.999904799	615	Contig7:3047449:3048317:-	NA	NA	NA	NA	NA	NA	NA	NA	NA	NA	NA
A11061	-3.358421707	2.20E-13	-1.151260339	0.043500833	0.965372181	0.186476148	3.17253355	2.66E-11	2127	Contig7:3109954:3112080:-	gi|350296194|gb|EGZ77171.1|; putative galactose oxidase precursor [Neurospora tetrasperma FGSC 2509]	P0CS93; GAOA_GIBZA Galactose oxidase OS=Gibberella zeae GN=GAOA PE=1 SV=1	ncr:NCU09209; K04618 GAOA galactose oxidase 1.1.3.9 Metabolism; Carbohydrate metabolism; Galactose metabolism [PATH:ko00052]	NA	NA	GO:0007155; cell adhesion; biological_process GO:0005515; protein binding; molecular_function	NA	NA	NA	CAD79663.1_AA5; NCU09209.1 (B1D14.200);--;Neurospora crassa OR74A;Q870R5 Oxidase with oxygen as acceptor (EC 1.1.3.-); galactose oxidase (EC 1.1.3.9); glyoxal oxidase (EC 1.1.3.-) Family AA5 are copper radical oxidases and the family includes two subfamilies, namely AA5_1 and AA5_2 containing characterized glyoxal oxidase and galactose oxidase enzymes, respectively; CAD79663.1_CBM32; NCU09209.1 (…	nrps
A11062	-3.652758617	2.24E-15	-1.195467907	0.032923624	1.193853619	0.052746467	3.651144328	1.24E-14	1158	Contig7:3113732:3115131:+	gi|557729461|dbj|GAD91976.1|; hypothetical protein [Byssochlamys spectabilis No. 5, SS1G_13391]	NA	ncr:NCU09210;	NA	NA	GO:0055114; oxidation-reduction process; biological_process GO:0020037; heme binding; molecular_function GO:0004601; peroxidase activity; molecular_function	NA	NA	NA	NA	nrps
A11063	-1.349503553	0.012523198	0.067077513	0.964794288	0.732467454	0.52069142	2.14904852	4.01E-05	1176	Contig7:3115751:3117601:-	gi|599152527|gb|EYE91897.1|; MFS general substrate transporter [Aspergillus ruber CBS 135680]	NA	nfi:NFIA_028130;	NA	NA	GO:0016021; integral to membrane; cellular_component GO:0055085; transmembrane transport; biological_process	NA	NA	NA	NA	NA
A11065	1.409668511	0.004146198	1.159727906	0.040453694	0.967702912	0.183542471	0.717762307	0.69793845	1407	Contig7:3118961:3120474:+	gi|615469870|ref|XP_007600682.1|; hypothetical protein [Colletotrichum fioriniae PJ7, CFIO01_04599]	O94562; YGD3_SCHPO Uncharacterized aminotransferase C1771.03c OS=Schizosaccharomyces pombe (strain 972 / ATCC 24843) GN=SPBC1773.03c PE=3 SV=1	afm:AFUA_7G06840;	SPBC1773.03c; KOG1404 Alanine-glyoxylate aminotransferase AGT2 E Amino acid transport and metabolism ;	NA	GO:0008483; transaminase activity; molecular_function GO:0030170; pyridoxal phosphate binding; molecular_function	NA	NA	NA	NA	NA
A11073	-1.435094654	0.016008374	2.158068312	0.000104543	-1.630945928	0.012618804	1.962217038	0.001146429	567	Contig8:350381:351151:+	gi|631385852|ref|XP_007927306.1|; hypothetical protein [Pseudocercospora fijiensis CIRAD86, MYCFIDRAFT_87104]	NA	pfj:MYCFIDRAFT_87104;	NA	NA	NA	NA	NA	YES	NA	NA
A11074	0.107036475	0.930722034	1.099275494	0.058528016	1.215905534	0.044846823	2.208144553	7.77E-06	984	Contig8:352134:353223:+	gi|453084635|gb|EMF12679.1|; hypothetical protein [Sphaerulina musiva SO2202, SEPMUDRAFT_149279]	NA	ztr:MYCGRDRAFT_58971;	NA	NA	GO:0005737; cytoplasm; cellular_component GO:0000287; magnesium ion binding; molecular_function GO:0016791; phosphatase activity; molecular_function GO:0008253; 5'-nucleotidase activity; molecular_function	NA	NA	NA	NA	NA
A11077	0.011211476	0.993224487	-1.614666786	0.00251786	2.261832424	7.42E-06	0.635954163	0.9648833	1101	Contig8:361686:362926:+	gi|453084494|gb|EMF12538.1|; hypothetical protein [Sphaerulina musiva SO2202, SEPMUDRAFT_44535]	NA	pfj:MYCFIDRAFT_23150;	NA	NA	GO:0016787; hydrolase activity; molecular_function	NA	NA	NA	NA	NA
A11089	-2.716610456	1.29E-08	-2.202771948	1.42E-05	-0.243161624	0.96890796	0.270676885	0.999904799	1194	Contig8:419949:421256:+	gi|452840314|gb|EME42252.1|; hypothetical protein [Dothistroma septosporum NZE10, DOTSEDRAFT_133358]	P08843; ADH1_EMENI Alcohol dehydrogenase 1 OS=Emericella nidulans (strain FGSC A4 / ATCC 38163 / CBS 112.46 / NRRL 194 / M139) GN=alcA PE=3 SV=2	pfj:MYCFIDRAFT_64530; K13953 adhP alcohol dehydrogenase, propanol-preferring 1.1.1.1 Metabolism; Carbohydrate metabolism; Glycolysis / Gluconeogenesis [PATH:ko00010] Metabolism; Lipid metabolism; Fatty acid degradation [PATH:ko00071] Metabolism; Amino acid metabolism; Tyrosine metabolism [PATH:ko00350] Metabolism; Xenobiotics biodegradation and metabolism; Chloroalkane and chloroalkene degradatio…	SPCC13B11.01; KOG0023 Alcohol dehydrogenase, class V Q Secondary metabolites biosynthesis, transport and catabolism ;	NA	GO:0008152; NA GO:0008270; zinc ion binding; molecular_function GO:0016491; oxidoreductase activity; molecular_function GO:0048037; cofactor binding; molecular_function GO:0055114; oxidation-reduction process; biological_process GO:0016616; oxidoreductase activity, acting on the CH-OH group of donors, NAD or NADP as acceptor; molecular_function	NA	NA	NA	NA	NA
A11090	-2.69998871	3.49E-09	-0.415139918	0.705124802	-0.731319628	0.503391241	1.553529165	0.008780924	1689	Contig8:421787:423536:+	gi|631387234|ref|XP_007927997.1|; hypothetical protein [Pseudocercospora fijiensis CIRAD86, MYCFIDRAFT_51989]	Q6NUN0; ACSM5_HUMAN Acyl-coenzyme A synthetase ACSM5, mitochondrial OS=Homo sapiens GN=ACSM5 PE=1 SV=2	pfj:MYCFIDRAFT_51989;	Hs8923543; KOG1175 Acyl-CoA synthetase I Lipid transport and metabolism ;	NA	GO:0008152; NA GO:0003824; NA	NA	NA	NA	NA	NA
A11100	1.424028164	0.004183434	1.022293822	0.097253456	0.593108136	0.694019801	0.191373794	0.999904799	1755	Contig8:445593:447347:-	gi|453084997|gb|EMF13041.1|; hypothetical protein [Sphaerulina musiva SO2202, SEPMUDRAFT_156580]	NA	bcom:BAUCODRAFT_34594;	NA	NA	NA	NA	NA	NA	NA	NA
A11103	0.406766313	0.630918945	1.391040507	0.008942178	0.073591477	0.993237931	1.057865671	0.193217265	438	Contig8:450589:451189:+	gi|453084956|gb|EMF13000.1|; clathrin coat assembly protein ap17 [Sphaerulina musiva SO2202]	Q5BFF8; AP2S_EMENI AP-2 complex subunit sigma OS=Emericella nidulans (strain FGSC A4 / ATCC 38163 / CBS 112.46 / NRRL 194 / M139) GN=aps2 PE=3 SV=1	bcom:BAUCODRAFT_71477; K11827 AP2S1 AP-2 complex subunit sigma-1 -- Cellular Processes; Transport and catabolism; Endocytosis [PATH:ko04144] Organismal Systems; Nervous system; Synaptic vesicle cycle [PATH:ko04721] Organismal Systems; Excretory system; Endocrine and other factor-regulated calcium reabsorption [PATH:ko04961] Human Diseases; Neurodegenerative diseases; Huntington's disease [PATH:ko…	SPBC685.04c; KOG0935 Clathrin adaptor complex, small subunit U Intracellular trafficking, secretion, and vesicular transport ;	NA	NA	NA	NA	NA	NA	NA
A11106	-1.448148212	0.005531713	0.236685133	0.860952375	-0.886853248	0.322912206	0.797980098	0.63539217	480	Contig8:458884:459363:+	NA	NA	NA	NA	NA	GO:0055114; oxidation-reduction process; biological_process GO:0016717; oxidoreductase activity, acting on paired donors, with oxidation of a pair of donors resulting in the reduction of molecular oxygen to two molecules of water; molecular_function	NA	NA	NA	NA	NA
A11109	0.773075785	0.217405283	1.399896965	0.008230838	0.041939361	0.996090414	0.668760541	0.806401523	1155	Contig8:464912:466066:-	gi|453084962|gb|EMF13006.1|; dimethyladenosine transferase [Sphaerulina musiva SO2202]	G0SEH7; DIM1_CHATD Dimethyladenosine transferase OS=Chaetomium thermophilum (strain DSM 1495 / CBS 144.50 / IMI 039719) GN=DIM1 PE=3 SV=2	pfj:MYCFIDRAFT_155610; K14191 DIM1 18S rRNA (adenine1779-N6/adenine1780-N6)-dimethyltransferase 2.1.1.183 --	SPBC336.02; KOG0820 Ribosomal RNA adenine dimethylase A RNA processing and modification ;	NA	GO:0006464; protein modification process; biological_process GO:0016740; transferase activity; molecular_function GO:0008168; methyltransferase activity; molecular_function GO:0006479; protein methylation; biological_process GO:0008152; NA GO:0000179; rRNA (adenine-N6,N6-)-dimethyltransferase activity; molecular_function GO:0008649; rRNA methyltransferase activity; molecular_function GO:0000154; …	NA	NA	NA	NA	NA
A11111	-1.469538039	0.003201792	-1.19870991	0.035296653	0.165177337	0.981032711	0.436005466	0.999904799	1056	Contig8:468163:469341:-	gi|452840521|gb|EME42459.1|; hypothetical protein [Dothistroma septosporum NZE10, DOTSEDRAFT_134111]	P54006; TOXD_COCCA Protein TOXD OS=Cochliobolus carbonum GN=TOXD PE=3 SV=1	ztr:MYCGRDRAFT_73131;	NA	NA	GO:0055114; oxidation-reduction process; biological_process GO:0016491; oxidoreductase activity; molecular_function GO:0008270; zinc ion binding; molecular_function	NA	NA	NA	NA	NA
A11122	-0.671566756	0.394696478	0.028200668	0.986769956	-1.836151431	0.004384205	-1.136384008	0.356057587	570	Contig8:499434:500119:-	gi|453084954|gb|EMF12998.1|; hypothetical protein [Sphaerulina musiva SO2202, SEPMUDRAFT_108424]	NA	pfj:MYCFIDRAFT_89752;	NA	NA	NA	NA	NA	NA	NA	NA
A11128	1.639213254	0.000544925	0.216956299	0.868038425	1.149413413	0.069070232	-0.272843542	0.999904799	2358	Contig8:522293:524752:-	gi|453084512|gb|EMF12556.1|; DPPIV_N-domain-containing protein [Sphaerulina musiva SO2202]	A1CX29; DPP4_NEOFI Probable dipeptidyl peptidase 4 OS=Neosartorya fischeri (strain ATCC 1020 / DSM 3700 / CBS 544.65 / FGSC A1164 / JCM 1740 / NRRL 181 / WB 181) GN=dpp4 PE=3 SV=1	ztr:MYCGRDRAFT_43499;	NA	NA	GO:0050660; flavin adenine dinucleotide binding; molecular_function GO:0016491; oxidoreductase activity; molecular_function GO:0016787; hydrolase activity; molecular_function GO:0008762; UDP-N-acetylmuramate dehydrogenase activity; molecular_function GO:0016020; membrane; cellular_component GO:0006508; proteolysis; biological_process GO:0008236; serine-type peptidase activity; molecular_function …	NA	NA	YES	NA	NA
A11135	2.635591175	0.001170767	1.213406734	0.157717162	2.030354507	0.079309919	0.608170066	0.999904799	1086	Contig8:56633:58020:+	NA	NA	NA	NA	NA	GO:0003779; actin binding; molecular_function GO:0007010; cytoskeleton organization; biological_process	NA	NA	NA	NA	NA
A11139	-1.407174047	0.005481873	-0.760665248	0.314401769	-0.150265144	0.981032711	0.496243656	0.999904799	729	Contig8:552254:553055:+	gi|453084317|gb|EMF12361.1|; Sodium/hydrogen exchanger [Sphaerulina musiva SO2202]	NA	ztr:MYCGRDRAFT_90567;	NA	NA	GO:0006812; cation transport; biological_process GO:0016021; integral to membrane; cellular_component GO:0055085; transmembrane transport; biological_process GO:0015299; solute:hydrogen antiporter activity; molecular_function	NA	NA	NA	NA	NA
A11140	-1.451640807	0.004634	-1.513683303	0.004957128	0.144498171	0.982946302	0.082455675	0.999904799	849	Contig8:553083:553931:+	gi|453084317|gb|EMF12361.1|; Sodium/hydrogen exchanger [Sphaerulina musiva SO2202]	NA	ztr:MYCGRDRAFT_90567;	NA	NA	GO:0055085; transmembrane transport; biological_process GO:0015299; solute:hydrogen antiporter activity; molecular_function GO:0006812; cation transport; biological_process GO:0016021; integral to membrane; cellular_component	NA	NA	NA	NA	NA
A11142	-1.419852656	0.004885405	-0.073237105	0.96044191	-0.167597336	0.981032711	1.179018216	0.106477342	585	Contig8:556203:556838:+	gi|398394365|ref|XP_003850641.1|; hypothetical protein [Zymoseptoria tritici IPO323, MYCGRDRAFT_86787]	NA	ztr:MYCGRDRAFT_86787;	NA	NA	NA	NA	NA	NA	NA	NA
A11151	2.085320854	4.54E-06	0.28259269	0.813979082	1.304584608	0.024023301	-0.498143557	0.999904799	912	Contig8:571759:572730:+	gi|453084696|gb|EMF12740.1|; glycoside hydrolase family 128 protein [Sphaerulina musiva SO2202]	NA	pfj:MYCFIDRAFT_140246;	NA	NA	NA	NA	NA	YES	CCD52742.1_GH128; Bofut4_p001890.1;--;Botryotinia fuckeliana T4;-- &beta;-1,3-glucanase (EC 3.2.1.39) Created following a paper by Sakamoto and colleagues (PMID:21965406); distantly related to clan GH-A	NA
A11173	-2.164501994	0.000334269	-0.257669767	0.875379075	-0.837226863	0.52069142	1.069605363	0.57816989	1656	Contig8:643256:644911:+	gi|154282395|ref|XP_001541993.1|; predicted protein [Ajellomyces capsulatus NAm1]	NA	aje:HCAG_02164;	NA	NA	GO:0004553; hydrolase activity, hydrolyzing O-glycosyl compounds; molecular_function GO:0006278; RNA-dependent DNA replication; biological_process GO:0003723; RNA binding; molecular_function GO:0003964; RNA-directed DNA polymerase activity; molecular_function	NA	NA	NA	NA	NA
A11180	1.454764276	0.004073962	-0.410255405	0.713102079	1.536584659	0.005191602	-0.328435022	0.999904799	441	Contig8:76680:77297:+	NA	NA	NA	NA	NA	NA	NA	NA	YES	NA	NA
A11185	-2.770366048	5.21E-10	-1.454760832	0.005114516	-0.407515657	0.879516657	0.908089559	0.361871927	3192	Contig8:682395:685921:-	gi|398406671|ref|XP_003854801.1|; Na(+)/Li(+)-exporting P-type ATPase [Zymoseptoria tritici IPO323]	P22189; ATC3_SCHPO Calcium-transporting ATPase 3 OS=Schizosaccharomyces pombe (strain 972 / ATCC 24843) GN=cta3 PE=1 SV=1	ztr:MYCGRDRAFT_84460; K01536 E3.6.3.7 Na+-exporting ATPase 3.6.3.7 --	SPBC839.06; KOG0202 Ca2+ transporting ATPase P Inorganic ion transport and metabolism ;	gnl|TC-DB|B5B9V9; 3.A.3.9.5 Na+ or K+ P-type ATPase OS=Ustilago maydis GN=ena1 PE=3 SV=1	GO:0016020; membrane; cellular_component GO:0046872; metal ion binding; molecular_function GO:0000166; nucleotide binding; molecular_function	PHI:2095; Calcium-transporting ATPase 3 MGG_10730.5 318829 Magnaporthe oryzae reduced virulence	NA	NA	NA	NA
A11227	2.339648397	1.84E-07	0.343896929	0.765737566	1.204895139	0.048286133	-0.790856328	0.550223827	753	Contig8:780778:781584:-	gi|628342995|ref|XP_007748126.1|; hypothetical protein [Cladophialophora psammophila CBS 110553, A1O5_09357]	D7PI11; GSFK_PENAE Short chain dehydrogenase gsfK OS=Penicillium aethiopicum GN=gsfK PE=1 SV=1	glz:GLAREA_06058;	NA	NA	GO:0008152; NA GO:0016491; oxidoreductase activity; molecular_function	NA	NA	NA	NA	NA
A11231	3.89111627	2.24E-16	1.564837971	0.002348016	3.108333017	1.81E-10	0.782054717	0.581734622	1059	Contig8:788525:789635:-	gi|684161529|ref|XP_009154642.1|; hypothetical protein [Exophiala dermatitidis NIH/UT8656, HMPREF1120_02356]	NA	vda:VDAG_01316;	NA	NA	NA	NA	NA	YES	NA	NA
A11248	-3.214577169	1.51E-12	-1.89491525	0.000103843	-0.120977231	0.988750702	1.198684688	0.098317826	1188	Contig8:841215:842575:-	gi|453084984|gb|EMF13028.1|; Metallo-hydrolase/oxidoreductase [Sphaerulina musiva SO2202]	NA	ztr:MYCGRDRAFT_73202;	NA	NA	GO:0016787; hydrolase activity; molecular_function	NA	NA	NA	NA	NA
A11270	0.019945217	0.988507137	1.825356336	0.000772351	-0.472532478	0.872619049	1.332878642	0.059973443	1005	Contig8:912681:913685:-	NA	NA	NA	NA	NA	NA	NA	NA	NA	NA	nrps
A11315	1.722707756	0.000245515	2.182889002	4.25E-06	1.074384895	0.104450463	1.53456614	0.006414172	1848	Contig8:1044443:1046522:+	NA	NA	NA	NA	NA	GO:0008152; NA GO:0016491; oxidoreductase activity; molecular_function	NA	NA	NA	NA	NA
A11316	3.376158489	6.20E-14	1.227173766	0.026168139	2.945876554	1.81E-10	0.79689183	0.539825997	849	Contig8:1046825:1047673:-	gi|398404380|ref|XP_003853656.1|; hypothetical protein MYCGRDRAFT_38212, partial [Zymoseptoria tritici]	NA	ztr:MYCGRDRAFT_38212;	NA	NA	NA	NA	NA	NA	NA	NA
A11336	0.553010399	0.501843429	3.248423705	7.42E-11	-0.449061559	0.890645291	2.246351747	1.25E-05	540	Contig8:1095580:1096119:+	NA	NA	NA	NA	NA	NA	NA	NA	NA	NA	NA
A11356	-0.615407802	0.363452335	1.123470459	0.050171663	-1.445730195	0.007891255	0.293148066	0.999904799	393	Contig8:1154999:1155506:-	NA	NA	NA	NA	NA	GO:0006629; lipid metabolic process; biological_process	NA	NA	NA	NA	NA
A11371	-2.835260751	4.96E-06	2.122940483	0.000517556	-1.780063727	0.010108312	3.178137507	8.67E-07	1191	Contig8:1192712:1193902:-	NA	NA	NA	NA	NA	GO:0005319; lipid transporter activity; molecular_function GO:0006869; lipid transport; biological_process	NA	NA	NA	NA	NA
A11373	0.074631879	0.96021943	2.569452426	9.59E-06	-1.459198285	0.078313769	1.035622262	0.337658137	1008	Contig8:1202196:1203853:+	NA	NA	NA	NA	NA	GO:0008270; zinc ion binding; molecular_function GO:0005634; nucleus; cellular_component GO:0006351; transcription, DNA-dependent; biological_process GO:0003677; DNA binding; molecular_function	NA	NA	NA	NA	NA
A11378	0.185930983	0.888370924	2.014939683	0.000283625	-0.205823618	0.981032711	1.623185082	0.011892471	1158	Contig8:1228138:1229716:+	NA	NA	NA	NA	NA	NA	NA	NA	NA	NA	NA
A11391	-1.950975185	0.002397479	0.000955041	0.999529012	-0.233959261	0.976811002	1.717970965	0.044759107	2439	Contig8:1289937:1292375:+	NA	NA	NA	NA	NA	GO:0046983; protein dimerization activity; molecular_function	NA	NA	NA	NA	NA
A11392	-0.301630685	0.754470977	1.564926813	0.004148532	-1.291985731	0.043489245	0.574571767	0.999904799	1056	Contig8:1294696:1295751:+	NA	NA	NA	NA	NA	NA	NA	NA	NA	NA	NA
A11394	1.034837163	0.058855094	1.384561441	0.00877187	0.023490646	0.996645999	0.373214924	0.999904799	744	Contig8:1306692:1307496:+	gi|453084735|gb|EMF12779.1|; ras-domain-containing protein [Sphaerulina musiva SO2202]	Q01387; RAS2_NEUCR Protein ras-2 OS=Neurospora crassa (strain ATCC 24698 / 74-OR23-1A / CBS 708.71 / DSM 1257 / FGSC 987) GN=ras-2 PE=3 SV=2	npa:UCRNP2_8821; K07827 KRAS, KRAS2 GTPase KRas -- Environmental Information Processing; Signal transduction; MAPK signaling pathway [PATH:ko04010] Environmental Information Processing; Signal transduction; ErbB signaling pathway [PATH:ko04012] Environmental Information Processing; Signal transduction; MAPK signaling pathway - fly [PATH:ko04013] Environmental Information Processing; Signal transd…	SPAC17H9.09c; KOG0395 Ras-related GTPase R General function prediction only ;	NA	GO:0003924; GTPase activity; molecular_function GO:0005525; GTP binding; molecular_function GO:0005622; intracellular; cellular_component GO:0015093; ferrous iron transmembrane transporter activity; molecular_function GO:0015684; ferrous iron transport; biological_process GO:0007264; small GTPase mediated signal transduction; biological_process GO:0016021; integral to membrane; cellular_component	PHI:3279; CoRAS2 ENH80898 5465 Colletotrichum orbiculare reduced virulence	NA	NA	NA	NA
A11419	2.042302441	0.000365592	0.001663179	0.999529012	1.684855213	0.015570209	-0.355784049	0.999904799	441	Contig8:1392263:1392869:-	NA	NA	NA	NA	NA	NA	NA	NA	YES	NA	NA
A11420	2.103243849	0.000427675	1.651643809	0.016244255	0.142755685	0.993237931	-0.308844355	0.999904799	1497	Contig8:1396132:1397628:+	gi|453084909|gb|EMF12953.1|; hypothetical protein SEPMUDRAFT_27345, partial [Sphaerulina musiva SO2202]	NA	ztr:MYCGRDRAFT_25111;	NA	NA	NA	NA	NA	NA	NA	NA
A11440	-1.306732635	0.009357439	-0.376955667	0.736852205	-0.643414304	0.618398285	0.286362664	0.999904799	1299	Contig8:1443986:1445445:+	gi|453084765|gb|EMF12809.1|; hypothetical protein [Sphaerulina musiva SO2202, SEPMUDRAFT_149363]	NA	pfj:MYCFIDRAFT_98945;	NA	NA	NA	NA	NA	NA	NA	NA
A11467	-1.432464368	0.003858515	-1.563048407	0.002418826	-0.028960674	0.996645999	-0.159544714	0.999904799	1143	Contig8:1506038:1507406:+	NA	NA	NA	NA	NA	GO:0005198; NA GO:0015991; ATP hydrolysis coupled proton transport; biological_process GO:0015078; hydrogen ion transmembrane transporter activity; molecular_function GO:0033179; proton-transporting V-type ATPase, V0 domain; cellular_component GO:0019028; viral capsid; cellular_component GO:0019031; viral envelope; cellular_component	NA	NA	NA	NA	NA
A11469	-1.476531055	0.00239015	-1.605433976	0.001452072	-0.370476346	0.90113407	-0.499379267	0.999904799	777	Contig8:1507550:1508372:-	gi|453084567|gb|EMF12611.1|; hypothetical protein [Sphaerulina musiva SO2202, SEPMUDRAFT_125756]	NA	bcom:BAUCODRAFT_34583;	NA	NA	NA	NA	NA	NA	NA	NA
A11470	-1.564485284	0.001126584	-1.164740919	0.040244405	-0.640781006	0.623596504	-0.241036641	0.999904799	1983	Contig8:1508897:1510879:-	gi|452840801|gb|EME42739.1|; hypothetical protein [Dothistroma septosporum NZE10, DOTSEDRAFT_46184]	O94361; YHOE_SCHPO Uncharacterized acyltransferase C428.14 OS=Schizosaccharomyces pombe (strain 972 / ATCC 24843) GN=SPBC428.14 PE=3 SV=1	bcom:BAUCODRAFT_34884;	SPBC428.14; KOG1505 Lysophosphatidic acid acyltransferase LPAAT and related acyltransferases I Lipid transport and metabolism ;	NA	GO:0016746; transferase activity, transferring acyl groups; molecular_function GO:0008152; NA	NA	NA	NA	NA	NA
A11472	-1.13365228	0.063016012	-1.622129893	0.004903589	0.251257055	0.96890796	-0.237220558	0.999904799	1077	Contig8:1513345:1514421:+	gi|452839544|gb|EME41483.1|; hypothetical protein [Dothistroma septosporum NZE10, DOTSEDRAFT_73782]	B8NIM7; QUTD_ASPFN Probable quinate permease OS=Aspergillus flavus (strain ATCC 200026 / FGSC A1120 / NRRL 3357 / JCM 12722 / SRRC 167) GN=qutD PE=3 SV=1	pfj:MYCFIDRAFT_46225;	NA	gnl|TC-DB|P11636; 2.A.1.1.7 Quinate permease (Quinate transporter) - Neurospora crassa.	GO:0016021; integral to membrane; cellular_component GO:0055085; transmembrane transport; biological_process GO:0022857; transmembrane transporter activity; molecular_function	NA	NA	NA	NA	NA
A11484	-1.425597661	0.003646322	-0.931582625	0.150760964	-0.82434617	0.35658953	-0.330331134	0.999904799	1266	Contig8:1544294:1545608:-	gi|557723762|dbj|GAD97503.1|; predicted protein [Byssochlamys spectabilis No. 5]	NA	aje:HCAG_02012; K00480 E1.14.13.1 salicylate hydroxylase 1.14.13.1 Metabolism; Xenobiotics biodegradation and metabolism; Dioxin degradation [PATH:ko00621] Metabolism; Xenobiotics biodegradation and metabolism; Polycyclic aromatic hydrocarbon degradation [PATH:ko00624] Metabolism; Xenobiotics biodegradation and metabolism; Naphthalene degradation [PATH:ko00626] Metabolism; Overview; Degradation o…	NA	NA	GO:0055114; oxidation-reduction process; biological_process GO:0050660; flavin adenine dinucleotide binding; molecular_function GO:0016021; integral to membrane; cellular_component GO:0004506; squalene monooxygenase activity; molecular_function	NA	NA	NA	NA	NA
A11485	-2.142349792	2.31E-06	-2.272422778	1.71E-06	-0.719124403	0.508019286	-0.849197389	0.466273377	432	Contig8:1546243:1546876:-	NA	NA	NA	NA	NA	GO:0046373; L-arabinose metabolic process; biological_process GO:0046556; alpha-N-arabinofuranosidase activity; molecular_function	NA	NA	YES	NA	NA
A11486	-1.710599656	0.000306357	-2.269286855	2.16E-06	-0.429777041	0.856135371	-0.98846424	0.276793881	552	Contig8:1547708:1548309:+	gi|557723760|dbj|GAD97501.1|; hypothetical protein [Byssochlamys spectabilis No. 5, SMAC_05618]	NA	pfj:MYCFIDRAFT_129973;	NA	NA	NA	NA	NA	NA	NA	NA
A11504	1.424750074	0.003699354	0.942649822	0.142241659	0.809674866	0.378073454	0.327574613	0.999904799	1470	Contig8:1589740:1591321:-	gi|631387442|ref|XP_007928101.1|; hypothetical protein [Pseudocercospora fijiensis CIRAD86, MYCFIDRAFT_79907]	NA	pfj:MYCFIDRAFT_79907;	NA	NA	GO:0042157; lipoprotein metabolic process; biological_process GO:0005576; NA GO:0010508; positive regulation of autophagy; biological_process GO:0008289; lipid binding; molecular_function GO:0006869; lipid transport; biological_process	NA	NA	NA	NA	NA
A11519	0.406210832	0.726157949	-3.413974864	5.41E-06	0.728213168	0.695813278	-3.091972528	0.000180509	2787	Contig8:1655275:1658428:-	NA	NA	NA	NA	NA	GO:0008152; NA GO:0046983; protein dimerization activity; molecular_function GO:0016491; oxidoreductase activity; molecular_function	NA	NA	NA	NA	nrps
A11524	1.626233729	0.001726102	2.317162672	9.32E-06	-0.673910962	0.694778653	0.017017981	0.999904799	549	Contig8:182677:183225:+	NA	NA	NA	NA	NA	NA	NA	NA	NA	NA	NA
A11535	1.891277722	0.002000946	1.601038944	0.023627635	-0.037027505	0.996645999	-0.327266283	0.999904799	612	Contig8:184198:185131:-	NA	NA	NA	NA	NA	NA	NA	NA	NA	NA	NA
A11546	1.740767196	0.000348071	1.826835167	0.000387992	-0.516707488	0.798033626	-0.430639517	0.999904799	549	Contig8:185876:186424:-	NA	NA	NA	NA	NA	NA	NA	NA	NA	NA	NA
A11557	1.483547071	0.002397479	1.026924511	0.091667559	0.70907291	0.529244291	0.25245035	0.999904799	1653	Contig8:187620:189400:+	gi|453084338|gb|EMF12382.1|; glutamyl-tRNA amidotransferase subunit A [Sphaerulina musiva SO2202]	D4B3C8; A2965_ARTBC Putative amidase ARB_02965 OS=Arthroderma benhamiae (strain ATCC MYA-4681 / CBS 112371) GN=ARB_02965 PE=1 SV=1	ztr:MYCGRDRAFT_41422; K01426 E3.5.1.4, amiE amidase 3.5.1.4 Metabolism; Amino acid metabolism; Arginine and proline metabolism [PATH:ko00330] Metabolism; Amino acid metabolism; Phenylalanine metabolism [PATH:ko00360] Metabolism; Amino acid metabolism; Tryptophan metabolism [PATH:ko00380] Metabolism; Xenobiotics biodegradation and metabolism; Aminobenzoate degradation [PATH:ko00627] Metabolism; Xe…	NA	NA	GO:0016747; transferase activity, transferring acyl groups other than amino-acyl groups; molecular_function GO:0016884; carbon-nitrogen ligase activity, with glutamine as amido-N-donor; molecular_function GO:0009245; lipid A biosynthetic process; biological_process	NA	NA	NA	NA	NA
A11559	1.967656547	2.20E-05	1.362004474	0.011007776	0.838442745	0.35422571	0.232790673	0.999904799	2148	Contig8:1820449:1822596:+	NA	NA	NA	NA	NA	GO:0000156; two-component response regulator activity; molecular_function GO:0005515; protein binding; molecular_function GO:0003677; DNA binding; molecular_function GO:0005524; ATP binding; molecular_function GO:0000160; two-component signal transduction system (phosphorelay); biological_process	NA	NA	NA	NA	NA
A11560	1.60450133	0.000939128	0.801372317	0.266457479	0.924209601	0.24472949	0.121080589	0.999904799	663	Contig8:1822795:1823570:+	NA	NA	NA	NA	NA	GO:0005515; protein binding; molecular_function	NA	NA	NA	NA	NA
A11563	0.162957874	0.885140939	-1.729491999	0.000632843	0.52716302	0.759353167	-1.365286853	0.030836281	264	Contig8:1827983:1828384:-	gi|475665578|gb|EMT63370.1|; Conidiation-specific protein 6 [Fusarium oxysporum f. sp. cubense race 4]	P34762; CON6_NEUCR Conidiation-specific protein 6 OS=Neurospora crassa (strain ATCC 24698 / 74-OR23-1A / CBS 708.71 / DSM 1257 / FGSC 987) GN=con-6 PE=2 SV=1	fpu:FPSE_03619;	NA	NA	NA	NA	NA	NA	NA	NA
A11573	1.650940253	0.000503211	1.350099024	0.011476884	0.988229521	0.169768262	0.687388292	0.757497754	1278	Contig8:1871205:1872544:+	gi|453084352|gb|EMF12396.1|; zinc carboxypeptidase A [Sphaerulina musiva SO2202]	C5FH26; MCPAL_ARTOC Metallocarboxypeptidase A-like protein MCYG_01475 OS=Arthroderma otae (strain ATCC MYA-4605 / CBS 113480) GN=MCYG_01475 PE=3 SV=1	ztr:MYCGRDRAFT_59604;	NA	NA	GO:0006508; proteolysis; biological_process GO:0004181; metallocarboxypeptidase activity; molecular_function GO:0004180; carboxypeptidase activity; molecular_function GO:0008270; zinc ion binding; molecular_function	NA	NA	YES	NA	NA
A11579	-1.740053174	0.000351126	-0.759435354	0.317342881	-0.126791189	0.988382459	0.853826631	0.505803722	1488	Contig8:192263:194626:+	gi|453084933|gb|EMF12977.1|; hypothetical protein [Sphaerulina musiva SO2202, SEPMUDRAFT_44082]	NA	ztr:MYCGRDRAFT_39852;	NA	NA	NA	NA	NA	NA	NA	NA
A11594	1.859592726	5.91E-05	0.587300499	0.49422572	1.167306526	0.061617703	-0.104985701	0.999904799	651	Contig8:1922858:1923636:-	gi|453084715|gb|EMF12759.1|; PR-1-like protein [Sphaerulina musiva SO2202]	D4B327; PRY1_ARTBC Probable pathogenesis-related protein ARB_02861 OS=Arthroderma benhamiae (strain ATCC MYA-4681 / CBS 112371) GN=ARB_02861 PE=3 SV=2	pfj:MYCFIDRAFT_210209;	NA	NA	NA	NA	NA	YES	NA	NA
A11595	-2.083927125	2.88E-05	-0.578331028	0.547671063	-0.48480221	0.81529094	1.020793887	0.344888359	246	Contig8:1925982:1926363:-	NA	NA	NA	NA	NA	NA	NA	NA	NA	NA	NA
A11617	2.739806663	4.39E-08	0.64619754	0.473024395	1.810721374	0.00266975	-0.28288775	0.999904799	312	Contig8:1984913:1985342:-	gi|453084744|gb|EMF12788.1|; hypothetical protein [Sphaerulina musiva SO2202, SEPMUDRAFT_117344]	NA	NA	NA	NA	NA	NA	NA	YES	NA	NA
A11624	0.822114035	0.174064343	1.654998581	0.00088412	0.179664663	0.981032711	1.012549209	0.232445513	1902	Contig8:206422:208380:+	gi|453084729|gb|EMF12773.1|; H+/nucleoside cotransporter [Sphaerulina musiva SO2202]	NA	pfj:MYCFIDRAFT_211768; K03317 TC.CNT concentrative nucleoside transporter, CNT family -- --	NA	gnl|TC-DB|Q874I3; 2.A.41.2.7 H+/nucleoside cotransporter - Candida albicans (Yeast).	GO:0006810; transport; biological_process GO:0016020; membrane; cellular_component GO:0001882; nucleoside binding; molecular_function GO:0005415; nucleoside:sodium symporter activity; molecular_function	NA	NA	NA	NA	NA
A11629	-1.389220428	0.005150636	-1.2730458	0.02020628	-0.174436807	0.981032711	-0.05826218	0.999904799	1104	Contig8:2008589:2009692:-	gi|589101063|ref|XP_006962554.1|; hypothetical protein M419DRAFT_108301, partial [Trichoderma reesei RUT C-30]	NA	tre:TRIREDRAFT_45252;	NA	NA	NA	NA	NA	NA	NA	NA
A11631	0.01024609	0.992893941	-1.451898066	0.005114516	0.623597088	0.644390021	-0.838547067	0.470501313	570	Contig8:2014592:2015161:-	gi|631378906|ref|XP_007923833.1|; hypothetical protein [Pseudocercospora fijiensis CIRAD86, MYCFIDRAFT_210559]	NA	pfj:MYCFIDRAFT_210559;	NA	NA	NA	NA	NA	YES	NA	NA
A11639	-2.626024678	4.76E-09	-1.238755244	0.024264839	0.92679737	0.22293048	2.314066804	2.49E-06	1719	Contig8:2033243:2034961:-	NA	NA	NA	NA	NA	GO:0004190; aspartic-type endopeptidase activity; molecular_function GO:0006811; ion transport; biological_process GO:0016020; membrane; cellular_component GO:0016021; integral to membrane; cellular_component GO:0005215; NA	NA	NA	YES	NA	NA
A11669	-1.589570182	0.000866413	-1.323241747	0.013378661	0.106237677	0.991787519	0.372566112	0.999904799	819	Contig8:2098255:2099073:-	gi|453084968|gb|EMF13012.1|; galactose oxidase [Sphaerulina musiva SO2202]	NA	ztr:MYCGRDRAFT_73304;	NA	NA	GO:0005515; protein binding; molecular_function	NA	NA	NA	NA	NA
A11679	1.541513539	0.002810514	1.299177915	0.021063888	0.964606389	0.251725476	0.722270765	0.72887557	4254	Contig8:227466:232296:+	NA	NA	NA	NA	NA	GO:0003964; RNA-directed DNA polymerase activity; molecular_function GO:0003723; RNA binding; molecular_function GO:0006278; RNA-dependent DNA replication; biological_process	NA	NA	NA	NA	NA
A11706	1.595505803	0.004603611	-0.440545548	0.728171454	1.028041395	0.282136596	-1.008009955	0.362053604	1428	Contig8:2209137:2210748:-	gi|398410632|ref|XP_003856664.1|; hypothetical protein MYCGRDRAFT_14239, partial [Zymoseptoria tritici]	NA	ztr:MYCGRDRAFT_14239;	NA	NA	GO:0005975; carbohydrate metabolic process; biological_process GO:0004553; hydrolase activity, hydrolyzing O-glycosyl compounds; molecular_function	NA	NA	YES	NA	NA
A11708	-1.84653177	6.56E-05	-1.817114635	0.000194542	-0.176727585	0.981032711	-0.14731045	0.999904799	4266	Contig8:2214698:2220582:+	gi|310800616|gb|EFQ35509.1|; L-ascorbate oxidase [Colletotrichum graminicola M1.001]	NA	cfj:CFIO01_00674;	NA	NA	GO:0003964; RNA-directed DNA polymerase activity; molecular_function GO:0003723; RNA binding; molecular_function GO:0006278; RNA-dependent DNA replication; biological_process GO:0005507; copper ion binding; molecular_function GO:0055114; oxidation-reduction process; biological_process GO:0016491; oxidoreductase activity; molecular_function	NA	NA	YES	NA	NA
A11712	0.863383065	0.199373395	1.975841501	0.000106143	0.320037089	0.947656474	1.432495525	0.023188037	705	Contig8:249076:249780:-	gi|452845087|gb|EME47020.1|; hypothetical protein [Dothistroma septosporum NZE10, DOTSEDRAFT_69113]	NA	NA	NA	NA	NA	NA	NA	YES	NA	NA
A11724	-1.356579213	0.006176818	0.717015518	0.343880613	-1.841397551	0.000170864	0.23219718	0.999904799	3201	Contig8:2264352:2267616:+	gi|453084877|gb|EMF12921.1|; NAD-specific glutamate dehydrogenase [Sphaerulina musiva SO2202]	P00365; DHE2_NEUCR NAD-specific glutamate dehydrogenase OS=Neurospora crassa (strain ATCC 24698 / 74-OR23-1A / CBS 708.71 / DSM 1257 / FGSC 987) GN=gdh-1 PE=1 SV=4	pfj:MYCFIDRAFT_56074; K15371 GDH2 glutamate dehydrogenase 1.4.1.2 Metabolism; Amino acid metabolism; Alanine, aspartate and glutamate metabolism [PATH:ko00250] Metabolism; Amino acid metabolism; Arginine and proline metabolism [PATH:ko00330] Metabolism; Metabolism of other amino acids; Taurine and hypotaurine metabolism [PATH:ko00430] Metabolism; Energy metabolism; Nitrogen metabolism [PATH:ko009…	SPCC132.04c; KOG2250 Glutamate/leucine/phenylalanine/valine dehydrogenases E Amino acid transport and metabolism ;	NA	GO:0016491; oxidoreductase activity; molecular_function GO:0055114; oxidation-reduction process; biological_process GO:0006520; cellular amino acid metabolic process; biological_process	NA	NA	NA	NA	NA
A11752	-1.992993113	1.42E-05	-1.305093158	0.015819245	-0.754740096	0.466302108	-0.06684014	0.999904799	306	Contig8:2349732:2350037:+	gi|453084673|gb|EMF12717.1|; hypothetical protein SEPMUDRAFT_9575, partial [Sphaerulina musiva SO2202]	NA	ztr:MYCGRDRAFT_104840;	NA	NA	GO:0005515; protein binding; molecular_function	NA	NA	NA	NA	NA
A11753	-1.405258591	0.004311513	-1.668919295	0.000812056	-0.373307266	0.900353931	-0.63696797	0.869113087	1047	Contig8:2350056:2351102:-	gi|453084672|gb|EMF12716.1|; hypothetical protein [Sphaerulina musiva SO2202, SEPMUDRAFT_149305]	NA	pfj:MYCFIDRAFT_61870;	NA	NA	NA	NA	NA	NA	NA	NA
A11766	1.725262605	0.000232351	0.327815695	0.777497904	0.919063876	0.229125541	-0.478383034	0.999904799	354	Contig8:2377649:2378049:-	NA	NA	NA	NA	NA	NA	NA	NA	NA	NA	NA
A11767	1.639643721	0.000628793	0.754839547	0.310890133	0.652911338	0.617541713	-0.231892836	0.999904799	957	Contig8:2379660:2380737:+	gi|398408091|ref|XP_003855511.1|; hypothetical protein [Zymoseptoria tritici IPO323, MYCGRDRAFT_90812]	NA	ztr:MYCGRDRAFT_90812;	NA	NA	GO:0006629; lipid metabolic process; biological_process	NA	NA	NA	NA	NA
A11809	0.217408444	0.893871578	-0.322370113	0.809789203	2.541510502	1.87E-05	2.001731945	0.003045123	1026	Contig8:2498429:2499454:+	gi|526205855|gb|EPS45981.1|; hypothetical protein [Dactylellina haptotyla CBS 200.50, H072_3]	NA	fpu:FPSE_05438; K00613 GATM glycine amidinotransferase 2.1.4.1 Metabolism; Amino acid metabolism; Glycine, serine and threonine metabolism [PATH:ko00260] Metabolism; Amino acid metabolism; Arginine and proline metabolism [PATH:ko00330]	NA	NA	GO:0005737; cytoplasm; cellular_component GO:0016813; hydrolase activity, acting on carbon-nitrogen (but not peptide) bonds, in linear amidines; molecular_function	NA	NA	NA	NA	NA
A11811	2.051544112	0.000131232	1.358661383	0.024088569	0.981076393	0.370550143	0.288193664	0.999904799	1416	Contig8:2501718:2503195:-	gi|631393848|ref|XP_007931304.1|; hypothetical protein [Pseudocercospora fijiensis CIRAD86, MYCFIDRAFT_50720]	NA	ztr:MYCGRDRAFT_49735;	NA	NA	GO:0005506; iron ion binding; molecular_function GO:0055114; oxidation-reduction process; biological_process GO:0020037; heme binding; molecular_function GO:0016705; oxidoreductase activity, acting on paired donors, with incorporation or reduction of molecular oxygen; molecular_function	NA	estExt_Genewise1.C_60812; [Mycosphaerella fijiensis]	NA	NA	NA
A11819	-1.344002306	0.006759683	-0.458534716	0.65215356	-1.295370584	0.024745816	-0.409902994	0.999904799	606	Contig8:2523390:2524062:+	gi|453084833|gb|EMF12877.1|; FeS cluster assembly scaffold IscU [Sphaerulina musiva SO2202]	Q6CFQ0; ISU1_YARLI Iron sulfur cluster assembly protein 1, mitochondrial OS=Yarrowia lipolytica (strain CLIB 122 / E 150) GN=ISU1 PE=3 SV=1	ztr:MYCGRDRAFT_73582; K22068 ISCU iron-sulfur cluster assembly enzyme ISCU, mitochondrial --	SPAC227.13c; KOG3361 Iron binding protein involved in Fe-S cluster formation C Energy production and conversion ;	NA	GO:0016226; iron-sulfur cluster assembly; biological_process GO:0005506; iron ion binding; molecular_function GO:0051536; iron-sulfur cluster binding; molecular_function	NA	NA	NA	NA	NA
A11833	1.401319812	0.005024418	-0.15172036	0.914313787	0.982898009	0.182792989	-0.570142162	0.99188061	393	Contig8:2570579:2571402:-	gi|452842805|gb|EME44741.1|; hypothetical protein [Dothistroma septosporum NZE10, DOTSEDRAFT_152750]	NA	gtr:GLOTRDRAFT_95982;	NA	NA	NA	NA	NA	NA	NA	t1pks
A11837	3.547023563	7.18E-10	0.686318638	0.486168786	2.288772713	0.001395779	-0.571932212	0.999904799	915	Contig8:2586321:2587235:+	gi|631393804|ref|XP_007931282.1|; hypothetical protein [Pseudocercospora fijiensis CIRAD86, MYCFIDRAFT_44992]	NA	npa:UCRNP2_1606;	NA	NA	GO:0005986; sucrose biosynthetic process; biological_process GO:0016491; oxidoreductase activity; molecular_function GO:0050307; sucrose-phosphate phosphatase activity; molecular_function GO:0050662; coenzyme binding; molecular_function GO:0008152; NA GO:0003824; NA GO:0044237; cellular metabolic process; biological_process	NA	NA	NA	NA	t1pks
A11891	1.499036735	0.002293749	0.839263891	0.226545234	0.916200411	0.249791911	0.256427566	0.999904799	813	Contig8:2764424:2766068:-	NA	NA	NA	NA	NA	GO:0046872; metal ion binding; molecular_function	NA	NA	NA	NA	NA
A11907	2.583199833	4.41E-05	1.326060682	0.071753894	1.232285267	0.377341401	-0.024853884	0.999904799	1548	Contig8:2836869:2838416:+	NA	NA	NA	NA	NA	NA	NA	NA	NA	NA	NA
A11936	-0.927039374	0.125022583	-1.906894307	0.000253553	-0.247719869	0.966490367	-1.227574802	0.112000495	3177	Contig8:2957603:2960779:-	NA	NA	aje:HCAG_02448;	NA	NA	GO:0006278; RNA-dependent DNA replication; biological_process GO:0003964; RNA-directed DNA polymerase activity; molecular_function GO:0003723; RNA binding; molecular_function	NA	NA	NA	NA	NA
A11943	1.132259626	0.043743192	1.837420056	0.000644727	-1.275545814	0.064661771	-0.570385383	0.999904799	1092	Contig8:30790:31881:+	NA	NA	NA	NA	NA	NA	NA	NA	NA	NA	NA
A11972	2.21085228	0.001676951	0.323132799	0.81267365	2.97732361	5.02E-06	1.089604128	0.317999087	756	Contig9:415748:416503:+	gi|631383198|ref|XP_007925979.1|; hypothetical protein [Pseudocercospora fijiensis CIRAD86, MYCFIDRAFT_80396]	NA	pfj:MYCFIDRAFT_80396;	NA	NA	NA	NA	NA	YES	NA	NA
A12002	-1.154839232	0.027776702	-1.504898985	0.003511059	-0.597220332	0.677559301	-0.947280085	0.307971047	834	Contig9:540051:540990:+	gi|453081875|gb|EMF09923.1|; hypothetical protein [Sphaerulina musiva SO2202, SEPMUDRAFT_151020]	NA	ztr:MYCGRDRAFT_105024;	NA	NA	NA	NA	NA	NA	NA	NA
A12006	-1.341399858	0.007165517	-0.791902759	0.271348119	-0.674524354	0.575662247	-0.125027255	0.999904799	1032	Contig9:547181:548317:+	gi|453081812|gb|EMF09860.1|; NAD(P)-binding protein [Sphaerulina musiva SO2202]	NA	pfj:MYCFIDRAFT_63394;	NA	NA	GO:0044237; cellular metabolic process; biological_process GO:0003824; NA GO:0050662; coenzyme binding; molecular_function GO:0051287; NAD binding; molecular_function GO:0055114; oxidation-reduction process; biological_process GO:0016620; oxidoreductase activity, acting on the aldehyde or oxo group of donors, NAD or NADP as acceptor; molecular_function	NA	NA	NA	NA	NA
A12007	-1.985309503	2.80E-05	-1.252335411	0.033717467	-1.232924941	0.047856042	-0.499950848	0.999904799	1269	Contig9:549272:550671:+	gi|453081811|gb|EMF09859.1|; glycoside hydrolase family 13 protein [Sphaerulina musiva SO2202]	Q08806; AMY2_SCHOC Alpha-amylase 2 OS=Schwanniomyces occidentalis GN=SWA2 PE=3 SV=1	ztr:MYCGRDRAFT_86748; K01176 AMY, amyA, malS alpha-amylase 3.2.1.1 Metabolism; Carbohydrate metabolism; Starch and sucrose metabolism [PATH:ko00500] Organismal Systems; Digestive system; Carbohydrate digestion and absorption [PATH:ko04973]	NA	NA	GO:0003824; NA GO:0005509; calcium ion binding; molecular_function GO:0004556; alpha-amylase activity; molecular_function GO:0016052; carbohydrate catabolic process; biological_process GO:0043169; cation binding; molecular_function GO:0005975; carbohydrate metabolic process; biological_process	NA	NA	NA	AEH03024.1_CBM20; &alpha;-amylase;--;Aureobasidium pullulans NRRL Y-12974;-- The granular starch-binding function has been demonstrated in several cases. Interact strongly with cyclodextrins. Often designated as starch-binding domains (SBD). PDB:1b90	NA
A12025	-0.562296808	0.460189513	-2.008863667	9.32E-05	0.282483821	0.952664334	-1.164083038	0.168963205	918	Contig9:590750:591724:+	NA	NA	NA	NA	NA	NA	NA	NA	NA	NA	NA
A12033	-3.298869216	0.001945245	-3.610780351	0.008129812	-0.495442368	0.934142106	-0.807353503	0.999904799	528	Contig9:613765:614292:-	NA	NA	NA	NA	NA	NA	NA	NA	NA	NA	NA
A12058	-0.754715687	0.226955008	-1.428927886	0.006102677	-0.356157564	0.91288662	-1.030369763	0.216788172	1332	Contig9:700679:702010:+	gi|453081846|gb|EMF09894.1|; hypothetical protein [Sphaerulina musiva SO2202, SEPMUDRAFT_150999]	NA	ztr:MYCGRDRAFT_91170;	NA	NA	NA	NA	NA	NA	NA	NA
A12062	-2.309184277	0.002279337	-1.47989153	0.03888471	0.77695859	0.625942944	1.606251338	0.279843695	1473	Contig9:711374:712846:-	gi|631389094|ref|XP_007928927.1|; hypothetical protein [Pseudocercospora fijiensis CIRAD86, MYCFIDRAFT_78033]	NA	pfj:MYCFIDRAFT_78033;	NA	NA	NA	NA	NA	NA	NA	NA
A12064	-0.677389899	0.471476473	-3.823988851	1.24E-05	-0.264265748	0.974733202	-3.410864699	0.000660398	1560	Contig9:718356:719966:+	NA	NA	NA	NA	NA	NA	NA	NA	NA	NA	NA
A12070	-0.294032069	0.783852277	2.70914276	1.24E-05	-2.868008662	2.40E-06	0.135166167	0.999904799	1407	Contig9:725231:726685:+	NA	NA	NA	NA	NA	GO:0046983; protein dimerization activity; molecular_function	NA	NA	NA	NA	NA
A12083	-2.375081283	8.24E-06	0.111186894	0.94361293	0.022690272	0.996645999	2.508958449	1.25E-05	204	Contig9:764500:764819:-	gi|453081990|gb|EMF10038.1|; hypothetical protein [Sphaerulina musiva SO2202, SEPMUDRAFT_151102]	NA	NA	NA	NA	GO:0003735; structural constituent of ribosome; molecular_function GO:0005622; intracellular; cellular_component GO:0006412; translation; biological_process GO:0005840; ribosome; cellular_component	NA	NA	NA	NA	NA
A12102	1.522212855	0.024698546	-2.05846581	0.002091774	1.702986439	0.021025585	-1.877692226	0.017360541	558	Contig9:824796:825353:+	gi|361129957|gb|EHL01833.1|; hypothetical protein [Glarea lozoyensis 74030, M7I_2187]	NA	NA	NA	NA	NA	NA	NA	NA	NA	nrps
A12104	1.207230539	0.026966664	-0.389789936	0.731616587	1.912984024	0.00015856	0.315963549	0.999904799	729	Contig9:834887:835615:-	NA	NA	NA	NA	NA	NA	NA	NA	NA	NA	nrps
A12112	4.109522428	1.05E-18	1.776163335	0.000308162	3.303576376	3.78E-12	0.970217282	0.279843695	1188	Contig9:862291:863478:-	gi|629676148|ref|XP_007799571.1|; hypothetical protein [Eutypa lata UCREL1, UCREL1_11739]	NA	bcom:BAUCODRAFT_354925;	NA	NA	NA	NA	NA	NA	NA	nrps
A12113	3.798292781	1.30E-16	1.624970895	0.001247419	2.890200645	6.78E-10	0.716878759	0.705135926	825	Contig9:863894:864718:+	gi|630025471|ref|XP_007835476.1|; hypothetical protein [Pestalotiopsis fici W106-1, PFICI_08704]	NA	pfy:PFICI_08704;	NA	NA	GO:0008757; S-adenosylmethionine-dependent methyltransferase activity; molecular_function GO:0008152; NA GO:0009877; nodulation; biological_process GO:0008168; methyltransferase activity; molecular_function GO:0009312; oligosaccharide biosynthetic process; biological_process GO:0008171; O-methyltransferase activity; molecular_function	NA	NA	NA	NA	NA
A12114	2.8990162	1.70E-10	1.145099161	0.045561255	2.257981711	2.79E-06	0.504064672	0.999904799	1413	Contig9:865558:867038:+	gi|627796837|ref|XP_007671766.1|; hypothetical protein [Baudoinia compniacensis UAMH 10762, BAUCODRAFT_144233]	NA	bcom:BAUCODRAFT_144233;	NA	NA	GO:0055085; transmembrane transport; biological_process GO:0016021; integral to membrane; cellular_component	NA	NA	NA	NA	NA
A12115	4.429493124	1.23E-21	1.88484904	9.26E-05	2.772520177	1.60E-09	0.227876092	0.999904799	1743	Contig9:871203:873695:+	NA	NA	NA	NA	NA	NA	NA	NA	NA	NA	NA
A12116	2.107312112	4.92E-06	1.171093913	0.039357201	1.667864336	0.001395779	0.731646138	0.678797979	1611	Contig9:875363:877049:+	gi|452845756|gb|EME47689.1|; glycosyltransferase family 71 protein [Dothistroma septosporum NZE10]	NA	ztr:MYCGRDRAFT_111178;	NA	NA	GO:0006486; protein glycosylation; biological_process	NA	NA	NA	CAP80794.1_GT71; Pc12g11670 (possible fragment);--;Penicillium chrysogenum Wisconsin 54-1255 (PenchWisc1_1);B6GXP6 &alpha;-mannosyltransferase (EC 2.4.1.-) Distantly related to family GT8	NA
A12117	7.509757417	9.34E-12	1.098297179	0.17279567	6.743064429	9.71E-08	0.331604191	0.999904799	2766	Contig9:879666:883248:-	NA	NA	NA	NA	NA	GO:0016758; transferase activity, transferring hexosyl groups; molecular_function GO:0016772; transferase activity, transferring phosphorus-containing groups; molecular_function GO:0016021; integral to membrane; cellular_component	NA	NA	NA	NA	NA
A12122	4.973121555	4.50E-21	3.069563372	1.45E-10	3.303691573	2.22E-09	1.400133391	0.021059555	495	Contig9:896624:897167:-	NA	NA	NA	NA	NA	NA	NA	NA	NA	NA	NA
A12123	3.465547311	7.75E-13	2.739203949	1.24E-08	1.849447187	0.001294252	1.123103825	0.136339658	2289	Contig9:898307:901267:+	NA	NA	NA	NA	NA	GO:0005777; peroxisome; cellular_component	NA	NA	NA	NA	NA
A12124	3.899593761	9.74E-12	2.194863486	2.36E-05	2.583298775	0.000151298	0.8785685	0.475693258	2514	Contig9:901979:904781:+	NA	NA	NA	NA	NA	GO:0016491; oxidoreductase activity; molecular_function GO:0055114; oxidation-reduction process; biological_process	NA	NA	NA	NA	NA
A12135	1.885487606	5.35E-05	0.557252659	0.532553	1.793452611	0.000347322	0.465217664	0.999904799	618	Contig9:922149:922766:-	gi|631389084|ref|XP_007928922.1|; hypothetical protein [Pseudocercospora fijiensis CIRAD86, MYCFIDRAFT_77984]	NA	pfj:MYCFIDRAFT_77984;	NA	NA	NA	NA	NA	NA	NA	NA
A12167	-3.981315456	2.59E-18	-0.354617208	0.761692702	-4.007923426	2.40E-17	-0.381225178	0.999904799	1383	Contig9:989325:990757:+	gi|631388998|ref|XP_007928879.1|; hypothetical protein [Pseudocercospora fijiensis CIRAD86, MYCFIDRAFT_63488]	Q6UEF1; AFLY_ASPPU Oxidoreductase AflY OS=Aspergillus parasiticus (strain ATCC 56775 / NRRL 5862 / SRRC 143 / SU-1) GN=aflY PE=3 SV=1	pfj:MYCFIDRAFT_63488;	NA	NA	NA	NA	NA	NA	NA	NA
A12191	-1.642141821	0.000508099	-0.79605448	0.263584944	-0.873787228	0.289336578	-0.027699886	0.999904799	1800	Contig9:1053450:1055305:-	gi|453081897|gb|EMF09945.1|; phosphate transporter [Sphaerulina musiva SO2202]	NA	bor:COCMIDRAFT_104633; K14640 SLC20A, PIT solute carrier family 20 (sodium-dependent phosphate transporter) -- --	NA	NA	GO:0005315; inorganic phosphate transmembrane transporter activity; molecular_function GO:0006817; phosphate transport; biological_process GO:0016020; membrane; cellular_component	PHI:3457; VTC4 AFR94879 5207 Cryptococcus neoformans increased virulence (hypervirulence)	NA	NA	NA	NA
A12194	-0.939017482	0.367100666	0.478949814	0.721205972	0.834148156	0.635146506	2.252115452	0.00256244	972	Contig9:1066019:1067597:-	NA	NA	NA	NA	NA	GO:0007618; mating; biological_process GO:0005576; NA	NA	NA	YES	NA	NA
A12212	1.406143864	0.004908102	0.983054815	0.11743727	1.180618044	0.062692119	0.757528995	0.625103357	1776	Contig9:1105776:1107551:+	gi|398404478|ref|XP_003853705.1|; putative alpha-amylase [Zymoseptoria tritici IPO323]	Q9P6J3; MALT_SCHPO Alpha-glucosidase OS=Schizosaccharomyces pombe (strain 972 / ATCC 24843) GN=mal1 PE=2 SV=1	ztr:MYCGRDRAFT_108486; K01182 IMA, malL oligo-1,6-glucosidase 3.2.1.10 Metabolism; Carbohydrate metabolism; Galactose metabolism [PATH:ko00052] Metabolism; Carbohydrate metabolism; Starch and sucrose metabolism [PATH:ko00500]	SPBC1683.07; KOG0471 Alpha-amylase G Carbohydrate transport and metabolism ;	NA	GO:0003824; NA GO:0004565; beta-galactosidase activity; molecular_function GO:0006012; galactose metabolic process; biological_process GO:0043169; cation binding; molecular_function GO:0005975; carbohydrate metabolic process; biological_process	NA	NA	NA	CBL22846.1_GH13; CK5_14090;--;Ruminococcus obeum A2-162;D4LPY8 &alpha;-amylase (EC 3.2.1.1); pullulanase (EC 3.2.1.41); cyclomaltodextrin glucanotransferase (EC 2.4.1.19); cyclomaltodextrinase (EC 3.2.1.54); trehalose-6-phosphate hydrolase (EC 3.2.1.93); oligo-&alpha;-glucosidase (EC 3.2.1.10); maltogenic amylase (EC 3.2.1.133); neopullulanase (EC 3.2.1.135); &alpha;-glucosidase (EC 3.2.1.20); ma…	NA
A12213	-0.132418194	0.938544372	0.54159879	0.63723795	1.179772678	0.211461548	1.853789662	0.008450655	606	Contig9:1107950:1108631:-	gi|631388766|ref|XP_007928763.1|; hypothetical protein [Pseudocercospora fijiensis CIRAD86, MYCFIDRAFT_31034]	NA	pfj:MYCFIDRAFT_31034;	NA	NA	GO:0005840; ribosome; cellular_component GO:0006412; translation; biological_process GO:0005622; intracellular; cellular_component GO:0003735; structural constituent of ribosome; molecular_function	NA	NA	YES	NA	NA
A12217	0.084966303	0.947282277	-1.428120859	0.006997118	0.321860417	0.934142106	-1.191226745	0.089391803	1578	Contig9:1120333:1122205:-	NA	NA	NA	NA	NA	NA	NA	NA	NA	NA	NA
A12230	-2.362519111	3.98E-07	-0.487772902	0.622803298	1.105579238	0.093572729	2.980325447	5.67E-10	912	Contig9:1174735:1175700:-	NA	NA	NA	NA	NA	NA	NA	NA	YES	NA	t1pks-nrps
A12248	0.682322843	0.353265685	-1.683327907	0.00200029	1.527766244	0.008977675	-0.837884506	0.597398272	606	Contig9:1222688:1223345:-	NA	NA	NA	NA	NA	NA	NA	NA	NA	NA	NA
A12249	-1.345782541	0.006731137	-1.189177684	0.03355418	-0.413048067	0.877112899	-0.25644321	0.999904799	2076	Contig9:1226821:1229739:+	gi|453081946|gb|EMF09994.1|; P-loop containing nucleoside triphosphate hydrolase protein [Sphaerulina musiva SO2202]	NA	ztr:MYCGRDRAFT_73725;	NA	NA	GO:0015995; chlorophyll biosynthetic process; biological_process GO:0005524; ATP binding; molecular_function GO:0003723; RNA binding; molecular_function GO:0016851; magnesium chelatase activity; molecular_function GO:0003724; RNA helicase activity; molecular_function GO:0015979; photosynthesis; biological_process GO:0019031; viral envelope; cellular_component	NA	NA	NA	NA	NA
A12251	-1.44002712	0.003253649	-0.2534597	0.838467666	-1.014585182	0.146885417	0.171982238	0.999904799	3960	Contig9:1234586:1238545:+	NA	NA	NA	NA	NA	NA	NA	NA	NA	NA	NA
A12277	-1.833950158	7.47E-05	-1.510620043	0.003368236	-0.720882763	0.505490718	-0.397552648	0.999904799	2568	Contig9:1305356:1307923:-	gi|453082245|gb|EMF10293.1|; DUF221-domain-containing protein [Sphaerulina musiva SO2202]	NA	pfj:MYCFIDRAFT_30871; K21989 TMEM63 calcium permeable stress-gated cation channel --	NA	NA	GO:0016020; membrane; cellular_component	NA	NA	NA	NA	NA
A12284	-1.535830571	0.002515633	-2.126863497	3.37E-05	-0.400491142	0.891894007	-0.991524068	0.371761486	249	Contig9:1327363:1327660:+	NA	NA	NA	NA	NA	GO:0005577; fibrinogen complex; cellular_component GO:0030168; platelet activation; biological_process GO:0006310; DNA recombination; biological_process GO:0030674; protein binding, bridging; molecular_function GO:0006281; DNA repair; biological_process GO:0019028; viral capsid; cellular_component GO:0005102; receptor binding; molecular_function GO:0007165; signal transduction; biological_process…	NA	NA	NA	NA	NA
A12302	1.079432403	0.04585961	0.727400606	0.330320061	1.568086607	0.00267854	1.216054809	0.071280253	1638	Contig9:1365452:1367142:-	gi|477527590|gb|ENH79408.1|; MFS maltose permease [Colletotrichum orbiculare MAFF 240422]	P53048; MAL11_YEAST General alpha-glucoside permease OS=Saccharomyces cerevisiae (strain ATCC 204508 / S288c) GN=MAL11 PE=1 SV=1	vda:VDAG_02887; K08141 MAL MFS transporter, SP family, general alpha glucoside:H+ symporter -- --	YGR289c; KOG0254 Predicted transporter (major facilitator superfamily) R General function prediction only ;	gnl|TC-DB|P53048; 2.A.1.1.11 General alpha-glucoside permease - Saccharomyces cerevisiae (Baker's yeast).	GO:0016021; integral to membrane; cellular_component GO:0055085; transmembrane transport; biological_process GO:0022857; transmembrane transporter activity; molecular_function	NA	NA	NA	NA	NA
A12305	-0.273757246	0.821296244	-2.093912412	0.000139775	1.664028045	0.005270487	-0.156127121	0.999904799	735	Contig9:1373616:1374403:-	gi|398395225|ref|XP_003851071.1|; Mnd1-like protein [Zymoseptoria tritici IPO323]	NA	ztr:MYCGRDRAFT_94601;	NA	NA	GO:0006434; seryl-tRNA aminoacylation; biological_process GO:0005737; cytoplasm; cellular_component GO:0005576; NA GO:0000166; nucleotide binding; molecular_function GO:0008855; exodeoxyribonuclease VII activity; molecular_function GO:0004828; serine-tRNA ligase activity; molecular_function GO:0005524; ATP binding; molecular_function GO:0042157; lipoprotein metabolic process; biological_process G…	NA	NA	NA	NA	NA
A12326	-0.097345475	0.937528602	-1.600355542	0.001502568	0.474616133	0.806455079	-1.028393934	0.220043662	780	Contig9:1426529:1427308:+	gi|453082228|gb|EMF10276.1|; cysteine proteinase [Sphaerulina musiva SO2202]	NA	pfj:MYCFIDRAFT_141085; K08597 SENP8, NEDP1, DEN1 sentrin-specific protease 8 3.4.22.68 --	NA	NA	GO:0006508; proteolysis; biological_process GO:0008234; cysteine-type peptidase activity; molecular_function	NA	NA	NA	NA	NA
A12327	1.820734494	0.000155925	0.792199721	0.282610885	1.266252337	0.043489245	0.237717563	0.999904799	711	Contig9:1428284:1429046:+	gi|452837700|gb|EME39642.1|; hypothetical protein [Dothistroma septosporum NZE10, DOTSEDRAFT_75330]	NA	pfj:MYCFIDRAFT_198585;	NA	NA	GO:0008080; N-acetyltransferase activity; molecular_function GO:0016747; transferase activity, transferring acyl groups other than amino-acyl groups; molecular_function	NA	NA	NA	NA	NA
A12331	-1.471100028	0.002527813	-1.347576905	0.011753159	-0.55281621	0.724096247	-0.429293087	0.999904799	549	Contig9:1441298:1441846:+	gi|453082215|gb|EMF10263.1|; PR-1-like protein [Sphaerulina musiva SO2202]	P47032; PRY1_YEAST Protein PRY1 OS=Saccharomyces cerevisiae (strain ATCC 204508 / S288c) GN=PRY1 PE=1 SV=1	pfj:MYCFIDRAFT_18029;	YJL079c; KOG3017 Defense-related protein containing SCP domain S Function unknown ;	NA	NA	NA	NA	NA	NA	NA
A12333	-1.297080534	0.00982461	-0.867422146	0.197240243	-0.661549876	0.591679656	-0.231891487	0.999904799	4341	Contig9:1443609:1448511:-	gi|453081980|gb|EMF10028.1|; Na_Ca_ex-domain-containing protein [Sphaerulina musiva SO2202]	NA	pfj:MYCFIDRAFT_208547; K13754 SLC24A6, NCKX6 solute carrier family 24 (sodium/potassium/calcium exchanger), member 6 -- --	NA	NA	GO:0055085; transmembrane transport; biological_process GO:0016021; integral to membrane; cellular_component	NA	NA	NA	NA	NA
A12335	-1.73836503	0.000768788	-0.667139113	0.457958162	-0.488828378	0.81529094	0.582397539	0.999904799	1371	Contig9:1452225:1453706:+	gi|453082148|gb|EMF10196.1|; AAA-domain-containing protein [Sphaerulina musiva SO2202]	NA	ztr:MYCGRDRAFT_44997;	At4g24710; KOG0744 AAA+-type ATPase O Posttranslational modification, protein turnover, chaperones ;	NA	GO:0006139; nucleobase, nucleoside, nucleotide and nucleic acid metabolic process; biological_process GO:0006281; DNA repair; biological_process GO:0006310; DNA recombination; biological_process GO:0009378; four-way junction helicase activity; molecular_function GO:0015979; photosynthesis; biological_process GO:0003723; RNA binding; molecular_function GO:0004127; cytidylate kinase activity; molec…	NA	NA	NA	NA	NA
A12355	1.857858234	6.32E-05	0.288405485	0.81267365	1.271347123	0.031134128	-0.298105626	0.999904799	1167	Contig9:1495919:1497085:-	gi|453082035|gb|EMF10083.1|; GroES-like protein [Sphaerulina musiva SO2202]	NA	ztr:MYCGRDRAFT_60749;	NA	NA	GO:0016491; oxidoreductase activity; molecular_function GO:0055114; oxidation-reduction process; biological_process GO:0008270; zinc ion binding; molecular_function	NA	NA	NA	NA	NA
A12383	-1.970580592	1.66E-05	-1.687227834	0.000672095	-1.10660545	0.086826334	-0.823252691	0.4998562	3831	Contig9:1570475:1574368:-	gi|453082017|gb|EMF10065.1|; hypothetical protein [Sphaerulina musiva SO2202, SEPMUDRAFT_71128]	NA	pfj:MYCFIDRAFT_31880;	NA	NA	GO:0005515; protein binding; molecular_function	NA	NA	NA	NA	NA
A12395	-1.903531479	6.58E-05	-0.736359054	0.356258022	-1.077241866	0.116123496	0.089930559	0.999904799	693	Contig9:1602571:1603418:+	gi|631389250|ref|XP_007929005.1|; hypothetical protein [Pseudocercospora fijiensis CIRAD86, MYCFIDRAFT_87873]	NA	pfj:MYCFIDRAFT_87873;	NA	NA	GO:0015035; protein disulfide oxidoreductase activity; molecular_function	NA	NA	NA	NA	NA
A12414	-1.069281461	0.241145834	-4.143363184	1.27E-05	0.111226089	0.993237931	-2.962855634	0.041370586	438	Contig9:1639677:1640114:-	gi|396494683|ref|XP_003844364.1|; hypothetical protein [Leptosphaeria maculans JN3, LEMA_P020150.1]	NA	tve:TRV_01182;	NA	NA	GO:0004185; serine-type carboxypeptidase activity; molecular_function GO:0006508; proteolysis; biological_process	NA	NA	NA	NA	NA
A12416	-1.338231889	0.007625967	-1.577285177	0.002121202	-0.462397921	0.817916651	-0.701451209	0.751283457	2541	Contig9:1645643:1649102:+	gi|453086162|gb|EMF14204.1|; MFS general substrate transporter [Sphaerulina musiva SO2202]	NA	bcom:BAUCODRAFT_144373;	NA	NA	GO:0022857; transmembrane transporter activity; molecular_function GO:0055085; transmembrane transport; biological_process GO:0016021; integral to membrane; cellular_component	NA	NA	NA	NA	NA
A12430	-1.921806403	6.73E-05	-1.348366333	0.01847178	-0.755513983	0.488835825	-0.182073913	0.999904799	3897	Contig9:1690831:1694727:-	NA	NA	NA	NA	NA	GO:0015074; DNA integration; biological_process GO:0006278; RNA-dependent DNA replication; biological_process GO:0003723; RNA binding; molecular_function GO:0003964; RNA-directed DNA polymerase activity; molecular_function	NA	NA	NA	NA	NA
A12446	2.153934431	0.001552535	-0.057566717	0.975704737	0.946055023	0.664812876	-1.265446126	0.276793881	2490	Contig9:1733836:1736325:-	NA	NA	aje:HCAG_02164;	NA	NA	GO:0006278; RNA-dependent DNA replication; biological_process GO:0003964; RNA-directed DNA polymerase activity; molecular_function GO:0003723; RNA binding; molecular_function	NA	NA	NA	NA	NA
A12447	1.12104465	0.039792334	2.158354695	1.13E-05	-1.160871658	0.084524875	-0.123561613	0.999904799	3645	Contig9:1737974:1741680:+	gi|594711990|gb|EXU94990.1|; reverse transcriptase domain protein [Metarhizium robertsii]	NA	ani:AN2671.2;	NA	NA	GO:0006278; RNA-dependent DNA replication; biological_process GO:0003964; RNA-directed DNA polymerase activity; molecular_function GO:0003723; RNA binding; molecular_function GO:0015074; DNA integration; biological_process	NA	NA	NA	NA	NA
A12453	-2.653237045	3.22E-09	-1.426510564	0.006508616	0.189542281	0.979801528	1.416268762	0.01825615	408	Contig9:1759800:1760264:-	NA	NA	NA	NA	NA	NA	NA	NA	YES	NA	NA
A12459	-1.104709694	0.086494254	-1.762807293	0.001581711	0.842919654	0.420110612	0.184822056	0.999904799	2334	Contig9:1773306:1775639:+	NA	NA	NA	NA	NA	NA	NA	NA	NA	NA	NA
A12475	-2.353976073	0.000322537	-1.643017259	0.04620642	-0.636692673	0.759807809	0.074266141	0.999904799	1488	Contig9:1814562:1816049:-	NA	NA	NA	NA	NA	GO:0016032; NA	NA	NA	NA	NA	NA
A12476	-1.957984091	2.68E-05	-0.452771675	0.665307496	-1.270166527	0.03324223	0.23504589	0.999904799	348	Contig9:223804:224151:-	NA	NA	NA	NA	NA	GO:0016020; membrane; cellular_component GO:0006886; intracellular protein transport; biological_process	NA	NA	NA	NA	NA
A12494	1.467930653	0.003253649	1.154734987	0.044702593	0.91218946	0.266395559	0.598993793	0.937905097	840	Contig9:1855224:1856063:-	gi|615461515|ref|XP_007598065.1|; hypothetical protein [Colletotrichum fioriniae PJ7, CFIO01_00263]	P42270; HPCG_ECOLX 2-oxo-hept-4-ene-1,7-dioate hydratase OS=Escherichia coli GN=hpcG PE=1 SV=2	cfj:CFIO01_00263;	NA	NA	GO:0003824; NA GO:0008152; NA	NA	NA	NA	NA	NA
A12524	1.543310816	0.012308915	-0.560362931	0.713636838	0.020544922	0.996941951	-2.083128825	0.002056477	261	Contig9:1926647:1926973:+	NA	NA	NA	NA	NA	NA	NA	NA	NA	NA	NA
A12527	-1.271627853	0.011921192	-1.426677519	0.006192838	-0.471354141	0.807842641	-0.626403807	0.881189592	3822	Contig9:1933600:1937475:-	gi|453081872|gb|EMF09920.1|; hypothetical protein SEPMUDRAFT_50320, partial [Sphaerulina musiva SO2202]	NA	pfj:MYCFIDRAFT_86890;	NA	NA	NA	NA	NA	NA	NA	NA
A12531	2.395286016	2.80E-07	0.462099508	0.654435589	2.614110693	4.54E-08	0.680924186	0.789566716	1065	Contig9:1944168:1945232:+	NA	NA	NA	NA	NA	GO:0005515; protein binding; molecular_function	NA	NA	NA	NA	NA
A12532	-1.371205295	0.005814984	0.234561385	0.854449268	-0.496308542	0.784669015	1.109458138	0.140291057	729	Contig9:237556:238284:-	gi|512857671|ref|XP_004916680.1|; PREDICTED: uncharacterized protein YMR317W-like [Xenopus (Silurana) tropicalis]	NA	sasa:106605371;	NA	NA	GO:0006260; DNA replication; biological_process GO:0005634; nucleus; cellular_component	NA	NA	NA	NA	NA
A12534	-0.323433767	0.770310632	-2.088159733	9.54E-05	1.64218204	0.004775026	-0.122543927	0.999904799	447	Contig9:1951214:1951660:-	NA	NA	NA	NA	NA	NA	NA	NA	YES	NA	NA
A12535	-0.703927737	0.274079342	-1.603277485	0.001478963	0.06464982	0.993237931	-0.834699928	0.479559444	1368	Contig9:1952986:1954402:-	gi|453082058|gb|EMF10106.1|; hypothetical protein [Sphaerulina musiva SO2202, SEPMUDRAFT_49955]	NA	pfj:MYCFIDRAFT_166493;	NA	NA	NA	NA	NA	NA	NA	NA
A12537	-1.30056752	0.010199522	-1.41071116	0.007764091	-0.370458216	0.902630579	-0.480601857	0.999904799	1410	Contig9:1957655:1959064:+	gi|453082059|gb|EMF10107.1|; hypothetical protein [Sphaerulina musiva SO2202, SEPMUDRAFT_91176]	NA	pfj:MYCFIDRAFT_206533;	NA	NA	GO:0030001; metal ion transport; biological_process GO:0046872; metal ion binding; molecular_function	NA	NA	NA	NA	NA
A12541	-1.727501532	0.000451565	-1.052278655	0.102376099	-0.558097909	0.731572073	0.117124968	0.999904799	690	Contig9:1969405:1970094:-	NA	NA	NA	NA	NA	NA	NA	NA	NA	NA	NA
A12542	0.493129481	0.568087488	-0.434598505	0.696794709	1.514424992	0.009737538	0.586697006	0.999904799	846	Contig9:1971477:1972486:+	NA	NA	NA	NA	NA	GO:0006281; DNA repair; biological_process GO:0008852; exodeoxyribonuclease I activity; molecular_function	NA	NA	NA	NA	NA
A12598	-0.59055155	0.465472529	-2.640690923	3.39E-06	0.223346797	0.974733202	-1.826792576	0.011380158	594	Contig9:343845:344559:-	gi|453082158|gb|EMF10206.1|; carbohydrate esterase family 3 protein [Sphaerulina musiva SO2202]	NA	NA	NA	NA	GO:0016788; hydrolase activity, acting on ester bonds; molecular_function GO:0006629; lipid metabolic process; biological_process	NA	NA	NA	NA	NA
A12603	2.022761512	1.69E-05	0.893005679	0.192035006	0.845953753	0.370550143	-0.283802081	0.999904799	1239	Contig9:354010:355459:+	gi|684168920|ref|XP_009158331.1|; hypothetical protein [Exophiala dermatitidis NIH/UT8656, HMPREF1120_05893]	NA	pfy:PFICI_08186; K19564 CTR, HNM1 choline transport protein --	NA	NA	GO:0003333; amino acid transmembrane transport; biological_process GO:0016020; membrane; cellular_component GO:0015171; amino acid transmembrane transporter activity; molecular_function	NA	NA	NA	NA	NA
A12604	-1.801381137	0.000664335	-1.054619505	0.127096703	-0.164798424	0.981032711	0.581963208	0.999904799	2439	Contig9:356796:359234:-	NA	NA	NA	NA	NA	GO:0046983; protein dimerization activity; molecular_function	NA	NA	NA	NA	NA
