# Supplementary material for: Comparative transcriptome analysis of two Cercospora sojina strains reveals differences in virulence under nitrogen starvation stress
Source: BMC Microbiol. 2020 Jun 16;20:166. doi: 10.1186/s12866-020-01853-0 (PMC7298872; doi:10.1186/s12866-020-01853-0)
Supplement: Supplementary file 8 — Additional file 8: Table S8. Putative virulence-related genes in the green module. [file 12866_2020_1853_MOESM8_ESM.xls]

	Table S8. Putative virulence-related genes in the green module
Gene_ID	Race1_CK_24hA	Race1_CK_24hB	Race1_CK_24hC	Race1_LN_24hA	Race1_LN_24hB	Race1_LN_24hC	Race15_CK_24hA	Race15_CK_24hB	Race15_CK_24hC	Race15_LN_24hA	Race15_LN_24hB	Race15_LN_24hC	cds_len	Locus	nr	SwissProt	KEGG	KOG	TCDB	GO	PHI	P450	Secretory_Protein	CAZy	Secondary_Metabolism type
A00036	0	0.96	0	2.94	1.12	2.31	0	1.45	1.09	6.53	3.62	1.91	1191	Contig10:1326061:1327399:-	NA	NA	NA	NA	NA	NA	NA	NA	NA	NA	NA
A00510	8.86	8.13	13.59	53.72	31.31	51.76	9.81	47.1	9.07	144.31	50.61	59.84	3309	Contig11:138478:141955:+	NA	NA	NA	NA	NA	NA	NA	NA	YES	NA	NA
A00628	3.78	6.03	3.24	4.93	7.89	22.71	4.94	12.5	7.4	29.65	22.49	14.13	1014	Contig11:613472:614485:+	gi|453081719|gb|EMF09767.1|; hypothetical protein [Sphaerulina musiva SO2202, SEPMUDRAFT_150918]	NA	pfj:MYCFIDRAFT_156246;	NA	NA	GO:0055114; oxidation-reduction process; biological_process GO:0016491; oxidoreductase activity; molecular_function GO:0016209; NA	NA	NA	NA	NA	NA
A00893	13.67	19.44	8.18	35.4	40.83	45.97	19.19	34.26	22.23	85.34	20.76	45.64	1713	Contig1:410860:412627:+	gi|453088725|gb|EMF16765.1|; hypothetical protein [Sphaerulina musiva SO2202, SEPMUDRAFT_76291]	NA	pfj:MYCFIDRAFT_193207;	NA	NA	NA	NA	NA	NA	NA	NA
A01071	7.82	10.19	6.43	12.29	16.56	24.51	9.44	17.41	8.23	45.52	29.82	24.82	1281	Contig1:3893793:3895542:+	NA	NA	NA	NA	NA	NA	NA	NA	NA	NA	NA
A01127	0	1.57	1.28	12.48	5.72	11.93	2.7	14.11	1.19	167.63	41.92	30.48	453	Contig1:4048853:4049305:+	NA	NA	NA	NA	NA	NA	NA	NA	NA	NA	NA
A02296	8.91	6.71	4.17	76.64	24.21	82.79	16.17	111.66	27.47	362.25	222.03	46.78	1638	Contig1:2135610:2137655:-	gi|452846386|gb|EME48318.1|; hypothetical protein [Dothistroma septosporum NZE10, DOTSEDRAFT_67413]	NA	pfj:MYCFIDRAFT_100904;	NA	NA	GO:0006464; protein modification process; biological_process GO:0008176; tRNA (guanine-N7-)-methyltransferase activity; molecular_function GO:0008610; lipid biosynthetic process; biological_process GO:0008168; methyltransferase activity; molecular_function GO:0008152; NA GO:0006400; tRNA modification; biological_process GO:0008171; O-methyltransferase activity; molecular_function GO:0004719; prot…	NA	NA	NA	NA	NA
A02297	51.06	36.08	13.47	182.75	88.59	153.83	56.83	180.26	46.47	374.29	262.16	108.23	1335	Contig1:2138699:2140033:+	gi|607892857|gb|EZF32129.1|; hypothetical protein [Trichophyton interdigitale]	Q5AR47; ASQD_EMENI O-methyltransferase asqD OS=Emericella nidulans (strain FGSC A4 / ATCC 38163 / CBS 112.46 / NRRL 194 / M139) GN=asqD PE=3 SV=1	glz:GLAREA_04295;	NA	NA	GO:0008171; O-methyltransferase activity; molecular_function	NA	NA	NA	NA	NA
A02451	11.95	17.32	9.88	50.78	38.77	61.04	26.4	103.76	17.72	211.07	111.96	51.9	957	Contig1:2527206:2528214:-	gi|452841822|gb|EME43758.1|; hypothetical protein [Dothistroma septosporum NZE10, DOTSEDRAFT_131027]	NA	ztr:MYCGRDRAFT_93498;	NA	NA	NA	NA	NA	NA	NA	NA
A02718	15.32	18.59	10.34	94.39	63.37	104.37	22.77	119.6	19.55	357.92	216.36	121.66	6288	Contig2:3202234:3208623:-	gi|453083165|gb|EMF11211.1|; hypothetical protein [Sphaerulina musiva SO2202, SEPMUDRAFT_134402]	NA	ztr:MYCGRDRAFT_55428;	NA	NA	GO:0005524; ATP binding; molecular_function GO:0006810; transport; biological_process GO:0003724; RNA helicase activity; molecular_function GO:0008134; transcription factor binding; molecular_function GO:0003723; RNA binding; molecular_function GO:0006614; SRP-dependent cotranslational protein targeting to membrane; biological_process GO:0006355; regulation of transcription, DNA-dependent; biolog…	NA	NA	NA	NA	NA
A02891	12.18	40.06	2.92	177.25	105.98	216.77	30.65	242.66	34.97	865.81	318.04	208.5	420	Contig2:3674467:3674886:+	gi|662535305|gb|KEQ92622.1|; hypothetical protein [Aureobasidium subglaciale EXF-2481, AUEXF2481DRAFT_42720]	NA	NA	NA	NA	GO:0019836; hemolysis by symbiont of host erythrocytes; biological_process	NA	NA	NA	NA	NA
A02922	34.36	42.95	31.24	325.57	140.25	467.94	81.24	625.7	248.5	1377.24	960.77	243.23	579	Contig2:450994:451756:+	NA	NA	NA	NA	NA	NA	NA	NA	YES	NA	NA
A03139	48.73	49.88	35.48	71.4	62.41	112.57	53.4	83.38	63.02	216.79	164.43	175.41	1920	Contig2:4343089:4345008:-	gi|453083239|gb|EMF11285.1|; hypothetical protein [Sphaerulina musiva SO2202, SEPMUDRAFT_142754]	NA	ztr:MYCGRDRAFT_90418;	NA	NA	NA	NA	NA	YES	NA	NA
A03140	3.4	3.62	1.11	6.91	8.29	14.55	2.4	12.14	11.08	25.45	17.26	20.56	648	Contig2:4347830:4348653:-	NA	NA	NA	NA	NA	NA	NA	NA	YES	NA	NA
A03165	5.36	5.47	2.84	15.66	16.23	19.1	6.84	18.65	8.87	33.57	19.45	21.51	1677	Contig2:4427048:4428880:+	gi|453083346|gb|EMF11392.1|; glycosyltransferase family 71 protein [Sphaerulina musiva SO2202]	NA	afm:AFUA_6G14480;	NA	NA	GO:0006486; protein glycosylation; biological_process	NA	NA	NA	CAP80794.1_GT71; Pc12g11670 (possible fragment);--;Penicillium chrysogenum Wisconsin 54-1255 (PenchWisc1_1);B6GXP6 &alpha;-mannosyltransferase (EC 2.4.1.-) Distantly related to family GT8	NA
A03226	9.27	27.53	4.73	156.82	159.12	167.58	24.75	186.59	26.11	548.83	196.35	203.51	2007	Contig2:4566934:4568940:+	gi|380485267|emb|CCF39469.1|; hypothetical protein [Colletotrichum higginsianum, CH063_10294]	NA	psco:LY89DRAFT_629273;	NA	NA	GO:0006606; protein import into nucleus; biological_process GO:0051258; protein polymerization; biological_process GO:0005643; nuclear pore; cellular_component GO:0019028; viral capsid; cellular_component GO:0005102; receptor binding; molecular_function GO:0007165; signal transduction; biological_process GO:0030674; protein binding, bridging; molecular_function GO:0030168; platelet activation; bi…	NA	NA	NA	NA	nrps
A03328	4.94	9.22	2.76	16.6	11.57	16.35	4.2	12.69	5.04	27.86	16.03	15.45	4809	Contig2:4886117:4891029:-	NA	NA	NA	NA	NA	NA	NA	NA	NA	NA	NA
A03358	19.23	29.97	35.62	51.94	33.73	52.31	23.37	34.1	32	104.17	91.83	67.83	1941	Contig2:4993813:4996337:-	gi|453083323|gb|EMF11369.1|; Sugar_tr-domain-containing protein [Sphaerulina musiva SO2202]	NA	pfj:MYCFIDRAFT_51227;	NA	NA	GO:0016021; integral to membrane; cellular_component GO:0022857; transmembrane transporter activity; molecular_function GO:0055085; transmembrane transport; biological_process	NA	NA	NA	NA	NA
A03533	1.34	0.99	0.36	1.48	0.95	1.57	0.15	1.1	1.57	4.88	0.92	2.42	1011	Contig2:762710:763720:+	NA	NA	NA	NA	NA	NA	NA	NA	NA	NA	NA
A03646	12.37	22.4	15.84	44.37	36.21	55.36	20.94	55.17	22.73	84.55	50.98	44.69	1272	Contig2:111508:112779:-	gi|452836875|gb|EME38818.1|; hypothetical protein [Dothistroma septosporum NZE10, DOTSEDRAFT_75525]	NA	ztr:MYCGRDRAFT_77707;	NA	NA	NA	NA	NA	NA	NA	NA
A03961	2.09	3.4	6.48	2	4.11	4.57	0.66	4.92	0.58	12.85	12.22	10.87	1737	Contig2:1950533:1952492:-	gi|631394660|ref|XP_007931710.1|; hypothetical protein [Pseudocercospora fijiensis CIRAD86, MYCFIDRAFT_212607]	Q7RVX9; PHO5_NEUCR Repressible high-affinity phosphate permease OS=Neurospora crassa (strain ATCC 24698 / 74-OR23-1A / CBS 708.71 / DSM 1257 / FGSC 987) GN=pho-5 PE=1 SV=2	bcom:BAUCODRAFT_356761; K08176 PHO84 MFS transporter, PHS family, inorganic phosphate transporter -- --	YML123c; KOG0252 Inorganic phosphate transporter P Inorganic ion transport and metabolism ;	gnl|TC-DB|Q7RVX9; 2.A.1.9.2 Inorganic phosphate transporter PHO84 OS=Neurospora crassa GN=NCU08325 PE=4 SV=2	GO:0022857; transmembrane transporter activity; molecular_function GO:0055085; transmembrane transport; biological_process GO:0016021; integral to membrane; cellular_component	PHI:3457; VTC4 AFR94879 5207 Cryptococcus neoformans increased virulence (hypervirulence)	NA	NA	NA	NA
A04035	0.33	0.39	0	1.61	0.98	0.33	0.58	1.73	0.22	2.71	1.78	0.54	645	Contig2:2167656:2168300:-	gi|453080741|gb|EMF08791.1|; hypothetical protein [Sphaerulina musiva SO2202, SEPMUDRAFT_136150]	NA	bcom:BAUCODRAFT_128698;	NA	NA	GO:0003676; nucleic acid binding; molecular_function	NA	NA	NA	NA	NA
A04453	34.17	117.47	13.32	269.02	179.48	303.43	94.02	232.25	127.16	732.06	277.01	402.78	3804	Contig3:3229023:3233126:-	gi|146229317|gb|AAW33731.2|; linoleate diol synthase [Cercospora zeae-maydis]	B0Y6R2; PPOA_ASPFC Psi-producing oxygenase A OS=Neosartorya fumigata (strain CEA10 / CBS 144.89 / FGSC A1163) GN=ppoA PE=3 SV=1	pfj:MYCFIDRAFT_48406;	NA	NA	GO:0004601; peroxidase activity; molecular_function GO:0016705; oxidoreductase activity, acting on paired donors, with incorporation or reduction of molecular oxygen; molecular_function GO:0005506; iron ion binding; molecular_function GO:0055114; oxidation-reduction process; biological_process GO:0020037; heme binding; molecular_function GO:0006979; response to oxidative stress; biological_process	NA	estExt_Genewise1.C_11811; [Mycosphaerella fijiensis]	NA	NA	NA
A04526	2.57	4.34	3.44	23.52	17.56	20.79	4.73	21.34	7.77	63.41	26.92	22.55	525	Contig3:3423006:3423635:-	gi|631375608|ref|XP_007922184.1|; hypothetical protein [Pseudocercospora fijiensis CIRAD86, MYCFIDRAFT_202013]	NA	pfj:MYCFIDRAFT_202013;	NA	NA	GO:0003700; sequence-specific DNA binding transcription factor activity; molecular_function GO:0000917; barrier septum formation; biological_process GO:0007049; cell cycle; biological_process GO:0005634; nucleus; cellular_component GO:0003677; DNA binding; molecular_function GO:0043565; sequence-specific DNA binding; molecular_function GO:0043093; cytokinesis by binary fission; biological_process…	NA	NA	NA	NA	NA
A04547	74.07	129.89	62.69	257.15	224.69	354.66	114.89	277.55	96.72	490.72	300.83	326.51	516	Contig3:3475287:3476510:+	NA	NA	NA	NA	NA	NA	NA	NA	NA	NA	NA
A04846	12.75	15.61	5.73	69.48	35.27	89.18	10.6	91.95	21.27	205.08	127.95	57.93	1449	Contig3:486248:487757:-	gi|398391150|ref|XP_003849035.1|; hypothetical protein [Zymoseptoria tritici IPO323, MYCGRDRAFT_48331]	NA	ztr:MYCGRDRAFT_48331;	NA	NA	NA	NA	NA	NA	NA	nrps
A05365	15.92	24.09	17.55	58.36	43.22	73.69	27.73	66.05	27.31	143.22	71.35	69.23	1734	Contig3:1262420:1264153:+	gi|453087797|gb|EMF15838.1|; hypothetical protein [Sphaerulina musiva SO2202, SEPMUDRAFT_161935]	NA	pfj:MYCFIDRAFT_41005;	NA	NA	NA	NA	NA	NA	NA	nrps
A05392	7.89	9.98	4.61	7.42	15.22	40.42	21.64	38.11	36.49	67.33	41.16	21.19	360	Contig3:1326133:1326550:-	gi|475675966|gb|EMT73009.1|; hypothetical protein [Fusarium oxysporum]	NA	pbn:PADG_03971;	NA	NA	NA	NA	NA	YES	NA	NA
A07038	4.01	3.94	12.87	8.5	4.9	6.57	3.24	8.57	2.96	25.44	6.58	13.86	3198	Contig4:1553583:1556780:+	gi|452842276|gb|EME44212.1|; hypothetical protein [Dothistroma septosporum NZE10, DOTSEDRAFT_71894]	NA	psco:LY89DRAFT_652250;	NA	NA	NA	NA	NA	NA	NA	NA
A07138	1.03	2.99	1.81	24.14	13.54	26.53	3.43	19.38	2.51	55.32	55.04	14.93	1512	Contig4:1818119:1819736:-	gi|398405584|ref|XP_003854258.1|; hypothetical protein [Zymoseptoria tritici IPO323, MYCGRDRAFT_108803]	NA	ztr:MYCGRDRAFT_108803;	NA	NA	GO:0050660; flavin adenine dinucleotide binding; molecular_function GO:0055114; oxidation-reduction process; biological_process GO:0016491; oxidoreductase activity; molecular_function GO:0008762; UDP-N-acetylmuramate dehydrogenase activity; molecular_function	PHI:1046; CTB5 ABK64182 29003 Cercospora nicotianae reduced virulence	NA	YES	NA	NA
A07280	13.8	7.58	7.1	19.61	22.32	33.72	18.04	27.09	20.8	51.6	22.94	42.22	798	Contig4:2197215:2198012:-	gi|453085832|gb|EMF13875.1|; hypothetical protein [Sphaerulina musiva SO2202, SEPMUDRAFT_149018]	NA	NA	NA	NA	GO:0000981; sequence-specific DNA binding RNA polymerase II transcription factor activity; molecular_function GO:0006355; regulation of transcription, DNA-dependent; biological_process GO:0008270; zinc ion binding; molecular_function GO:0005634; nucleus; cellular_component	NA	NA	NA	NA	NA
A07412	109.64	198.89	58.31	467.41	221.46	641.48	165.08	506.06	317.39	1585.44	1106.65	470.68	1965	Contig4:2555136:2557594:-	gi|631392384|ref|XP_007930572.1|; hypothetical protein [Pseudocercospora fijiensis CIRAD86, MYCFIDRAFT_50135]	NA	psco:LY89DRAFT_581854;	NA	NA	GO:0000166; nucleotide binding; molecular_function GO:0016020; membrane; cellular_component GO:0006434; seryl-tRNA aminoacylation; biological_process GO:0005198; NA GO:0005737; cytoplasm; cellular_component GO:0005882; intermediate filament; cellular_component GO:0042803; protein homodimerization activity; molecular_function GO:0016021; integral to membrane; cellular_component GO:0045502; dynein …	NA	NA	NA	NA	NA
A07504	6.33	46.29	2.19	273.44	160.07	288.51	24.73	231.74	55.71	843.38	389.2	276.03	1863	Contig4:2820957:2822871:+	gi|631384126|ref|XP_007926443.1|; hypothetical protein [Pseudocercospora fijiensis CIRAD86, MYCFIDRAFT_188262]	NA	pfj:MYCFIDRAFT_188262;	NA	NA	GO:0020037; heme binding; molecular_function GO:0055114; oxidation-reduction process; biological_process GO:0004601; peroxidase activity; molecular_function GO:0006979; response to oxidative stress; biological_process	NA	NA	NA	NA	NA
A07587	1.62	3.41	5.02	14.36	5.63	13.3	6.03	11.17	4.6	25.94	14.18	7.23	855	Contig4:3079048:3080008:-	gi|398388914|ref|XP_003847918.1|; hypothetical protein [Zymoseptoria tritici IPO323, MYCGRDRAFT_106332]	NA	ztr:MYCGRDRAFT_106332;	NA	NA	NA	NA	NA	NA	NA	NA
A07588	1.18	2.17	2.41	5.97	4.8	12.82	6.05	11.04	13.1	33.84	18.18	6.14	540	Contig4:3080733:3081935:+	NA	NA	NA	NA	NA	NA	NA	NA	YES	NA	NA
A07652	1.13	1.42	0.31	1.47	3.65	8.74	1.29	3.71	3.26	10.95	4.42	2.06	1725	Contig5:377072:378912:+	gi|517326123|emb|CCT75954.1|; related to TRI13-cytochrome P450 [Fusarium fujikuroi IMI 58289]	NA	fvr:FVEG_10550;	NA	NA	GO:0016705; oxidoreductase activity, acting on paired donors, with incorporation or reduction of molecular oxygen; molecular_function GO:0005506; iron ion binding; molecular_function GO:0055114; oxidation-reduction process; biological_process GO:0020037; heme binding; molecular_function	NA	FVEG_10550; conserved hypothetical protein [Fusarium verticillioides]	NA	NA	NA
A08444	10.05	16.69	5.35	119.18	88.36	106.26	20.48	154.57	19.36	232.28	139.46	122.88	891	Contig5:1955684:1956641:-	gi|453084199|gb|EMF12244.1|; glycoside hydrolase family 16 protein [Sphaerulina musiva SO2202]	NA	ztr:MYCGRDRAFT_74453;	NA	NA	GO:0005975; carbohydrate metabolic process; biological_process GO:0004553; hydrolase activity, hydrolyzing O-glycosyl compounds; molecular_function	NA	NA	YES	AEB47036.1_CBM6; VAB18032_29826;--;Verrucosispora maris AB-18-032;-- Modules of approx. 120 residues. The cellulose-binding function has been demonstrated in one case on amorphous cellulose and &beta;-1,4-xylan. Some of these modules also bind &beta;-1,3-glucan, &beta;-1,3-1,4-glucan, and &beta;-1,4-glucan. Previously known as cellulose-binding domain family VI (CBD VI). ; AEB47036.1_GH16; VAB180…	NA
A09049	0.3	0.73	0.65	1.02	3.97	0.66	0.47	2.91	0.35	5.83	1.23	1.55	3972	Contig6:3482324:3486295:+	gi|477514327|gb|ENH66707.1|; hypothetical protein [Fusarium oxysporum]	NA	ani:AN5242.2;	NA	NA	GO:0007586; digestion; biological_process GO:0008047; enzyme activator activity; molecular_function GO:0003964; RNA-directed DNA polymerase activity; molecular_function GO:0005576; NA GO:0015074; DNA integration; biological_process GO:0016042; lipid catabolic process; biological_process GO:0006278; RNA-dependent DNA replication; biological_process GO:0003723; RNA binding; molecular_function	NA	NA	NA	NA	NA
A09101	1.09	0.5	0.4	0.45	0.28	0.25	0.16	0.13	1.18	3.18	1.99	0.79	3279	Contig6:3671671:3675358:+	gi|453086095|gb|EMF14137.1|; hypothetical protein [Sphaerulina musiva SO2202, SEPMUDRAFT_147948]	NA	pfj:MYCFIDRAFT_58316; K11231 SLN1 osomolarity two-component system, sensor histidine kinase SLN1 2.7.13.3 Environmental Information Processing; Signal transduction; Two-component system [PATH:ko02020] Environmental Information Processing; Signal transduction; MAPK signaling pathway - yeast [PATH:ko04011]	NA	NA	GO:0000156; two-component response regulator activity; molecular_function GO:0000155; two-component sensor activity; molecular_function GO:0007165; signal transduction; biological_process GO:0016020; membrane; cellular_component GO:0000160; two-component signal transduction system (phosphorelay); biological_process GO:0006355; regulation of transcription, DNA-dependent; biological_process GO:0004…	PHI:2200; MoSLN1 EHA55738.1 318829 Magnaporthe oryzae loss of pathogenicity	NA	NA	NA	NA
A09358	0.96	2.43	1.56	12.68	6.34	21.57	2.43	17.41	1.4	62.42	64.45	27.84	1524	Contig6:1027382:1029164:-	gi|453081567|gb|EMF09616.1|; MFS general substrate transporter [Sphaerulina musiva SO2202]	NA	ztr:MYCGRDRAFT_47943;	NA	NA	GO:0016021; integral to membrane; cellular_component GO:0055085; transmembrane transport; biological_process	NA	NA	NA	NA	NA
A09515	5.51	6.37	3.55	10.4	11.28	17.3	5.43	14.41	5.8	32.2	22.74	12.06	1251	Contig6:1437731:1439157:+	gi|576041138|ref|XP_006694442.1|; alkaline protease-like protein [Chaetomium thermophilum var. thermophilum DSM 1495]	P20015; PRTT_PARAQ Proteinase T (Fragment) OS=Parengyodontium album GN=PROT PE=1 SV=1	cthr:CTHT_0040330;	NA	NA	GO:0004252; serine-type endopeptidase activity; molecular_function GO:0006508; proteolysis; biological_process	NA	NA	YES	NA	NA
A09550	0.79	0.56	0.57	0.93	0.97	2.97	0.34	2.12	6.77	19.37	1.37	0.72	1524	Contig6:1528116:1530004:+	gi|682406306|gb|KFY81569.1|; hypothetical protein [Pseudogymnoascus pannorum VKM F-4518 (FW-2643), V500_11299]	A1CFL0; PATC_ASPCL Efflux pump patC OS=Aspergillus clavatus (strain ATCC 1007 / CBS 513.65 / DSM 816 / NCTC 3887 / NRRL 1) GN=patC PE=1 SV=1	pan:PODANSg8629;	NA	NA	GO:0055085; transmembrane transport; biological_process GO:0022857; transmembrane transporter activity; molecular_function GO:0016021; integral to membrane; cellular_component	NA	NA	NA	NA	nrps
A10075	4.48	5.02	14.37	7.42	11.49	32.67	8.37	32.55	18.3	77.45	79.89	40.97	1347	Contig6:2987179:2988583:+	gi|453086297|gb|EMF14339.1|; glycoside hydrolase family 64 protein [Sphaerulina musiva SO2202]	NA	pfj:MYCFIDRAFT_210098;	NA	NA	NA	NA	NA	NA	CCT69140.1_GH64; FFUJ_14370;--;Fusarium fujikuroi IMI 58289 (Fusfu1);-- &beta;-1,3-glucanase (EC 3.2.1.39) NA	other
A10185	7.38	15.07	4.46	41.76	29.26	38.43	9.75	45.35	12.03	91.82	51.13	27.28	510	Contig7:647950:648459:+	NA	NA	NA	NA	NA	NA	NA	NA	NA	NA	NA
A10291	3.54	4.41	4.11	81.04	43.41	121.19	12.15	164.52	19.59	454.86	310.17	132.86	702	Contig7:932518:933285:-	NA	NA	NA	NA	NA	NA	NA	NA	YES	NA	NA
A10292	3.71	1.02	2.9	4.84	7.01	6.74	3.6	7.94	2.3	19.32	11.39	7.27	660	Contig7:934722:935559:+	gi|452838706|gb|EME40646.1|; glycosyltransferase family 34 protein, partial [Dothistroma septosporum NZE10]	NA	NA	NA	NA	GO:0016021; integral to membrane; cellular_component GO:0016758; transferase activity, transferring hexosyl groups; molecular_function	NA	NA	NA	NA	NA
A11315	25.99	18.06	23.6	101.16	34.57	87.54	60.89	52.08	29.49	293.67	283.66	69.5	1848	Contig8:1044443:1046522:+	NA	NA	NA	NA	NA	GO:0008152; NA GO:0016491; oxidoreductase activity; molecular_function	NA	NA	NA	NA	NA
A12112	1.14	3.77	1.52	42.31	27.18	41.68	3.37	56.89	3.31	104.12	70.6	43.09	1188	Contig9:862291:863478:-	gi|629676148|ref|XP_007799571.1|; hypothetical protein [Eutypa lata UCREL1, UCREL1_11739]	NA	bcom:BAUCODRAFT_354925;	NA	NA	NA	NA	NA	NA	NA	nrps
