# Supplementary material for: Comparative transcriptome analysis of two Cercospora sojina strains reveals differences in virulence under nitrogen starvation stress
Source: BMC Microbiol. 2020 Jun 16;20:166. doi: 10.1186/s12866-020-01853-0 (PMC7298872; doi:10.1186/s12866-020-01853-0)
Supplement: Supplementary file 9 — Additional file 9: Table S9. Putative virulence-related genes in the red module. [file 12866_2020_1853_MOESM9_ESM.xls]

Table S9. Putative virulence-related genes in the red module
Gene_ID	Race1_CK_24hA	Race1_CK_24hB	Race1_CK_24hC	Race1_LN_24hA	Race1_LN_24hB	Race1_LN_24hC	Race15_CK_24hA	Race15_CK_24hB	Race15_CK_24hC	Race15_LN_24hA	Race15_LN_24hB	Race15_LN_24hC	cds_len	Locus	nr	SwissProt	KEGG	KOG	TCDB	GO	PHI	P450	Secretory_Protein	CAZy	Secondary_Metabolism type
A00013	2.4	2.54	0.65	2.24	2.63	2.32	1.18	2.61	1.68	3.84	3.81	8.52	2574	Contig10:1253788:1256361:+	gi|453083830|gb|EMF11875.1|; FAD/NAD(P)-binding domain-containing protein [Sphaerulina musiva SO2202]	NA	pfj:MYCFIDRAFT_215593; K19069 CDH cellobiose dehydrogenase (acceptor) 1.1.99.18	NA	NA	GO:0016491; oxidoreductase activity; molecular_function GO:0016705; oxidoreductase activity, acting on paired donors, with incorporation or reduction of molecular oxygen; molecular_function GO:0050660; flavin adenine dinucleotide binding; molecular_function GO:0004553; hydrolase activity, hydrolyzing O-glycosyl compounds; molecular_function GO:0055114; oxidation-reduction process; biological_proc…	PHI:2207; endo-1,4-beta-xylanase [GH10 family] MGG_02245.6 318829 Magnaporthe oryzae reduced virulence	NA	YES	ADT70774.1_CBM1; cellobiose dehydrogenase (CdhIIA);1.1.99.18;;Dichomera saubinetii CBS 990.70;-- Modules of approx. 40 residues found almost exclusively in fungi. The cellulose-binding function has been demonstrated in many cases, and appears to be mediated by three aromatic residues separated by about 10.4 angstrom and which form a flat surface. The only non-fungal occurence of CBM1 is in an alg…	NA
A00187	0.28	1.06	0.66	0.39	0.94	1.69	0.26	0.5	0.82	1.5	1.54	3.1	1146	Contig10:254267:255467:-	gi|425780461|gb|EKV18467.1|; hypothetical protein [Penicillium digitatum PHI26, PDIG_07810]	NA	nfi:NFIA_024080;	NA	NA	NA	NA	NA	NA	NA	nrps
A00517	6.9	11.06	0.73	3.43	27.8	13.45	3.62	6.41	3.92	10.87	23.28	56.6	1344	Contig11:167015:168520:+	gi|398397549|ref|XP_003852232.1|; cellobiohydrolase [Zymoseptoria tritici IPO323]	B0Y793; CBHA_ASPFC Probable 1,4-beta-D-glucan cellobiohydrolase A OS=Neosartorya fumigata (strain CEA10 / CBS 144.89 / FGSC A1163) GN=cbhA PE=3 SV=1	ztr:MYCGRDRAFT_100252; K01225 CBH1 cellulose 1,4-beta-cellobiosidase 3.2.1.91 Metabolism; Carbohydrate metabolism; Starch and sucrose metabolism [PATH:ko00500]	NA	NA	GO:0004553; hydrolase activity, hydrolyzing O-glycosyl compounds; molecular_function GO:0005975; carbohydrate metabolic process; biological_process	NA	NA	NA	BAA76363.1_CBM1; exo-cellulase (Cel1;Ex-1);3.2.1.176;;Irpex lacteus MC-2;Q9Y722 Modules of approx. 40 residues found almost exclusively in fungi. The cellulose-binding function has been demonstrated in many cases, and appears to be mediated by three aromatic residues separated by about 10.4 angstrom and which form a flat surface. The only non-fungal occurence of CBM1 is in an algal non-hydrolytic…	NA
A00955	52.87	69.53	100.31	185.09	238.84	227.08	102.08	163.49	113.06	155.03	202.84	556.38	858	Contig1:3617432:3618398:-	gi|631376256|ref|XP_007922508.1|; glycoside hydrolase family 61 protein [Pseudocercospora fijiensis CIRAD86]	O14405; GUN4_HYPJE Endoglucanase-4 OS=Hypocrea jecorina GN=cel61a PE=1 SV=1	pfj:MYCFIDRAFT_45255;	NA	NA	NA	PHI:1575; GzOB015 FGSG_03695 5518 Fusarium graminearum unaffected pathogenicity	NA	YES	CCD50144.1_AA9; glycoside hydrolase family 61 protein (Bofut4_p025430.1);--;Botryotinia fuckeliana T4;-- AA9 (formerly GH61) proteins are copper-dependent lytic polysaccharide monooxygenases (LPMOs); cleavage of cellulose chains with oxidation of various carbons (C-1, C-4 and C-6) has been reported several times in the literature; AA9 (formerly GH61). The enzymes in this family were originally cl…	NA
A02247	2.29	4.11	1.71	6.42	9.35	4.9	5.98	4.92	3.48	8.15	7.13	14.18	1161	Contig1:2001940:2003274:-	gi|453088766|gb|EMF16806.1|; hypothetical protein [Sphaerulina musiva SO2202, SEPMUDRAFT_104137]	NA	NA	NA	NA	GO:0005746; mitochondrial respiratory chain; cellular_component GO:0004129; cytochrome-c oxidase activity; molecular_function	NA	NA	NA	NA	NA
A02666	189.02	242.02	101.48	377.17	512.87	440.28	206.15	400.99	212.95	332.43	352.05	767.62	1068	Contig1:3044999:3046437:-	gi|453089406|gb|EMF17446.1|; polysaccharide lyase family 3 protein [Sphaerulina musiva SO2202]	Q0CJ49; PLYD_ASPTN Probable pectate lyase D OS=Aspergillus terreus (strain NIH 2624 / FGSC A1156) GN=plyD PE=3 SV=1	pfj:MYCFIDRAFT_23004;	NA	NA	GO:0003677; DNA binding; molecular_function GO:0030570; pectate lyase activity; molecular_function GO:0045893; positive regulation of transcription, DNA-dependent; biological_process GO:0005634; nucleus; cellular_component GO:0005576; NA	NA	NA	NA	CCD50884.1_PL3; Polysaccharide Lyase family 3 protein (Bofut4_p086630.1);--;Botryotinia fuckeliana T4;-- pectate lyase (EC 4.2.2.2). NA	NA
A03357	26	25.47	35.77	12.57	35.66	18.94	19.51	20.98	18.78	37.53	51.45	66.42	1626	Contig2:4990671:4992296:+	gi|453083110|gb|EMF11156.1|; glycoside hydrolase family 13 protein [Sphaerulina musiva SO2202]	P19571; AMT6_BACS7 Glucan 1,4-alpha-maltohexaosidase OS=Bacillus sp. (strain 707) PE=1 SV=1	ztr:MYCGRDRAFT_98958; K01176 AMY, amyA, malS alpha-amylase 3.2.1.1 Metabolism; Carbohydrate metabolism; Starch and sucrose metabolism [PATH:ko00500] Organismal Systems; Digestive system; Carbohydrate digestion and absorption [PATH:ko04973]	NA	NA	GO:0046527; glucosyltransferase activity; molecular_function GO:0003824; NA GO:0004553; hydrolase activity, hydrolyzing O-glycosyl compounds; molecular_function GO:0009250; glucan biosynthetic process; biological_process GO:0005975; carbohydrate metabolic process; biological_process GO:0043169; cation binding; molecular_function	NA	NA	NA	AEB28768.1_GH13; CAR_c00170;--;Carnobacterium sp. 17-4;-- &alpha;-amylase (EC 3.2.1.1); pullulanase (EC 3.2.1.41); cyclomaltodextrin glucanotransferase (EC 2.4.1.19); cyclomaltodextrinase (EC 3.2.1.54); trehalose-6-phosphate hydrolase (EC 3.2.1.93); oligo-&alpha;-glucosidase (EC 3.2.1.10); maltogenic amylase (EC 3.2.1.133); neopullulanase (EC 3.2.1.135); &alpha;-glucosidase (EC 3.2.1.20); maltote…	NA
A03681	6.69	10.52	3.62	7.66	10.71	8.08	8.32	6.48	6.8	15.14	24.96	34.44	1386	Contig2:1200786:1202225:+	gi|453080636|gb|EMF08686.1|; glycoside hydrolase family 18 protein [Sphaerulina musiva SO2202]	Q873X9; CHIB1_ASPFM Endochitinase B1 OS=Neosartorya fumigata GN=chiB1 PE=1 SV=1	ztr:MYCGRDRAFT_49750; K01183 E3.2.1.14 chitinase 3.2.1.14 Metabolism; Carbohydrate metabolism; Amino sugar and nucleotide sugar metabolism [PATH:ko00520]	NA	NA	GO:0004553; hydrolase activity, hydrolyzing O-glycosyl compounds; molecular_function GO:0005975; carbohydrate metabolic process; biological_process	NA	NA	YES	AAO61686.1_GH18; chitinase B1 (ChiB1);3.2.1.14;;Aspergillus fumigatus ATCC 13073;Q873X9 chitinase (EC 3.2.1.14); lysozyme (EC 3.2.1.17); endo-&beta;-N-acetylglucosaminidase (EC 3.2.1.96); peptidoglycan hydrolase with endo-&beta;-N-acetylglucosaminidase specificity (EC 3.2.1.-); Nod factor hydrolase (EC 3.2.1.-); xylanase inhibitor; concanavalin B; narbonin Contains chitinases of classes III and V…	NA
A04013	13.79	40.57	23.35	14.19	24.59	30.41	18.63	22.09	15.9	75.83	46.91	106.31	1203	Contig2:2099883:2101135:+	gi|453080720|gb|EMF08770.1|; hypothetical protein [Sphaerulina musiva SO2202, SEPMUDRAFT_151712]	NA	ztr:MYCGRDRAFT_96701;	NA	NA	NA	NA	NA	NA	NA	NA
A04291	28.24	45.66	18.08	99.34	122.48	88.12	33.69	80.11	25.91	76.66	94.4	189.03	741	Contig2:2840526:2841458:+	gi|453088055|gb|EMF16096.1|; hypothetical protein [Sphaerulina musiva SO2202, SEPMUDRAFT_147759]	NA	ani:AN0778.2;	NA	NA	GO:0019028; viral capsid; cellular_component	NA	NA	YES	NA	NA
A04979	12.96	18.79	12.62	19.17	22.29	22.29	14.89	16.88	21.61	42.58	49.55	52.78	1236	Contig3:517791:519179:+	gi|636581017|ref|XP_008021847.1|; hypothetical protein [Setosphaeria turcica Et28A, SETTUDRAFT_25681]	NA	bze:COCCADRAFT_2348;	NA	NA	GO:0005506; iron ion binding; molecular_function GO:0016491; oxidoreductase activity; molecular_function GO:0055114; oxidation-reduction process; biological_process	NA	EEA26647.1; TfdA family oxidoreductase, putative [Penicillium marneffei]	NA	NA	nrps
A05769	10.63	18.16	5.78	42.61	47.25	37.67	16.06	45.36	15.42	35.87	38.61	71.36	1467	Contig3:2328091:2330112:-	gi|452847221|gb|EME49153.1|; hypothetical protein [Dothistroma septosporum NZE10, DOTSEDRAFT_49468]	NA	bcom:BAUCODRAFT_555502;	NA	NA	NA	NA	NA	NA	NA	NA
A06359	8.85	7.15	4.73	13.27	22.81	16.03	9.82	14.91	7.07	14.05	13.01	35.41	771	Contig4:3921816:3922709:+	gi|189208482|ref|XP_001940574.1|; endoglucanase A precursor [Pyrenophora tritici-repentis Pt-1C-BFP]	Q0CRC9; XGEA_ASPTN Probable xyloglucan-specific endo-beta-1,4-glucanase A OS=Aspergillus terreus (strain NIH 2624 / FGSC A1156) GN=xgeA PE=3 SV=2	tmn:UCRPA7_8198; K18576 XEG xyloglucan-specific endo-beta-1,4-glucanase 3.2.1.151 --	NA	NA	GO:0008810; cellulase activity; molecular_function GO:0000272; polysaccharide catabolic process; biological_process	NA	NA	YES	AAM77702.1_GH12; endoglucanase (Cel12A);--;Emericella desertorum CBS 653.73;Q8NJZ5 endoglucanase (EC 3.2.1.4); xyloglucan hydrolase (EC 3.2.1.151); &beta;-1,3-1,4-glucanase (EC 3.2.1.73); xyloglucan endotransglycosylase (EC 2.4.1.207) formerly known as cellulase family H.	NA
A06630	1.34	1.22	0.87	0.8	1.14	0.39	1.34	1.14	1.02	1.65	1.29	4.53	1167	Contig4:582692:583971:+	gi|615465503|ref|XP_007599308.1|; metallo-beta-lactamase superfamily protein [Colletotrichum fioriniae PJ7]	NA	cfj:CFIO01_01773;	NA	NA	GO:0016787; hydrolase activity; molecular_function	NA	NA	NA	NA	NA
A06855	0.69	0.57	0.39	0.68	1.02	0.8	0.24	0.71	0.41	1.11	1.07	1.6	4527	Contig4:1090705:1095231:-	NA	NA	NA	NA	NA	GO:0003723; RNA binding; molecular_function GO:0003964; RNA-directed DNA polymerase activity; molecular_function GO:0006278; RNA-dependent DNA replication; biological_process GO:0015074; DNA integration; biological_process	NA	NA	NA	NA	NA
A08188	14.05	25.12	5.22	20.2	68.12	33.36	11.75	27.99	10.46	31.53	53.05	108.42	1446	Contig5:1271228:1272727:-	gi|453083835|gb|EMF11880.1|; hypothetical protein [Sphaerulina musiva SO2202, SEPMUDRAFT_149733]	NA	pfj:MYCFIDRAFT_77746;	NA	NA	NA	NA	NA	YES	NA	NA
A08521	8.04	18.79	6.84	39.98	54.51	41.98	10.41	45.9	15.16	47.67	38.21	128.17	1140	Contig5:2186256:2187460:+	gi|453084193|gb|EMF12238.1|; glycoside hydrolase family 105 protein [Sphaerulina musiva SO2202]	NA	pfj:MYCFIDRAFT_46172; K15532 yteR, yesR unsaturated rhamnogalacturonyl hydrolase 3.2.1.172 --	NA	NA	NA	NA	NA	YES	EAA61616.1_GH105; AN7828.2;--;Aspergillus nidulans FGSC A4;C8VDV3 unsaturated rhamnogalacturonyl hydrolase (EC 3.2.1.172); d-4,5-unsaturated &beta;-glucuronyl hydrolase (EC 3.2.1.-) Created based on a paper by Itoh, Ochiai, Mikami, Hashimoto, and Murata (J. Mol. Biol. 360 (2006) 573-585) (PMID: 16781735)	NA
A09232	0.46	0.69	0.04	0.89	6.59	3.56	0.56	0.96	0.66	1.84	2.12	6.29	933	Contig6:694986:696179:-	gi|631371052|ref|XP_007919906.1|; glycoside hydrolase family 5 protein [Pseudocercospora fijiensis CIRAD86]	A2QPC3; EGLB_ASPNC Probable endo-beta-1,4-glucanase B OS=Aspergillus niger (strain CBS 513.88 / FGSC A1513) GN=eglB PE=3 SV=1	pfj:MYCFIDRAFT_29122; K01179 E3.2.1.4 endoglucanase 3.2.1.4 Metabolism; Carbohydrate metabolism; Starch and sucrose metabolism [PATH:ko00500]	NA	NA	GO:0004553; hydrolase activity, hydrolyzing O-glycosyl compounds; molecular_function GO:0005975; carbohydrate metabolic process; biological_process	NA	NA	NA	AAB51451.1_GH5; endo-&beta;-1,4-glucanase 1 (Egl1);3.2.1.4;;Macrophomina phaseolina;Q12638 endo-&beta;-1,4-glucanase / cellulase (EC 3.2.1.4); endo-&beta;-1,4-xylanase (EC 3.2.1.8); &beta;-glucosidase (EC 3.2.1.21); &beta;-mannosidase (EC 3.2.1.25); &beta;-glucosylceramidase (EC 3.2.1.45); glucan &beta;-1,3-glucosidase (EC 3.2.1.58); licheninase (EC 3.2.1.73); exo-&beta;-1,4-glucanase / cellodext…	NA
A09560	0.25	1.37	0.93	0.93	1.23	0.45	0.36	1.31	1.32	1.9	2.16	4.22	1863	Contig6:1552403:1554313:+	gi|631389892|ref|XP_007929326.1|; hypothetical protein [Pseudocercospora fijiensis CIRAD86, MYCFIDRAFT_212045]	NA	pfj:MYCFIDRAFT_212045;	NA	NA	GO:0050660; flavin adenine dinucleotide binding; molecular_function GO:0006955; immune response; biological_process GO:0055114; oxidation-reduction process; biological_process GO:0016491; oxidoreductase activity; molecular_function GO:0050840; extracellular matrix binding; molecular_function GO:0005576; NA GO:0008762; UDP-N-acetylmuramate dehydrogenase activity; molecular_function	NA	NA	YES	CAK49173.1_AA7; An03g05210 / ANI_1_660034;--;Aspergillus niger CBS 513.88;-- glucooligosaccharide oxidase (EC 1.1.3.-); chitooligosaccharide oxidase (EC 1.1.3.-) The glucooligosaccharide oxidases (GOO) found in this family oxidize the reducing end glycosyl residues of oligosaccharides linked by alpha- or beta-1,4 bonds and glucose.	nrps
A10282	5.19	5.13	2.4	5.41	21.68	12.69	5.84	13.87	3.59	11.28	16.99	32.74	1416	Contig7:908967:910441:-	gi|453085372|gb|EMF13415.1|; glycoside hydrolase family 5 protein [Sphaerulina musiva SO2202]	P07982; GUN2_HYPJE Endoglucanase EG-II OS=Hypocrea jecorina GN=egl2 PE=1 SV=1	bcom:BAUCODRAFT_27601; K01179 E3.2.1.4 endoglucanase 3.2.1.4 Metabolism; Carbohydrate metabolism; Starch and sucrose metabolism [PATH:ko00500]	NA	NA	GO:0004553; hydrolase activity, hydrolyzing O-glycosyl compounds; molecular_function GO:0005975; carbohydrate metabolic process; biological_process	NA	NA	YES	ABY28340.1_CBM1; endoglucanase II (Eg2;Egl2) (Cel5A);3.2.1.4;;Penicillium decumbens 114-2 / JU-A10;A9Z054 Modules of approx. 40 residues found almost exclusively in fungi. The cellulose-binding function has been demonstrated in many cases, and appears to be mediated by three aromatic residues separated by about 10.4 angstrom and which form a flat surface. The only non-fungal occurence of CBM1 is …	NA
A10597	14.28	37.13	3.01	45.31	157.45	106.72	15.5	74.48	19.47	67.96	124.34	363.9	960	Contig7:1808858:1809867:+	gi|453085093|gb|EMF13136.1|; polysaccharide lyase family 1 protein [Sphaerulina musiva SO2202]	B0XT32; PLYA_ASPFC Probable pectate lyase A OS=Neosartorya fumigata (strain CEA10 / CBS 144.89 / FGSC A1163) GN=plyA PE=3 SV=1	pfj:MYCFIDRAFT_84159; K01728 pel pectate lyase 4.2.2.2 Metabolism; Carbohydrate metabolism; Pentose and glucuronate interconversions [PATH:ko00040]	NA	NA	NA	NA	NA	YES	CCT64642.1_PL1; FFUJ_04117;--;Fusarium fujikuroi IMI 58289 (Fusfu1);-- pectate lyase (EC 4.2.2.2); exo-pectate lyase (EC 4.2.2.9); pectin lyase (EC 4.2.2.10). NA	NA
A10603	0.71	1.73	2.47	6.28	21.91	15.2	1.64	7.13	1.12	8.48	8.42	23.85	453	Contig7:1824757:1825310:-	gi|301090819|ref|XP_002895611.1|; conserved hypothetical protein [Phytophthora infestans T30-4]	NA	ani:AN6672.2;	NA	NA	NA	NA	NA	YES	NA	NA
A10797	1.14	1.08	1.3	0.59	1.19	0.27	0.28	1.5	0.48	2.27	2.66	4.18	528	Contig7:2312138:2312782:+	gi|398397092|ref|XP_003852004.1|; hypothetical protein [Zymoseptoria tritici IPO323, MYCGRDRAFT_100386]	NA	ztr:MYCGRDRAFT_100386;	NA	NA	NA	NA	NA	NA	NA	NA
A11100	5.89	4.4	4.38	12.95	16.8	9.64	5.43	12.11	4.59	10.7	13.12	21.14	1755	Contig8:445593:447347:-	gi|453084997|gb|EMF13041.1|; hypothetical protein [Sphaerulina musiva SO2202, SEPMUDRAFT_156580]	NA	bcom:BAUCODRAFT_34594;	NA	NA	NA	NA	NA	NA	NA	NA
A11378	0.74	0.34	0.87	0.03	0.42	1.77	0.03	0.71	0.93	1.95	1.55	3.34	1158	Contig8:1228138:1229716:+	NA	NA	NA	NA	NA	NA	NA	NA	NA	NA	NA
A11679	0.48	0.54	0.2	1.13	1.33	1.08	0.73	0.73	0.92	2.01	1.07	2.76	4254	Contig8:227466:232296:+	NA	NA	NA	NA	NA	GO:0003964; RNA-directed DNA polymerase activity; molecular_function GO:0003723; RNA binding; molecular_function GO:0006278; RNA-dependent DNA replication; biological_process	NA	NA	NA	NA	NA
A11712	1.61	3.83	0	3.05	2.57	4.31	0.74	5.45	0.61	5.2	7.45	14.2	705	Contig8:249076:249780:-	gi|452845087|gb|EME47020.1|; hypothetical protein [Dothistroma septosporum NZE10, DOTSEDRAFT_69113]	NA	NA	NA	NA	NA	NA	NA	YES	NA	NA
A12494	6.17	2.2	9.76	5.29	33.9	11.02	10.86	22.02	1.25	17.43	9.51	49.06	840	Contig9:1855224:1856063:-	gi|615461515|ref|XP_007598065.1|; hypothetical protein [Colletotrichum fioriniae PJ7, CFIO01_00263]	P42270; HPCG_ECOLX 2-oxo-hept-4-ene-1,7-dioate hydratase OS=Escherichia coli GN=hpcG PE=1 SV=2	cfj:CFIO01_00263;	NA	NA	GO:0003824; NA GO:0008152; NA	NA	NA	NA	NA	NA
