# Supplementary material for: Comparative transcriptome analysis of two Cercospora sojina strains reveals differences in virulence under nitrogen starvation stress
Source: BMC Microbiol. 2020 Jun 16;20:166. doi: 10.1186/s12866-020-01853-0 (PMC7298872; doi:10.1186/s12866-020-01853-0)
Supplement: Supplementary file 10 — Additional file 10: Table S10. Putative virulence-related genes in the turquoise module. [file 12866_2020_1853_MOESM10_ESM.xls]

	Table S10. Putative virulence-related genes in the turquoise module
Gene_ID	Race1_CK_24hA	Race1_CK_24hB	Race1_CK_24hC	Race1_LN_24hA	Race1_LN_24hB	Race1_LN_24hC	Race15_CK_24hA	Race15_CK_24hB	Race15_CK_24hC	Race15_LN_24hA	Race15_LN_24hB	Race15_LN_24hC	cds_len	Locus	nr	SwissProt	KEGG	KOG	TCDB	GO	PHI	P450	Secretory_Protein	CAZy	Secondary_Metabolism type
A00015	184.33	137.28	149.15	44.44	50.14	37.57	131.46	45.49	103.79	40.19	48.47	47.58	2913	Contig10:1259511:1262423:-	gi|453084273|gb|EMF12318.1|; hypothetical protein [Sphaerulina musiva SO2202, SEPMUDRAFT_150009]	P28584; TRK2_YEAST Low-affinity potassium transport protein OS=Saccharomyces cerevisiae (strain ATCC 204508 / S288c) GN=TRK2 PE=1 SV=1	bcom:BAUCODRAFT_36363;	YKR050w; KOG1341 Na+/K+ transporter P Inorganic ion transport and metabolism ;	gnl|TC-DB|O74723; 2.A.38.2.2 TRK-1 PROTEIN - Neurospora crassa.	GO:0055085; transmembrane transport; biological_process GO:0008324; cation transmembrane transporter activity; molecular_function GO:0006812; cation transport; biological_process	NA	NA	NA	NA	NA
A00032	252.26	200.38	279.83	76.17	88.82	79.5	209.73	90.39	207.81	81.65	104.34	86.67	828	Contig10:1316429:1317314:+	gi|453083685|gb|EMF11730.1|; hypothetical protein [Sphaerulina musiva SO2202, SEPMUDRAFT_86888]	NA	pfj:MYCFIDRAFT_82295;	NA	NA	NA	NA	NA	NA	NA	NA
A00049	0.09	0.37	0.14	0.79	0.28	0.71	0.18	0.3	0.44	0.74	0.55	0.66	3417	Contig10:1366238:1371414:+	NA	NA	NA	NA	NA	GO:0016491; oxidoreductase activity; molecular_function GO:0003723; RNA binding; molecular_function GO:0006278; RNA-dependent DNA replication; biological_process GO:0003824; NA GO:0003964; RNA-directed DNA polymerase activity; molecular_function GO:0008152; NA GO:0050662; coenzyme binding; molecular_function GO:0044237; cellular metabolic process; biological_process	NA	NA	NA	NA	NA
A00092	13.03	7.4	19.3	1.55	4.39	1.98	12.7	3.05	13.48	0	2.09	0.93	447	Contig10:1508457:1508959:+	NA	NA	NA	NA	NA	GO:0005509; calcium ion binding; molecular_function	NA	NA	YES	NA	NA
A00093	136.11	46.68	307.1	6.69	21.48	36.3	173.67	8.8	100.83	15.91	26.5	24.03	612	Contig10:1509753:1510475:+	gi|453083873|gb|EMF11918.1|; hypothetical protein [Sphaerulina musiva SO2202, SEPMUDRAFT_149755]	NA	psco:LY89DRAFT_606300;	NA	NA	GO:0006914; autophagy; biological_process	NA	NA	NA	NA	NA
A00170	167.25	109.06	159.77	50.82	62.12	56.77	131.39	57.49	128.6	32.4	54.11	41.1	456	Contig10:179872:180327:+	gi|453084160|gb|EMF12205.1|; ankyrin [Sphaerulina musiva SO2202]	Q9HYV6; Y3287_PSEAE Putative ankyrin repeat protein PA3287 OS=Pseudomonas aeruginosa (strain ATCC 15692 / DSM 22644 / CIP 104116 / JCM 14847 / LMG 12228 / 1C / PRS 101 / PAO1) GN=PA3287 PE=4 SV=1	pfj:MYCFIDRAFT_32459;	NA	NA	GO:0005515; protein binding; molecular_function	NA	NA	NA	NA	NA
A00405	18.63	11.58	23.99	6.7	7.57	6.75	11.03	8.59	10.5	7.21	12.47	6.55	1413	Contig10:999419:1000876:+	NA	NA	NA	NA	NA	GO:0055114; oxidation-reduction process; biological_process GO:0020037; heme binding; molecular_function GO:0005506; iron ion binding; molecular_function GO:0016705; oxidoreductase activity, acting on paired donors, with incorporation or reduction of molecular oxygen; molecular_function	NA	NA	NA	NA	NA
A00480	5.27	8.08	5.92	6.65	7.58	11.59	2.39	7.54	3.36	13.41	11.52	14.09	762	Contig11:32625:33438:+	NA	NA	NA	NA	NA	NA	NA	NA	NA	NA	NA
A00483	3.49	3.89	2.44	0.64	1.48	1.1	0.92	1.36	2.03	1.26	1.56	1.26	2349	Contig11:41026:43661:-	NA	NA	NA	NA	NA	NA	NA	NA	NA	NA	NA
A00520	729.65	426.2	442.8	23.39	94.55	107.7	877.69	129.01	641.26	194.2	255.84	219.06	927	Contig11:172582:173684:-	gi|453081754|gb|EMF09802.1|; hypothetical protein [Sphaerulina musiva SO2202, SEPMUDRAFT_150939]	NA	pfj:MYCFIDRAFT_210763;	NA	NA	NA	NA	NA	NA	NA	NA
A00521	194.35	75.2	122.34	16.58	31.87	29.23	187.49	50.01	181.6	34.18	53.77	40.9	1335	Contig11:175480:176814:+	gi|453081753|gb|EMF09801.1|; hypothetical protein [Sphaerulina musiva SO2202, SEPMUDRAFT_127576]	NA	NA	NA	NA	NA	NA	NA	NA	NA	NA
A00753	23.62	44.2	0.09	36.07	41.01	38.24	17.28	32.17	23.67	65.7	62.59	70.46	1209	Contig12:289526:290907:-	gi|628280481|ref|XP_007753661.1|; hypothetical protein [Cladophialophora yegresii CBS 114405, A1O7_01434]	Q9C0V1; AMT1_SCHPO Ammonium transporter 1 OS=Schizosaccharomyces pombe (strain 972 / ATCC 24843) GN=amt1 PE=3 SV=1	ela:UCREL1_582; K03320 amt, AMT, MEP ammonium transporter, Amt family -- --	SPCPB1C11.01; KOG0682 Ammonia permease P Inorganic ion transport and metabolism ;	gnl|TC-DB|Q59UP8; 1.A.11.3.5 Putative uncharacterized protein MEP2 OS=Candida albicans GN=MEP2 PE=4 SV=1	GO:0016020; membrane; cellular_component GO:0008519; ammonium transmembrane transporter activity; molecular_function GO:0015696; ammonium transport; biological_process	NA	NA	NA	NA	t1pks
A00823	67.22	66.45	33.88	9.76	8.23	6.96	48.3	14.87	76.28	10.18	27.32	9.8	1152	Contig1:3280337:3281697:-	gi|453087017|gb|EMF15058.1|; aryl-alcohol dehydrogenase Aad14 [Sphaerulina musiva SO2202]	P42884; AAD14_YEAST Putative aryl-alcohol dehydrogenase AAD14 OS=Saccharomyces cerevisiae (strain ATCC 204508 / S288c) GN=AAD14 PE=1 SV=1	pfj:MYCFIDRAFT_72248;	YNL331c; KOG1575 Voltage-gated shaker-like K+ channel, subunit beta/KCNAB C Energy production and conversion ;	NA	NA	NA	NA	NA	NA	NA
A00851	13.91	18.14	5.29	43.33	27.51	31.7	17.95	40.67	38.19	50.6	29.68	38.68	498	Contig1:3354568:3355125:-	gi|682470834|gb|KFZ23914.1|; hypothetical protein [Pseudogymnoascus pannorum VKM F-4520 (FW-2644), V502_01607]	NA	pan:PODANSg7741;	NA	NA	NA	NA	NA	YES	NA	NA
A00852	129.32	99.43	109.18	41.17	44.28	45.77	95.17	42.19	83.7	34.34	49.97	38.61	2550	Contig1:3355882:3358431:-	gi|453087288|gb|EMF15329.1|; hypothetical protein [Sphaerulina musiva SO2202, SEPMUDRAFT_60031]	Q0V3D6; YME2_PHANO Mitochondrial escape protein 2 OS=Phaeosphaeria nodorum (strain SN15 / ATCC MYA-4574 / FGSC 10173) GN=YME2 PE=3 SV=2	pfj:MYCFIDRAFT_202204;	NA	NA	GO:0005524; ATP binding; molecular_function GO:0003676; nucleic acid binding; molecular_function	NA	estExt_GeneWisePlus.C_50091; [Aspergillus niger ATCC 1015]	NA	NA	NA
A00862	7.5	3.66	1.95	0.85	2.81	0.91	3.92	2.4	4.6	1.46	1.16	1.33	777	Contig1:3383265:3384142:-	NA	NA	NA	NA	NA	NA	NA	NA	NA	NA	NA
A00903	49.47	22.28	53.08	20.99	21.54	17.22	33.42	20.33	42.77	8.61	14.03	11.78	2127	Contig1:3488183:3490309:-	gi|453087318|gb|EMF15359.1|; hypothetical protein [Sphaerulina musiva SO2202, SEPMUDRAFT_147263]	NA	pfj:MYCFIDRAFT_131738;	NA	NA	NA	NA	NA	NA	NA	NA
A01135	458.39	270.38	389.12	209.07	194.47	129.21	384.68	211.13	350.72	74.55	159.25	111.2	636	Contig1:4073396:4074031:-	gi|453087915|gb|EMF15956.1|; hypothetical protein [Sphaerulina musiva SO2202, SEPMUDRAFT_61349]	NA	NA	NA	NA	GO:0005515; protein binding; molecular_function	NA	NA	NA	NA	NA
A01136	289.81	159.75	289.45	104.41	106.05	81.44	205.1	113.5	227.68	40.35	74.45	56.39	1029	Contig1:4074264:4075292:-	gi|631378300|ref|XP_007923530.1|; hypothetical protein [Pseudocercospora fijiensis CIRAD86, MYCFIDRAFT_214134]	NA	pfj:MYCFIDRAFT_214134;	NA	NA	GO:0019867; outer membrane; cellular_component	NA	NA	NA	NA	NA
A01172	20.97	8.12	13.24	9.66	8.34	5.96	14.02	10.77	18.17	2.21	6.96	3.19	1968	Contig1:4155605:4157572:-	gi|349580459|dbj|GAA25619.1|; K7_05502p [Saccharomyces cerevisiae Kyokai no. 7]	NA	NA	NA	NA	NA	NA	NA	NA	NA	NA
A01184	12.88	11.18	18.25	4.99	6.28	4.3	9.48	5.57	13.12	4.37	7.03	3.32	1953	Contig1:4185855:4188009:-	NA	NA	NA	NA	NA	NA	NA	NA	NA	NA	NA
A01215	45.47	31.11	36.1	12.4	15.98	14.58	36.72	14.97	35.76	8.49	16.47	13.68	2289	Contig1:494776:497120:-	gi|453088216|gb|EMF16256.1|; DUF726-domain-containing protein [Sphaerulina musiva SO2202]	NA	pfj:MYCFIDRAFT_78465;	NA	NA	GO:0009058; biosynthetic process; biological_process GO:0016788; hydrolase activity, acting on ester bonds; molecular_function	NA	NA	NA	NA	NA
A01263	1632.52	1205.8	1116.97	489.31	568.59	511.31	1072.71	353.44	956.5	239.93	431.43	402.13	2640	Contig1:4384794:4387837:-	gi|453087270|gb|EMF15311.1|; hypothetical protein [Sphaerulina musiva SO2202, SEPMUDRAFT_147232]	NA	pfj:MYCFIDRAFT_52829;	NA	NA	GO:0008380; RNA splicing; biological_process GO:0005681; spliceosomal complex; cellular_component GO:0048029; monosaccharide binding; molecular_function GO:0016853; isomerase activity; molecular_function GO:0005996; monosaccharide metabolic process; biological_process	NA	NA	NA	NA	NA
A01354	111.99	54.96	77.12	45.15	51.05	43.03	76.95	39.9	82.85	19.97	27.8	28.31	1035	Contig1:4620862:4621896:-	NA	NA	NA	NA	NA	NA	NA	NA	YES	NA	NA
A01384	246.21	153.28	259.5	27.06	29.77	23.6	137.05	25.14	117.74	8.19	36.45	27.31	1260	Contig1:4689732:4691049:+	gi|389633137|ref|XP_003714221.1|; malic acid transport protein [Magnaporthe oryzae]	NA	mgr:MGG_01298;	NA	NA	GO:0055085; transmembrane transport; biological_process GO:0016021; integral to membrane; cellular_component	NA	NA	NA	NA	NA
A01390	8.29	14.32	8.58	4.05	3.47	2.91	6.97	4.21	12.05	4.23	5.08	6.8	1953	Contig1:4705749:4707831:-	gi|453087156|gb|EMF15197.1|; Fungal_trans-domain-containing protein [Sphaerulina musiva SO2202]	NA	bcom:BAUCODRAFT_122462;	NA	NA	GO:0000981; sequence-specific DNA binding RNA polymerase II transcription factor activity; molecular_function GO:0006355; regulation of transcription, DNA-dependent; biological_process GO:0005634; nucleus; cellular_component GO:0008270; zinc ion binding; molecular_function GO:0006351; transcription, DNA-dependent; biological_process GO:0003677; DNA binding; molecular_function	PHI:2994; MGG_06355.6 EHA50906 318829 Magnaporthe oryzae reduced virulence	NA	NA	NA	NA
A01472	49.09	36.66	108.95	23.05	29.37	23.1	54.55	29.13	52.53	20.36	28.11	23.45	948	Contig1:4932134:4933759:+	gi|628300094|ref|XP_007733900.1|; hypothetical protein [Capronia epimyces CBS 606.96, A1O3_05590]	NA	NA	NA	NA	NA	NA	NA	NA	NA	NA
A01666	3.99	6.71	3.49	12.25	10.1	14.77	5.06	11.38	7.63	13.78	13.1	11.62	2838	Contig1:5453304:5456141:+	gi|453087866|gb|EMF15907.1|; P-loop containing nucleoside triphosphate hydrolase protein, partial [Sphaerulina musiva SO2202]	NA	pfj:MYCFIDRAFT_151483; K14807 DDX51, DBP6 ATP-dependent RNA helicase DDX51/DBP6 3.6.4.13 --	NA	NA	GO:0003676; nucleic acid binding; molecular_function GO:0004386; helicase activity; molecular_function GO:0005622; intracellular; cellular_component GO:0006412; translation; biological_process GO:0005840; ribosome; cellular_component GO:0003735; structural constituent of ribosome; molecular_function GO:0005524; ATP binding; molecular_function GO:0003677; DNA binding; molecular_function GO:0016787…	NA	NA	NA	NA	NA
A01818	1922.98	900.07	1597.61	491.7	634.31	448.53	1233.35	603.26	1694.69	153.8	424.03	301.13	471	Contig1:733984:734826:+	gi|557150968|emb|CDI75995.1|; hypothetical protein [Eimeria praecox, EPH_0045270]	NA	NA	NA	NA	NA	NA	NA	NA	NA	NA
A01834	1348.1	3611.43	955.84	171.02	151.5	20.59	2725.89	189.16	3529.06	114.38	362.94	190.47	1029	Contig1:763827:764964:-	gi|453088681|gb|EMF16721.1|; antigen 1 precursor [Sphaerulina musiva SO2202]	P79017; ALL2_ASPFU Major allergen Asp f 2 OS=Neosartorya fumigata (strain ATCC MYA-4609 / Af293 / CBS 101355 / FGSC A1100) GN=AFUA_4G09580 PE=1 SV=2	ztr:MYCGRDRAFT_42164;	NA	NA	GO:0019028; viral capsid; cellular_component	NA	NA	NA	NA	NA
A01835	751.93	1663.74	519.01	213.79	191.96	35.92	1279.63	165.27	1290.98	110.16	202.9	210.76	1701	Contig1:766386:768188:+	gi|529277914|gb|AGS80219.1|; zinc transport protein [Cercospora nicotianae]	NA	pfj:MYCFIDRAFT_160766; K14709 SLC39A1_2_3, ZIP1_2_3 solute carrier family 39 (zinc transporter), member 1/2/3 -- --	NA	NA	GO:0016020; membrane; cellular_component GO:0055085; transmembrane transport; biological_process GO:0046873; metal ion transmembrane transporter activity; molecular_function GO:0030001; metal ion transport; biological_process	NA	NA	NA	NA	NA
A02054	119.35	143.53	62.72	306.39	278.17	273.25	99.59	315.11	124.23	281.13	281.43	328.66	834	Contig1:1375332:1376219:+	gi|453088372|gb|EMF16412.1|; hypothetical protein [Sphaerulina musiva SO2202, SEPMUDRAFT_145666]	NA	pfj:MYCFIDRAFT_191928;	NA	NA	GO:0042742; defense response to bacterium; biological_process	NA	NA	NA	NA	NA
A02109	217.65	82.7	217.08	62.12	80.43	54.08	130.33	66.04	139.47	27.46	45.39	47.67	3054	Contig1:1513968:1517021:+	gi|631375176|ref|XP_007921968.1|; hypothetical protein [Pseudocercospora fijiensis CIRAD86, MYCFIDRAFT_213591]	NA	pfj:MYCFIDRAFT_213591;	NA	NA	NA	NA	NA	NA	NA	NA
A02156	15.21	8.91	7.99	3.15	4.57	4.32	13.56	8.26	12.18	2.9	4.09	2.86	1653	Contig1:1644836:1646488:-	gi|631374992|ref|XP_007921876.1|; glycoside hydrolase family 5 protein [Pseudocercospora fijiensis CIRAD86]	NA	pfj:MYCFIDRAFT_160293;	NA	NA	GO:0051536; iron-sulfur cluster binding; molecular_function GO:0003824; NA GO:0004553; hydrolase activity, hydrolyzing O-glycosyl compounds; molecular_function GO:0005975; carbohydrate metabolic process; biological_process	NA	NA	NA	CBX91659.1_GH5; ORF;--;Leptosphaeria maculans v23.1.3;E4ZK64 endo-&beta;-1,4-glucanase / cellulase (EC 3.2.1.4); endo-&beta;-1,4-xylanase (EC 3.2.1.8); &beta;-glucosidase (EC 3.2.1.21); &beta;-mannosidase (EC 3.2.1.25); &beta;-glucosylceramidase (EC 3.2.1.45); glucan &beta;-1,3-glucosidase (EC 3.2.1.58); licheninase (EC 3.2.1.73); exo-&beta;-1,4-glucanase / cellodextrinase (EC 3.2.1.74); glucan e…	NA
A02215	13.28	17.17	8.21	2.04	1.5	2.21	12.58	5.99	15.92	3.57	6.41	1.9	1038	Contig1:1913103:1914263:+	gi|452847715|gb|EME49647.1|; hypothetical protein [Dothistroma septosporum NZE10, DOTSEDRAFT_164212]	NA	roa:Pd630_LPD04556; K18382 adh1 NAD+-dependent secondary alcohol dehydrogenase Adh1 1.1.1.- Metabolism; Carbohydrate metabolism; Propanoate metabolism [PATH:ko00640]	NA	NA	GO:0055114; oxidation-reduction process; biological_process GO:0009089; lysine biosynthetic process via diaminopimelate; biological_process GO:0008168; methyltransferase activity; molecular_function GO:0008270; zinc ion binding; molecular_function GO:0003857; 3-hydroxyacyl-CoA dehydrogenase activity; molecular_function GO:0008839; dihydrodipicolinate reductase activity; molecular_function GO:0006…	NA	NA	NA	NA	NA
A02225	1147.07	759.34	752.02	372.5	444.29	338.86	869.11	465.49	1011.99	203.7	368.43	210.12	996	Contig1:1939243:1940293:-	gi|453088775|gb|EMF16815.1|; cell wall integrity signaling protein Lsp1/Pil1 [Sphaerulina musiva SO2202]	P53252; PIL1_YEAST Sphingolipid long chain base-responsive protein PIL1 OS=Saccharomyces cerevisiae (strain ATCC 204508 / S288c) GN=PIL1 PE=1 SV=1	ztr:MYCGRDRAFT_102447;	NA	NA	NA	NA	NA	NA	NA	NA
A02236	376.58	562.84	283.18	133.86	118.58	48.49	461.37	158.94	537.12	117.66	190.62	117.58	1083	Contig1:1974419:1975688:+	gi|453088776|gb|EMF16816.1|; ZIP zinc/iron transport family [Sphaerulina musiva SO2202]	P32804; ZRT1_YEAST Zinc-regulated transporter 1 OS=Saccharomyces cerevisiae (strain ATCC 204508 / S288c) GN=ZRT1 PE=1 SV=1	pfj:MYCFIDRAFT_55434; K14709 SLC39A1_2_3, ZIP1_2_3 solute carrier family 39 (zinc transporter), member 1/2/3 -- --	YGL255w; KOG1558 Fe2+/Zn2+ regulated transporter P Inorganic ion transport and metabolism ;	gnl|TC-DB|P32804; 2.A.5.1.1 ZRT1 PROTEIN - Saccharomyces cerevisiae (Baker's yeast).	GO:0030001; metal ion transport; biological_process GO:0046873; metal ion transmembrane transporter activity; molecular_function GO:0055085; transmembrane transport; biological_process GO:0016020; membrane; cellular_component	PHI:3909; ZrfB AAT11931 746128 Aspergillus fumigatus loss of pathogenicity	NA	NA	NA	NA
A02240	26.44	18.98	34.14	12.09	20.1	16.55	21.38	8.52	25.65	6.51	6.08	7.23	864	Contig1:1983722:1984764:-	NA	NA	NA	NA	NA	NA	NA	NA	NA	NA	NA
A02280	0.76	0.76	0	1.25	1.13	2.23	1.13	0.61	0.49	1.66	1.82	2.1	888	Contig1:2084511:2085398:-	NA	NA	NA	NA	NA	GO:0003677; DNA binding; molecular_function GO:0003899; DNA-directed RNA polymerase activity; molecular_function GO:0005666; DNA-directed RNA polymerase III complex; cellular_component GO:0006383; transcription from RNA polymerase III promoter; biological_process GO:0016021; integral to membrane; cellular_component GO:0004190; aspartic-type endopeptidase activity; molecular_function GO:0015743; m…	NA	NA	NA	NA	NA
A02314	29.8	64.14	32.76	150.92	229.16	174.55	61.1	118.51	30.58	243.83	134.65	198.79	1167	Contig1:2186034:2187253:-	gi|453088860|gb|EMF16900.1|; hypothetical protein [Sphaerulina musiva SO2202, SEPMUDRAFT_146030]	NA	ztr:MYCGRDRAFT_92288;	NA	NA	GO:0046872; metal ion binding; molecular_function	NA	NA	NA	NA	NA
A02334	5.56	4.72	5.69	14.18	18.34	12.61	8	14.8	8.8	15.05	11.76	13.11	927	Contig1:2260088:2261222:+	gi|628843874|ref|XP_007771149.1|; glycoside hydrolase family 114 protein [Coniophora puteana RWD-64-598 SS2]	NA	cput:CONPUDRAFT_61281;	NA	NA	NA	NA	NA	YES	EAA63524.1_GH114; AN2953.2;--;Aspergillus nidulans FGSC A4;-- endo-&alpha;-1,4-polygalactosaminidase (EC 3.2.1.109) Activity shown in Tamura et al. (1995) Journal of Fermentation and Bioengineering 80:305-310 doi:10.1016/0922-338X(95)94196-X	NA
A02355	1000.17	1051.98	465	626.13	466.7	429.92	919.92	540.51	855.53	177.24	436.71	233.99	1629	Contig1:295395:297216:+	gi|631373628|ref|XP_007921194.1|; hypothetical protein [Pseudocercospora fijiensis CIRAD86, MYCFIDRAFT_129107]	P39932; STL1_YEAST Sugar transporter STL1 OS=Saccharomyces cerevisiae (strain ATCC 204508 / S288c) GN=STL1 PE=1 SV=2	pfj:MYCFIDRAFT_129107;	YDR536w; KOG0254 Predicted transporter (major facilitator superfamily) R General function prediction only ;	gnl|TC-DB|Q5A8J5; 2.A.1.1.73 Putative uncharacterized protein STL1 OS=Candida albicans GN=HGT10 PE=4 SV=1	GO:0055085; transmembrane transport; biological_process GO:0022857; transmembrane transporter activity; molecular_function GO:0016021; integral to membrane; cellular_component	NA	NA	NA	NA	NA
A02361	1117.3	897.28	2038.31	367.72	672.01	560.48	1253.23	450.69	1259.23	411.37	477.26	507.59	1368	Contig1:2322931:2324529:+	gi|453088514|gb|EMF16554.1|; hypothetical protein [Sphaerulina musiva SO2202, SEPMUDRAFT_145780]	NA	pfj:MYCFIDRAFT_209700;	NA	NA	GO:0042157; lipoprotein metabolic process; biological_process GO:0005576; NA GO:0006869; lipid transport; biological_process GO:0008289; lipid binding; molecular_function	NA	NA	NA	NA	NA
A02377	16.83	13.03	21.38	3.56	6.96	4.57	15.67	6.49	18.9	3.52	6.85	4.13	819	Contig1:301741:302559:+	gi|627796429|ref|XP_007671562.1|; hypothetical protein [Baudoinia compniacensis UAMH 10762, BAUCODRAFT_118157]	NA	bcom:BAUCODRAFT_118157;	NA	NA	GO:0008152; NA GO:0008168; methyltransferase activity; molecular_function	NA	NA	NA	NA	NA
A02540	5768.65	5303.15	9393.36	2367.92	3083.41	2320.77	6147.95	1932.53	5497.19	1945.01	2595.23	2779.91	918	Contig1:2736309:2737504:+	gi|453089776|gb|EMF17816.1|; family A G protein-coupled receptor-like protein [Sphaerulina musiva SO2202]	Q9UW81; NOP1_NEUCR Opsin-1 OS=Neurospora crassa (strain ATCC 24698 / 74-OR23-1A / CBS 708.71 / DSM 1257 / FGSC 987) GN=nop-1 PE=1 SV=1	pfj:MYCFIDRAFT_54557;	NA	gnl|TC-DB|Q9HGT7; 3.E.1.4.3 Opsin - Leptosphaeria maculans (Blackleg fungus).	GO:0016020; membrane; cellular_component GO:0006811; ion transport; biological_process GO:0005216; ion channel activity; molecular_function	NA	NA	NA	NA	NA
A02555	366.26	313.83	309.98	59.7	105.34	109.67	253.37	109.32	431.83	73.39	127.84	85.59	882	Contig1:2765401:2766516:+	gi|631371616|ref|XP_007920188.1|; hypothetical protein [Pseudocercospora fijiensis CIRAD86, MYCFIDRAFT_55836]	NA	pfj:MYCFIDRAFT_55836;	NA	NA	NA	NA	NA	NA	NA	NA
A02564	135.12	51.46	130.33	74.59	83.42	51.24	108.01	111.8	142.15	21.01	41.91	42.48	1131	Contig1:2787166:2788296:+	gi|453088499|gb|EMF16539.1|; hypothetical protein [Sphaerulina musiva SO2202, SEPMUDRAFT_103908]	NA	pfj:MYCFIDRAFT_26335; K08502 VAM7 regulator of vacuolar morphogenesis -- Genetic Information Processing; Folding, sorting and degradation; SNARE interactions in vesicular transport [PATH:ko04130]	NA	NA	GO:0035091; phosphatidylinositol binding; molecular_function	PHI:4865; FgVam7 ESU12740 5518 Fusarium graminearum loss of pathogenicity	NA	NA	NA	NA
A02565	23.77	18.39	12.17	5.28	6.38	5.29	18.06	5.24	18.25	3.23	5.34	3.26	795	Contig1:353555:354396:+	gi|453088985|gb|EMF17025.1|; hypothetical protein [Sphaerulina musiva SO2202, SEPMUDRAFT_160380]	NA	pfj:MYCFIDRAFT_62671;	NA	NA	NA	NA	NA	NA	NA	NA
A02568	310.11	220.12	377.97	117.83	153.56	108.94	298.73	132.62	342.13	65.86	112.11	105.2	837	Contig1:2792236:2793403:-	gi|453088496|gb|EMF16536.1|; sterol desaturase family [Sphaerulina musiva SO2202]	NA	bcom:BAUCODRAFT_49080;	NA	NA	GO:0005506; iron ion binding; molecular_function GO:0006633; fatty acid biosynthetic process; biological_process GO:0016491; oxidoreductase activity; molecular_function GO:0055114; oxidation-reduction process; biological_process	NA	NA	NA	NA	NA
A02599	118.08	234.51	30.46	382.72	268.1	313.97	142.08	317.18	192.81	309.74	316.73	244.11	429	Contig1:361409:361945:+	gi|631374976|ref|XP_007921868.1|; hypothetical protein [Pseudocercospora fijiensis CIRAD86, MYCFIDRAFT_209989]	NA	pfj:MYCFIDRAFT_209989;	NA	NA	NA	NA	NA	NA	NA	NA
A02615	300.84	285.28	73.75	100.22	105.61	75.21	229.34	110.44	382.41	47.42	107.83	93.37	1542	Contig1:2921240:2922907:-	gi|452847794|gb|EME49726.1|; hypothetical protein [Dothistroma septosporum NZE10, DOTSEDRAFT_68487]	NA	pfj:MYCFIDRAFT_169721;	NA	NA	GO:0005515; protein binding; molecular_function	NA	NA	NA	NA	NA
A02650	147.82	68.52	154.91	67.77	79.47	64.02	140.17	100.4	128.44	33.07	45.78	56.36	1272	Contig1:3003280:3004551:+	gi|631373740|ref|XP_007921250.1|; hypothetical protein [Pseudocercospora fijiensis CIRAD86, MYCFIDRAFT_209685]	NA	pfj:MYCFIDRAFT_209685;	NA	NA	NA	NA	NA	NA	NA	NA
A02694	10.59	6.63	3.62	1.89	3.32	3.35	10.11	2.46	6.67	0.27	3.45	2.19	1137	Contig2:3140722:3141907:+	gi|398406653|ref|XP_003854792.1|; hypothetical protein [Zymoseptoria tritici IPO323, MYCGRDRAFT_67907]	A0A097ZPE4; ANDK_EMEVA Cytochrome P450 monooxygenase andK OS=Emericella variicolor GN=andK PE=1 SV=1	ztr:MYCGRDRAFT_67907;	NA	NA	GO:0016787; hydrolase activity; molecular_function	NA	NA	NA	NA	NA
A02721	4.75	19.95	1.9	93.5	88.68	62.6	13.4	48.41	38.9	39.41	42.23	60.65	1218	Contig2:3219894:3221111:+	gi|156054134|ref|XP_001592993.1|; hypothetical protein [Sclerotinia sclerotiorum]	Q8N0N3; BGBP_PENMO Beta-1,3-glucan-binding protein OS=Penaeus monodon PE=2 SV=1	ssl:SS1G_05915;	NA	NA	GO:0005975; carbohydrate metabolic process; biological_process GO:0004553; hydrolase activity, hydrolyzing O-glycosyl compounds; molecular_function	NA	NA	NA	CCD33799.1_GH16; glycoside hydrolase family 16 protein (Bofut4_p064010.1);--;Botryotinia fuckeliana T4;-- xyloglucan:xyloglucosyltransferase (EC 2.4.1.207); keratan-sulfate endo-1,4-&beta;-galactosidase (EC 3.2.1.103); endo-1,3-&beta;-glucanase (EC 3.2.1.39); endo-1,3(4)-&beta;-glucanase (EC 3.2.1.6); licheninase (EC 3.2.1.73); &beta;-agarase (EC 3.2.1.81); &kappa;-carrageenase (EC 3.2.1.83); xyl…	NA
A02723	14.57	67.8	15.91	206.01	230.45	155.69	82.06	121.04	105.41	128.22	96.59	167.8	2589	Contig2:3222833:3225576:+	gi|407918757|gb|EKG12023.1|; Glycosyl transferase family 2 [Macrophomina phaseolina MS6]	NA	npa:UCRNP2_9172;	NA	gnl|TC-DB|A7EIH8; 4.D.3.2.1 Putative uncharacterized protein OS=Sclerotinia sclerotiorum (strain ATCC 18683 / 1980 / Ss-1) GN=SS1G_05121 PE=4 SV=1	GO:0016757; transferase activity, transferring glycosyl groups; molecular_function	NA	NA	NA	NA	NA
A02752	82.47	67.37	54.12	23.22	25.85	28.69	54.01	34.93	63.31	18.96	39.83	27.26	1461	Contig2:3301761:3303371:+	gi|453088132|gb|EMF16173.1|; amidase family protein [Sphaerulina musiva SO2202]	NA	kfv:AS188_04200;	NA	NA	GO:0016884; carbon-nitrogen ligase activity, with glutamine as amido-N-donor; molecular_function	NA	NA	NA	NA	NA
A02784	1565.93	1280.39	1398.84	392.24	468.19	448.06	1027.19	362.92	1170.3	264.58	528.08	384.88	1296	Contig2:3385083:3386615:-	gi|453083147|gb|EMF11193.1|; hypothetical protein [Sphaerulina musiva SO2202, SEPMUDRAFT_150193]	NA	pfj:MYCFIDRAFT_192605;	NA	NA	GO:0042157; lipoprotein metabolic process; biological_process GO:0005634; nucleus; cellular_component GO:0033557; Slx1-Slx4 complex; cellular_component GO:0006869; lipid transport; biological_process GO:0008289; lipid binding; molecular_function GO:0006260; DNA replication; biological_process GO:0005576; NA GO:0006281; DNA repair; biological_process GO:0017108; 5'-flap endonuclease activity; mole…	NA	NA	YES	NA	NA
A02798	44.89	19.39	34.13	13.28	14.92	10.16	28.31	24.08	27.81	10.99	15.09	9.67	789	Contig2:3415002:3415790:-	gi|171691426|ref|XP_001910638.1|; Putative Carbohydrate Esterase Family 3 [Podospora anserina S mat+]	NA	pan:PODANSg7677;	NA	NA	GO:0006629; lipid metabolic process; biological_process GO:0016788; hydrolase activity, acting on ester bonds; molecular_function	NA	NA	YES	CAP71774.1_CE3; unnamed protein product;--;Podospora anserina S mat+ (Podan2);B2B3T8 acetyl xylan esterase (EC 3.1.1.72). NA	NA
A02801	17.95	11.75	20.61	2.85	6.04	8.15	7.65	8.95	17.96	5.6	12.59	4.66	1023	Contig2:3416515:3417594:+	gi|453083525|gb|EMF11571.1|; NAD(P)-binding protein [Sphaerulina musiva SO2202]	NA	pfj:MYCFIDRAFT_87579;	NA	NA	GO:0055114; oxidation-reduction process; biological_process GO:0016616; oxidoreductase activity, acting on the CH-OH group of donors, NAD or NADP as acceptor; molecular_function GO:0044237; cellular metabolic process; biological_process GO:0050662; coenzyme binding; molecular_function GO:0008152; NA GO:0016491; oxidoreductase activity; molecular_function GO:0008831; dTDP-4-dehydrorhamnose reducta…	NA	NA	NA	NA	NA
A02882	33.48	60.96	34.4	81.85	48.16	52.37	25.12	37.68	39.86	96.6	97.12	107.99	1338	Contig2:3642857:3644576:+	gi|453083007|gb|EMF11053.1|; MFS general substrate transporter [Sphaerulina musiva SO2202]	NA	pfj:MYCFIDRAFT_55853;	NA	NA	GO:0055085; transmembrane transport; biological_process GO:0022857; transmembrane transporter activity; molecular_function GO:0016021; integral to membrane; cellular_component	NA	NA	NA	NA	NA
A02893	9.06	3.26	15.56	2.11	1.41	1.74	8.01	1.37	4.2	1.02	1.89	1.21	972	Contig2:3677770:3678741:-	gi|453083000|gb|EMF11046.1|; hypothetical protein [Sphaerulina musiva SO2202, SEPMUDRAFT_164633]	NA	pfj:MYCFIDRAFT_213325;	NA	NA	GO:0046999; regulation of conjugation; biological_process GO:0051188; cofactor biosynthetic process; biological_process GO:0000166; nucleotide binding; molecular_function GO:0019867; outer membrane; cellular_component GO:0016021; integral to membrane; cellular_component GO:0009236; cobalamin biosynthetic process; biological_process GO:0043752; adenosylcobinamide kinase activity; molecular_function	NA	NA	NA	NA	NA
A02905	66.94	40.91	109.55	22.7	29.89	24.18	56.47	25.4	46.73	17.77	18.7	20.31	1773	Contig2:3710569:3712852:-	gi|631374492|ref|XP_007921626.1|; hypothetical protein [Pseudocercospora fijiensis CIRAD86, MYCFIDRAFT_185271]	O74849; GHT6_SCHPO High-affinity fructose transporter ght6 OS=Schizosaccharomyces pombe (strain 972 / ATCC 24843) GN=ght6 PE=1 SV=1	pfj:MYCFIDRAFT_185271;	SPCC1235.13; KOG0254 Predicted transporter (major facilitator superfamily) R General function prediction only ;	gnl|TC-DB|Q400D8; 2.A.1.1.36 Putative low affinity glucose transporter MstE - Emericella nidulans (Aspergillus nidulans).	GO:0055085; transmembrane transport; biological_process GO:0022857; transmembrane transporter activity; molecular_function GO:0016021; integral to membrane; cellular_component GO:0019031; viral envelope; cellular_component	NA	NA	NA	NA	NA
A02913	9.48	10.69	5.13	23.99	19.52	20.26	12.66	16.41	12.51	18.36	22.89	23.41	2259	Contig2:3731138:3733496:-	gi|453083073|gb|EMF11119.1|; P-loop containing nucleoside triphosphate hydrolase protein [Sphaerulina musiva SO2202]	NA	pfj:MYCFIDRAFT_125702;	NA	NA	GO:0003777; microtubule motor activity; molecular_function GO:0005524; ATP binding; molecular_function GO:0007018; microtubule-based movement; biological_process GO:0008017; microtubule binding; molecular_function	NA	NA	NA	NA	NA
A02970	35.6	47.02	6.51	94.13	122.21	117.82	83.42	126.44	96.55	117.08	140.89	105.68	1392	Contig2:3902177:3903620:+	gi|453083169|gb|EMF11215.1|; leupeptin-inactivating enzyme 1 precursor, partial [Sphaerulina musiva SO2202]	NA	pfj:MYCFIDRAFT_47262;	NA	NA	GO:0006508; proteolysis; biological_process GO:0008233; peptidase activity; molecular_function GO:0008152; NA GO:0016787; hydrolase activity; molecular_function	NA	NA	NA	NA	NA
A02988	1.39	1.02	0.44	0.83	1.21	2.87	1.7	2.42	1.77	5.09	6.44	5.27	2685	Contig2:466622:471997:+	NA	NA	NA	NA	NA	GO:0005524; ATP binding; molecular_function	NA	NA	NA	NA	NA
A03017	112.79	54.77	37.11	25.36	28.91	18.63	75.13	36.96	45.86	11.13	36.77	16.75	1473	Contig2:4032184:4033722:+	gi|453083465|gb|EMF11511.1|; cat eye syndrome critical region protein 5 precursor [Sphaerulina musiva SO2202]	O13899; YF38_SCHPO Uncharacterized CDP-alcohol phosphatidyltransferase class-I family protein C22A12.08c OS=Schizosaccharomyces pombe (strain 972 / ATCC 24843) GN=SPAC22A12.08c PE=3 SV=1	pfj:MYCFIDRAFT_80049;	SPAC22A12.08c_1; KOG1618 Predicted phosphatase R General function prediction only ;	NA	NA	NA	NA	NA	NA	NA
A03074	3.91	6.37	2.19	9.08	13.57	14.5	11.55	8.61	5.57	11.43	10.11	14.26	363	Contig2:4180538:4180900:-	NA	NA	NA	NA	NA	NA	NA	NA	NA	NA	NA
A03076	337.28	276.14	382.39	78.85	121.75	112.56	228.58	103.2	276.63	88.98	141.57	108.38	1473	Contig2:4186280:4187814:-	gi|453083246|gb|EMF11292.1|; hypothetical protein [Sphaerulina musiva SO2202, SEPMUDRAFT_118589]	NA	bcom:BAUCODRAFT_37803;	NA	NA	GO:0001772; immunological synapse; cellular_component GO:0097197; NA GO:0016021; integral to membrane; cellular_component	NA	NA	NA	NA	NA
A03092	526.7	696.28	179.39	198.04	127.08	116.86	395.81	109.25	342.65	116.37	289.75	168.4	1065	Contig2:4237005:4238332:+	gi|631373182|ref|XP_007920971.1|; hypothetical protein [Pseudocercospora fijiensis CIRAD86, MYCFIDRAFT_87575]	NA	pfj:MYCFIDRAFT_87575;	NA	NA	GO:0001518; voltage-gated sodium channel complex; cellular_component GO:0009401; phosphoenolpyruvate-dependent sugar phosphotransferase system; biological_process GO:0005248; voltage-gated sodium channel activity; molecular_function GO:0005515; protein binding; molecular_function GO:0006814; sodium ion transport; biological_process GO:0008982; protein-N(PI)-phosphohistidine-sugar phosphotransfera…	NA	NA	NA	NA	NA
A03144	190.83	296.8	77.34	67.41	62.71	59.17	261.25	60.24	202.79	57.6	155.35	69.12	1941	Contig2:519913:522065:+	gi|453084652|gb|EMF12696.1|; plastidic glucose transporter 4 [Sphaerulina musiva SO2202]	NA	pfj:MYCFIDRAFT_77176;	NA	NA	GO:0016021; integral to membrane; cellular_component GO:0055085; transmembrane transport; biological_process GO:0022857; transmembrane transporter activity; molecular_function	NA	NA	NA	NA	NA
A03175	182.74	114.25	168.34	43.03	47.13	43.11	126.85	45.98	138.63	28.54	62.15	34.4	2316	Contig2:4456161:4458535:-	gi|453083042|gb|EMF11088.1|; DUF590-domain-containing protein [Sphaerulina musiva SO2202]	NA	pfj:MYCFIDRAFT_47279; K19327 ANO10, TMEM16K anoctamin-10 --	NA	gnl|TC-DB|B0YES0; 1.A.17.1.17 Plasma membrane channel protein Ist2, putative OS=Neosartorya fumigata (strain CEA10 / CBS 144.89 / FGSC A1163) GN=AFUB_100160 PE=4 SV=1	NA	NA	NA	NA	NA	NA
A03305	3.87	4.2	2.2	9.85	10.65	8.27	3.88	9.76	4.81	15.04	14.24	15.95	3906	Contig2:4821501:4825583:-	gi|345560713|gb|EGX43835.1|; hypothetical protein [Arthrobotrys oligospora ATCC 24927, AOL_s00212g2]	NA	ani:AN5470.2;	NA	NA	GO:0003723; RNA binding; molecular_function GO:0003964; RNA-directed DNA polymerase activity; molecular_function GO:0006278; RNA-dependent DNA replication; biological_process GO:0015074; DNA integration; biological_process	NA	NA	NA	NA	NA
A03315	0.69	1.64	0.79	2.61	4.04	2.57	1.21	1.92	1.71	2.78	2.92	1.76	825	Contig2:4852132:4852956:+	NA	NA	NA	NA	NA	GO:0005515; protein binding; molecular_function	NA	NA	NA	NA	NA
A03437	2.01	4.55	3.04	3	5.51	9.23	2.4	5.43	3.01	10.44	9.43	9.54	3972	Contig2:5240352:5244323:-	gi|477514327|gb|ENH66707.1|; hypothetical protein [Fusarium oxysporum]	NA	ani:AN5242.2;	NA	NA	GO:0016042; lipid catabolic process; biological_process GO:0015074; DNA integration; biological_process GO:0003723; RNA binding; molecular_function GO:0006278; RNA-dependent DNA replication; biological_process GO:0005576; NA GO:0003964; RNA-directed DNA polymerase activity; molecular_function GO:0008047; enzyme activator activity; molecular_function GO:0007586; digestion; biological_process	NA	NA	NA	NA	NA
A03564	12.49	4.12	18.73	1.64	3.82	3.73	6.08	4.02	6.23	3.4	6.3	1.99	1251	Contig2:849567:851092:+	gi|453080066|gb|EMF08118.1|; hypothetical protein [Sphaerulina musiva SO2202, SEPMUDRAFT_159635]	NA	pfj:MYCFIDRAFT_86499;	NA	NA	NA	NA	NA	NA	NA	NA
A03575	121.3	88.76	219.05	40.52	48.73	48.18	96.01	48.31	114.59	48.97	53.67	41.77	1095	Contig2:877105:878403:+	gi|631394670|ref|XP_007931715.1|; hypothetical protein [Pseudocercospora fijiensis CIRAD86, MYCFIDRAFT_79230]	NA	ztr:MYCGRDRAFT_101551;	NA	NA	GO:0008270; zinc ion binding; molecular_function GO:0016491; oxidoreductase activity; molecular_function GO:0055114; oxidation-reduction process; biological_process	NA	NA	NA	NA	NA
A03588	65.67	31.11	32.4	43.8	32.72	23.72	49.83	46.81	47.69	8.53	16.61	12.95	1005	Contig2:912787:913969:-	gi|452845890|gb|EME47823.1|; hypothetical protein [Dothistroma septosporum NZE10, DOTSEDRAFT_60215]	NA	npa:UCRNP2_2423;	NA	NA	GO:0016491; oxidoreductase activity; molecular_function GO:0008152; NA	NA	NA	NA	NA	NA
A03630	34.54	26.15	48.54	7.84	11.79	5.69	18.14	6.58	19.05	5.27	9.32	12.14	540	Contig2:1041588:1042127:+	NA	NA	NA	NA	NA	GO:0003824; NA	NA	NA	NA	NA	NA
A03660	136.05	81.23	109.32	31.11	42.7	34.25	80.67	43.91	99.29	16.1	34.86	34.23	1782	Contig2:1149086:1150922:+	gi|453080985|gb|EMF09035.1|; hypothetical protein [Sphaerulina musiva SO2202, SEPMUDRAFT_151889]	NA	NA	NA	NA	NA	NA	NA	NA	NA	NA
A03692	46.27	14.99	7.85	11	5.73	6.39	8.75	7.08	10.72	5.4	7.29	5.18	1785	Contig2:1243617:1245401:-	NA	NA	NA	NA	NA	GO:0006810; transport; biological_process GO:0016020; membrane; cellular_component GO:0005215; NA	NA	NA	NA	NA	NA
A03776	6.17	9.12	5.44	1.97	2.18	1.59	4.89	2.89	7.84	2.49	4.35	1.52	2025	Contig2:1434744:1437069:+	gi|631379284|ref|XP_007924022.1|; hypothetical protein [Pseudocercospora fijiensis CIRAD86, MYCFIDRAFT_172600]	NA	pfj:MYCFIDRAFT_172600;	NA	NA	GO:0000902; cell morphogenesis; biological_process	NA	NA	NA	NA	NA
A03777	1136.5	889.39	1550.93	363.68	499.48	430.92	1055.5	392.4	1043.18	275	480.77	372.8	792	Contig2:1438571:1439473:-	gi|453079988|gb|EMF08040.1|; cortical patch protein [Sphaerulina musiva SO2202]	NA	pfj:MYCFIDRAFT_131999;	NA	NA	NA	NA	NA	NA	NA	NA
A03887	44.42	70.32	54.75	173.48	178.55	148.72	74.02	139.35	74.76	174.09	140.51	119.69	1245	Contig2:1719256:1720656:+	gi|627798637|ref|XP_007672666.1|; hypothetical protein [Baudoinia compniacensis UAMH 10762, BAUCODRAFT_119725]	NA	bcom:BAUCODRAFT_119725;	NA	NA	GO:0046872; metal ion binding; molecular_function	NA	NA	NA	NA	NA
A03926	112	133.39	98.23	33.15	54.42	7.35	208.74	78.82	166.25	47.04	66.36	36.08	903	Contig2:1846436:1848026:+	NA	NA	hmo:HM1_1325;	NA	NA	NA	NA	NA	YES	NA	NA
A03991	52.9	38.48	52.46	11.45	12.56	13.42	31.43	12.07	34.36	9.7	17.33	11.73	1860	Contig2:2043120:2044979:+	gi|453080162|gb|EMF08214.1|; hypothetical protein [Sphaerulina musiva SO2202, SEPMUDRAFT_129167]	NA	pfj:MYCFIDRAFT_194154;	NA	NA	NA	NA	NA	NA	NA	NA
A03992	13.43	10.36	11.27	3.88	3.74	2.11	9.37	2.93	9.42	3.55	4.24	4.79	1188	Contig2:2045620:2046807:+	NA	NA	NA	NA	NA	NA	NA	NA	NA	NA	NA
A03994	41.25	99.04	7.04	129.26	118.4	123.14	55.8	100.87	57.61	152.05	121.83	134.93	1779	Contig2:2050022:2051929:-	gi|453080163|gb|EMF08215.1|; hypothetical protein [Sphaerulina musiva SO2202, SEPMUDRAFT_152465]	O94300; YOOH_SCHPO Putative xanthine/uracil permease C887.17 OS=Schizosaccharomyces pombe (strain 972 / ATCC 24843) GN=SPBC887.17 PE=3 SV=1	ztr:MYCGRDRAFT_77684; K06901 pbuG putative MFS transporter, AGZA family, xanthine/uracil permease -- --	NA	gnl|TC-DB|Q7Z8R3; 2.A.40.7.1 Purine transporter - Emericella nidulans (Aspergillus nidulans).	GO:0005215; NA GO:0055085; transmembrane transport; biological_process GO:0006810; transport; biological_process GO:0016020; membrane; cellular_component	NA	NA	NA	NA	NA
A04079	510.24	487.91	135.34	62.96	64	61.88	165.33	58.84	159	68.49	95.05	166.38	924	Contig2:273012:273991:-	gi|453080000|gb|EMF08052.1|; family A G protein-coupled receptor-like protein [Sphaerulina musiva SO2202]	O74631; FD123_TRAVE Protein FDD123 OS=Trametes versicolor GN=FDD123 PE=2 SV=1	ztr:MYCGRDRAFT_106573;	NA	gnl|TC-DB|O74631; 3.E.1.5.1 PROTEIN FDD123 (CVHSP30/1) - Coriolus versicolor.	GO:0005216; ion channel activity; molecular_function GO:0016020; membrane; cellular_component GO:0006811; ion transport; biological_process	NA	NA	NA	NA	NA
A04121	412.51	165.06	198.73	192.74	196.08	89.78	336.97	142.72	287.6	27.28	93.53	55.9	1464	Contig2:2371996:2373571:-	gi|453080786|gb|EMF08836.1|; MFS general substrate transporter [Sphaerulina musiva SO2202]	NA	ztr:MYCGRDRAFT_23191;	NA	NA	GO:0055085; transmembrane transport; biological_process GO:0016021; integral to membrane; cellular_component	NA	NA	NA	NA	NA
A04136	18.3	11.32	8.82	2.69	3.23	2.61	15.04	3.74	13.33	1.04	5.93	1.05	528	Contig2:2412127:2412749:-	gi|636768041|ref|XP_008086194.1|; hypothetical protein [Glarea lozoyensis]	NA	NA	NA	NA	NA	NA	NA	YES	NA	NA
A04146	1.49	0.56	0.83	0.38	0.35	0.5	0.02	0.07	0.76	0.2	0.07	0.26	2100	Contig2:2453225:2456358:+	gi|116201419|ref|XP_001226521.1|; hypothetical protein [Chaetomium globosum CBS 148.51, CHGG_08594]	NA	aje:HCAG_02448;	NA	NA	GO:0006278; RNA-dependent DNA replication; biological_process GO:0003723; RNA binding; molecular_function GO:0046983; protein dimerization activity; molecular_function GO:0003964; RNA-directed DNA polymerase activity; molecular_function	NA	NA	NA	NA	NA
A04170	2	2.07	1.03	0.45	0.27	0.65	1.06	0.9	2.07	0.85	0.96	1.02	1083	Contig2:2508337:2509419:+	gi|453088106|gb|EMF16147.1|; hypothetical protein SEPMUDRAFT_27748, partial [Sphaerulina musiva SO2202]	NA	NA	NA	NA	GO:0006351; transcription, DNA-dependent; biological_process GO:0008270; zinc ion binding; molecular_function GO:0005634; nucleus; cellular_component GO:0003677; DNA binding; molecular_function	NA	NA	NA	NA	NA
A04174	42.17	52.9	75.63	20.88	26.56	21.78	29.55	22.37	41.61	18.05	31.79	46.59	1464	Contig2:2519098:2520561:-	gi|453081062|gb|EMF09112.1|; hypothetical protein [Sphaerulina musiva SO2202, SEPMUDRAFT_159161]	NA	bcom:BAUCODRAFT_572169;	NA	NA	NA	NA	NA	NA	NA	NA
A04200	7.46	21.31	50.96	52.72	68.27	75.78	19.92	52.89	20.04	51.88	45.14	41.18	933	Contig2:2584136:2585183:+	gi|631376310|ref|XP_007922535.1|; hypothetical protein [Pseudocercospora fijiensis CIRAD86, MYCFIDRAFT_49331]	NA	pfj:MYCFIDRAFT_49331; K09043 YAP AP-1-like transcription factor -- --	NA	NA	GO:0031411; gas vesicle; cellular_component GO:0005634; nucleus; cellular_component GO:0043565; sequence-specific DNA binding; molecular_function GO:0003677; DNA binding; molecular_function GO:0031412; gas vesicle organization; biological_process GO:0003700; sequence-specific DNA binding transcription factor activity; molecular_function GO:0006355; regulation of transcription, DNA-dependent; biol…	NA	NA	NA	NA	NA
A04229	647.74	586.44	236.35	138.33	136.89	152.78	417.17	149.35	602.23	79.69	183.19	104.89	567	Contig2:2675852:2676476:-	gi|453083544|gb|EMF11590.1|; hypothetical protein SEPMUDRAFT_24365, partial [Sphaerulina musiva SO2202]	NA	NA	NA	NA	NA	NA	NA	NA	NA	NA
A04257	102.17	56.47	76.07	45.33	51.48	44.72	86.15	71.1	82.31	23.47	35.12	30.13	897	Contig2:2760063:2760959:-	gi|453088086|gb|EMF16127.1|; hypothetical protein [Sphaerulina musiva SO2202, SEPMUDRAFT_147781]	NA	ztr:MYCGRDRAFT_28721;	NA	NA	NA	NA	NA	NA	NA	NA
A04293	665.11	359.75	410.54	158.82	166.56	148.58	359.69	153.85	380.96	95.46	175.47	116.21	1197	Contig2:2844842:2846199:+	gi|453083198|gb|EMF11244.1|; hypothetical protein [Sphaerulina musiva SO2202, SEPMUDRAFT_150226]	NA	ztr:MYCGRDRAFT_103528;	NA	NA	GO:0008289; lipid binding; molecular_function GO:0003677; DNA binding; molecular_function GO:0042157; lipoprotein metabolic process; biological_process GO:0009372; quorum sensing; biological_process GO:0006351; transcription, DNA-dependent; biological_process GO:0007165; signal transduction; biological_process GO:0005576; NA GO:0046983; protein dimerization activity; molecular_function GO:0030168…	NA	NA	NA	NA	NA
A04368	22.81	16.08	30.26	12.87	11.83	11.9	28.65	11.47	21.01	4.76	9.51	6.56	2436	Contig2:3028041:3030476:+	NA	NA	NA	NA	NA	NA	NA	NA	NA	NA	NA
A04448	13.17	12.75	4.56	20.96	24.53	30.35	8.97	24.36	8.52	30.18	30.64	37.42	1203	Contig3:3217612:3219116:+	gi|453089483|gb|EMF17523.1|; agmatinase, mitochondrial precursor [Sphaerulina musiva SO2202]	Q6CIB4; GBU1_KLULA Guanidinobutyrase OS=Kluyveromyces lactis (strain ATCC 8585 / CBS 2359 / DSM 70799 / NBRC 1267 / NRRL Y-1140 / WM37) GN=GBU1 PE=1 SV=1	pfj:MYCFIDRAFT_25107; K01480 speB agmatinase 3.5.3.11 Metabolism; Amino acid metabolism; Arginine and proline metabolism [PATH:ko00330]	SPBC8E4.03; KOG2964 Arginase family protein E Amino acid transport and metabolism ;	NA	GO:0016813; hydrolase activity, acting on carbon-nitrogen (but not peptide) bonds, in linear amidines; molecular_function GO:0046872; metal ion binding; molecular_function	NA	NA	YES	NA	NA
A04489	2505.39	1867.42	2528.07	485.17	712.48	518.54	1849.78	611.48	1875.18	219.9	439.61	470.44	852	Contig3:3329222:3330138:+	gi|453089036|gb|EMF17076.1|; hypothetical protein [Sphaerulina musiva SO2202, SEPMUDRAFT_146171]	NA	pfj:MYCFIDRAFT_124602;	NA	NA	GO:0008270; zinc ion binding; molecular_function GO:0006629; lipid metabolic process; biological_process GO:0016020; membrane; cellular_component	NA	NA	NA	NA	NA
A04502	0.28	0.28	0.56	0.27	0.29	0.33	0.25	0.09	0.28	0	0.1	0	2064	Contig3:3365899:3367962:+	NA	NA	NA	NA	NA	GO:0046983; protein dimerization activity; molecular_function	NA	NA	NA	NA	NA
A04515	28.25	6.66	23.76	7.56	8.89	5.8	20.81	5.55	18.3	3.1	4.35	1.23	1041	Contig3:3397063:3398103:+	gi|453089491|gb|EMF17531.1|; amidase signature enzyme [Sphaerulina musiva SO2202]	NA	pte:PTT_11384;	NA	NA	GO:0016884; carbon-nitrogen ligase activity, with glutamine as amido-N-donor; molecular_function	NA	NA	NA	NA	NA
A04516	44.59	22.35	37.59	30.95	30.57	22.89	41.46	21.34	43.77	8.66	16.02	12.14	705	Contig3:3398140:3398844:+	gi|453089491|gb|EMF17531.1|; amidase signature enzyme [Sphaerulina musiva SO2202]	NA	tmn:UCRPA7_5692;	NA	NA	GO:0016884; carbon-nitrogen ligase activity, with glutamine as amido-N-donor; molecular_function	NA	NA	NA	NA	NA
A04522	20.65	15.43	32.48	5.3	8.45	5.57	18.5	5.92	41.64	9.1	8.59	11.4	1971	Contig3:3416796:3418938:+	gi|453089935|gb|EMF17975.1|; MFS general substrate transporter [Sphaerulina musiva SO2202]	A0A0D2YFZ8; FUB11_FUSO4 Efflux pump FUB11 OS=Fusarium oxysporum f. sp. lycopersici (strain 4287 / CBS 123668 / FGSC 9935 / NRRL 34936) GN=FUB11 PE=1 SV=1	pfj:MYCFIDRAFT_159481;	SPBC409.08; KOG0255 Synaptic vesicle transporter SVOP and related transporters (major facilitator superfamily) R General function prediction only ;	gnl|TC-DB|Q8NKG7; 2.A.1.2.77 Multidrug resistant protein OS=Acremonium chrysogenum GN=cefT PE=4 SV=1	GO:0030541; plasmid partitioning; biological_process GO:0016021; integral to membrane; cellular_component GO:0055085; transmembrane transport; biological_process GO:0022857; transmembrane transporter activity; molecular_function	NA	Pa_7_5740; Putative MFS-type transporter similar to YN2F of Schizosaccharomyces pombe [Podospora anserina]	NA	NA	NA
A04534	32.28	62.63	21.37	94.87	75.03	118.68	25.01	85.46	31.63	114.97	93.34	117.33	2139	Contig3:3442933:3445071:-	gi|631372534|ref|XP_007920647.1|; hypothetical protein [Pseudocercospora fijiensis CIRAD86, MYCFIDRAFT_86047]	NA	pfj:MYCFIDRAFT_86047;	NA	NA	NA	NA	NA	NA	NA	NA
A04544	21.33	34.38	21.66	53.03	74.92	75.24	32.16	46.45	22.36	70.69	60.21	78.51	1632	Contig3:3470468:3472099:+	gi|453089616|gb|EMF17656.1|; hypothetical protein [Sphaerulina musiva SO2202, SEPMUDRAFT_146619]	NA	bcom:BAUCODRAFT_36042;	NA	NA	NA	NA	NA	NA	NA	NA
A04545	49.6	119.53	77.59	221.34	219.26	258.34	94.61	195.8	72.83	344.33	217.45	294.63	825	Contig3:3473133:3474009:-	gi|453089065|gb|EMF17105.1|; hypothetical protein SEPMUDRAFT_26752, partial [Sphaerulina musiva SO2202]	NA	pfj:MYCFIDRAFT_85794;	NA	NA	NA	NA	NA	NA	NA	NA
A04581	11.32	2.05	2.56	1.76	2.18	1.77	4.98	2.8	7.64	0.37	2.29	0.9	2310	Contig3:3559649:3562077:+	gi|453089168|gb|EMF17208.1|; UV-endonuclease UvdE [Sphaerulina musiva SO2202]	Q01408; UVE1_NEUCR UV-damage endonuclease OS=Neurospora crassa (strain ATCC 24698 / 74-OR23-1A / CBS 708.71 / DSM 1257 / FGSC 987) GN=mus-18 PE=2 SV=2	bcom:BAUCODRAFT_35040;	NA	NA	GO:0004519; endonuclease activity; molecular_function GO:0006289; nucleotide-excision repair; biological_process GO:0009411; response to UV; biological_process	NA	NA	NA	NA	NA
A04585	209.84	166.23	161.07	51.05	59.36	63.33	152.9	59.39	176.29	32.98	74.08	44.44	3648	Contig3:3573236:3577002:-	gi|453089174|gb|EMF17214.1|; hypothetical protein [Sphaerulina musiva SO2202, SEPMUDRAFT_146310]	NA	pfj:MYCFIDRAFT_206340;	NA	NA	GO:0005515; protein binding; molecular_function	NA	NA	NA	NA	NA
A04625	442.04	156.12	142.63	94.22	59	77.97	130.87	63.4	214.75	30.29	79.94	36.68	669	Contig3:3657750:3658536:-	gi|631374070|ref|XP_007921415.1|; hypothetical protein [Pseudocercospora fijiensis CIRAD86, MYCFIDRAFT_213247]	NA	pfj:MYCFIDRAFT_213247;	NA	NA	NA	NA	NA	NA	NA	NA
A04750	2.4	10.53	2.36	0.24	0.65	0.37	2.85	1.38	9.97	1.24	3.27	0.12	858	Contig3:3936184:3937041:+	gi|342869787|gb|EGU73297.1|; hypothetical protein [Fusarium oxysporum]	NA	npa:UCRNP2_8885;	NA	NA	GO:0016787; hydrolase activity; molecular_function	NA	NA	NA	NA	NA
A04800	99.34	67.92	151.94	35.64	38.36	35.68	78.32	49.29	77.3	23.56	39.22	37.17	585	Contig3:4080107:4080749:-	gi|628311641|ref|XP_007735483.1|; hypothetical protein [Capronia epimyces CBS 606.96, A1O3_07183]	NA	bcom:BAUCODRAFT_542272;	NA	NA	GO:0046999; regulation of conjugation; biological_process GO:0019867; outer membrane; cellular_component	NA	NA	NA	NA	NA
A04835	2.3	1.01	0.6	1.44	1.08	0.85	1.64	1.1	1.65	0.35	0.89	0.2	1377	Contig3:4172659:4174320:+	gi|398410626|ref|XP_003856661.1|; putative P450 monooxygenase [Zymoseptoria tritici IPO323]	NA	ztr:MYCGRDRAFT_32226;	NA	NA	GO:0016705; oxidoreductase activity, acting on paired donors, with incorporation or reduction of molecular oxygen; molecular_function GO:0055114; oxidation-reduction process; biological_process GO:0020037; heme binding; molecular_function GO:0005506; iron ion binding; molecular_function	NA	estExt_Genewise1.C_12420; [Mycosphaerella fijiensis]	NA	NA	t1pks
A04921	6616.94	3609.69	5784.96	780.53	1357.45	1356.02	2931.02	809.56	2769.69	751.15	1105.41	871.78	234	Contig3:4389556:4389951:-	gi|453088993|gb|EMF17033.1|; HSP9_HSP12-domain-containing protein [Sphaerulina musiva SO2202]	P43074; WHS11_CANAW White colony protein WHS11 OS=Candida albicans (strain WO-1) GN=WHS11 PE=2 SV=1	cput:CONPUDRAFT_119624;	NA	NA	GO:0006950; response to stress; biological_process	NA	NA	NA	NA	NA
A04941	457.53	1955.08	1242.81	495.49	1020.36	711.13	1880.47	267.31	2518.47	422.25	323.15	729.29	600	Contig3:4451790:4452389:+	gi|452843972|gb|EME45906.1|; hypothetical protein [Dothistroma septosporum NZE10, DOTSEDRAFT_70057]	NA	pfj:MYCFIDRAFT_211999;	NA	NA	NA	NA	NA	YES	NA	NA
A04974	29.79	11.8	9.29	8.59	6.54	5.4	13.18	7.37	17.85	2.18	6.39	2.47	1773	Contig3:4543578:4545499:+	gi|453088812|gb|EMF16852.1|; hypothetical protein [Sphaerulina musiva SO2202, SEPMUDRAFT_145983]	NA	NA	NA	NA	NA	NA	NA	NA	NA	NA
A04975	59.31	24.6	23.03	10.18	9.54	9.28	14.95	10.04	28.91	5.01	8.98	7.83	1005	Contig3:4545567:4546571:-	gi|453088813|gb|EMF16853.1|; hypothetical protein [Sphaerulina musiva SO2202, SEPMUDRAFT_112875]	NA	pfj:MYCFIDRAFT_28751;	NA	NA	GO:0009976; tocopherol cyclase activity; molecular_function	NA	NA	NA	NA	NA
A05075	0.97	2.29	0.67	3.63	3.21	4.24	1.53	3.26	1.84	4.06	5.28	3.29	1941	Contig3:4861455:4863498:-	NA	NA	NA	NA	NA	GO:0016020; membrane; cellular_component GO:0016757; transferase activity, transferring glycosyl groups; molecular_function GO:0030244; cellulose biosynthetic process; biological_process GO:0016760; cellulose synthase (UDP-forming) activity; molecular_function	NA	NA	NA	NA	NA
A05125	0.12	0.17	0.31	0	0	0.06	0.19	0	0.41	0	0.15	0	2361	Contig3:5005155:5007515:+	NA	NA	NA	NA	NA	NA	NA	NA	NA	NA	other
A05144	0.82	0.35	0.42	0.32	0.5	0.18	0.61	0.3	0.97	0.17	0.13	0.23	10617	Contig3:5071340:5084759:+	NA	NA	NA	NA	NA	GO:0003723; RNA binding; molecular_function GO:0008270; zinc ion binding; molecular_function GO:0003964; RNA-directed DNA polymerase activity; molecular_function GO:0046872; metal ion binding; molecular_function GO:0006278; RNA-dependent DNA replication; biological_process GO:0015074; DNA integration; biological_process GO:0003676; nucleic acid binding; molecular_function	NA	NA	NA	NA	NA
A05216	15.2	10.67	21.06	5.69	3.09	5.69	13.19	4.79	11.36	4.09	5.53	6.04	1080	Contig3:805660:806739:+	NA	NA	NA	NA	NA	NA	NA	NA	NA	NA	NA
A05218	5.41	18.6	35.31	67.38	58.71	65.31	12.49	68.12	13.86	70.65	58.24	71.6	591	Contig3:809548:810138:-	gi|453087565|gb|EMF15606.1|; hypothetical protein [Sphaerulina musiva SO2202, SEPMUDRAFT_147441]	NA	pfj:MYCFIDRAFT_82178;	NA	NA	NA	NA	NA	NA	NA	NA
A05278	152.5	88.46	83.81	30.99	38.52	38.4	129.56	55.83	164.88	39.41	62.34	41.18	2187	Contig3:985629:988512:-	gi|453087762|gb|EMF15803.1|; hypothetical protein [Sphaerulina musiva SO2202, SEPMUDRAFT_124013]	NA	bcom:BAUCODRAFT_36646;	NA	NA	GO:0047746; chlorophyllase activity; molecular_function GO:0015996; chlorophyll catabolic process; biological_process	NA	NA	NA	NA	NA
A05348	125.64	65.9	108.09	43.53	38.26	29.09	89.29	48.36	98.11	15.54	28.93	27.29	1809	Contig3:1219800:1221608:+	gi|453087754|gb|EMF15795.1|; hypothetical protein [Sphaerulina musiva SO2202, SEPMUDRAFT_80915]	NA	pfj:MYCFIDRAFT_56297;	NA	NA	GO:0008138; protein tyrosine/serine/threonine phosphatase activity; molecular_function GO:0006470; protein dephosphorylation; biological_process GO:0005515; protein binding; molecular_function GO:0004725; protein tyrosine phosphatase activity; molecular_function	PHI:2325; TEP1 FGSG_04982 5518 Fusarium graminearum reduced virulence	NA	NA	NA	NA
A05406	1.04	0.77	0.16	1.81	1.73	2.53	0.73	3.04	1.76	2.61	1.41	2.62	921	Contig3:1363180:1364100:-	gi|631392206|ref|XP_007930483.1|; hypothetical protein [Pseudocercospora fijiensis CIRAD86, MYCFIDRAFT_31072]	NA	fox:FOXG_06826;	NA	NA	GO:0008374; O-acyltransferase activity; molecular_function GO:0016788; hydrolase activity, acting on ester bonds; molecular_function GO:0016787; hydrolase activity; molecular_function GO:0006629; lipid metabolic process; biological_process GO:0009058; biosynthetic process; biological_process	NA	NA	YES	NA	NA
A05488	312.3	156.41	247.94	108.27	115.99	96.67	211.6	125.06	240.12	46.16	92.43	66.08	537	Contig3:1580668:1581204:-	gi|631378030|ref|XP_007923395.1|; hypothetical protein MYCFIDRAFT_112299, partial [Pseudocercospora fijiensis CIRAD86]	NA	pfj:MYCFIDRAFT_112299;	NA	NA	GO:0045454; cell redox homeostasis; biological_process	NA	NA	NA	NA	NA
A05500	221.18	106.85	381	92.25	109.63	81.53	142.09	111.18	176.53	67.09	84.45	73.87	813	Contig3:1618978:1619849:-	gi|453087451|gb|EMF15492.1|; hypothetical protein [Sphaerulina musiva SO2202, SEPMUDRAFT_147367]	NA	ztr:MYCGRDRAFT_69185;	NA	NA	GO:0005179; hormone activity; molecular_function GO:0046999; regulation of conjugation; biological_process GO:0019867; outer membrane; cellular_component GO:0005576; NA	NA	NA	NA	NA	NA
A05517	324.87	115.76	311.27	53.12	74.15	50.89	212.93	74.98	271.67	15.86	47.68	31.06	1299	Contig3:1668812:1670438:-	gi|453087466|gb|EMF15507.1|; Cation_efflux-domain-containing protein [Sphaerulina musiva SO2202]	NA	ztr:MYCGRDRAFT_68771;	NA	NA	GO:0016021; integral to membrane; cellular_component GO:0006812; cation transport; biological_process GO:0055085; transmembrane transport; biological_process GO:0008324; cation transmembrane transporter activity; molecular_function	NA	NA	NA	NA	NA
A05590	84.38	29.88	123.52	66.13	64.73	44.9	90.52	34.67	77.28	15.73	35.23	23.5	1068	Contig3:1840115:1841182:-	gi|631379250|ref|XP_007924005.1|; hypothetical protein [Pseudocercospora fijiensis CIRAD86, MYCFIDRAFT_151894]	NA	pfj:MYCFIDRAFT_151894;	NA	NA	GO:0005515; protein binding; molecular_function	NA	NA	NA	NA	NA
A05774	77.53	87.98	28.42	17.69	14.39	9.2	68.95	15.12	103.99	6.38	22.18	22.96	1359	Contig3:259681:261442:-	gi|453084650|gb|EMF12694.1|; L-ornithine N5-oxygenase sida [Sphaerulina musiva SO2202]	E9QYP0; SIDA_ASPFU L-ornithine N(5)-monooxygenase OS=Neosartorya fumigata (strain ATCC MYA-4609 / Af293 / CBS 101355 / FGSC A1100) GN=sidA PE=1 SV=1	bcom:BAUCODRAFT_59325; K10531 pvdA, SIDA L-ornithine N5-monooxygenase 1.14.13.195 1.14.13.196 --	NA	NA	GO:0016491; oxidoreductase activity; molecular_function GO:0055114; oxidation-reduction process; biological_process	PHI:377; SIDA AAT84594 746128 Aspergillus fumigatus loss of pathogenicity	NA	NA	NA	nrps
A05804	958.38	1237.98	110.79	257.15	245.91	244.18	696.95	214.49	561.73	216.54	407.55	277.86	3183	Contig3:2434603:2437952:-	gi|453089538|gb|EMF17578.1|; sodium transport ATPase 5 [Sphaerulina musiva SO2202]	Q01896; ATN2_YEAST Sodium transport ATPase 2 OS=Saccharomyces cerevisiae (strain ATCC 204508 / S288c) GN=ENA2 PE=1 SV=1	pfj:MYCFIDRAFT_149581; K01536 E3.6.3.7 Na+-exporting ATPase 3.6.3.7 --	YDR038c; KOG0202 Ca2+ transporting ATPase P Inorganic ion transport and metabolism ;	gnl|TC-DB|B5B9V9; 3.A.3.9.5 Na+ or K+ P-type ATPase OS=Ustilago maydis GN=ena1 PE=3 SV=1	GO:0046872; metal ion binding; molecular_function GO:0000166; nucleotide binding; molecular_function GO:0044341; sodium-dependent phosphate transport; biological_process GO:0016020; membrane; cellular_component GO:0015321; sodium-dependent phosphate transmembrane transporter activity; molecular_function	PHI:2095; Calcium-transporting ATPase 3 MGG_10730.5 318829 Magnaporthe oryzae reduced virulence	NA	NA	NA	NA
A05933	10.53	20.54	7.45	37.87	25.9	34.96	15.02	27.69	12.24	47.1	43.41	35.1	1188	Contig3:2749701:2751063:-	gi|116090733|gb|ABJ55989.1|; hypothetical protein [Cercospora nicotianae]	NA	pfj:MYCFIDRAFT_13938;	NA	NA	NA	NA	NA	NA	NA	t1pks
A05970	22.95	14.94	6.93	1.76	7.67	4.46	19.42	7.57	12.37	1.1	1.42	0.85	531	Contig3:2853548:2854137:+	NA	NA	NA	NA	NA	NA	NA	NA	NA	NA	NA
A05984	2875.58	3231.96	1836.63	5482.15	6004.33	9106.53	2702.7	5075.92	4151.97	5252.88	5233.02	5151.75	2220	Contig3:2888271:2892429:-	gi|453089500|gb|EMF17540.1|; ALDH-like protein [Sphaerulina musiva SO2202]	P38694; MSC7_YEAST Putative aldehyde dehydrogenase-like protein YHR039C OS=Saccharomyces cerevisiae (strain ATCC 204508 / S288c) GN=MSC7 PE=1 SV=1	pfj:MYCFIDRAFT_48908;	YHR039c; KOG2454 Betaine aldehyde dehydrogenase C Energy production and conversion ;	NA	GO:0016491; oxidoreductase activity; molecular_function GO:0055114; oxidation-reduction process; biological_process GO:0008152; NA	NA	NA	NA	NA	NA
A05997	10.32	9.71	5.86	9.41	4.81	4.06	12.58	5.4	7.29	2.28	3.4	2.44	678	Contig3:2911715:2912512:+	NA	NA	NA	NA	NA	NA	NA	NA	NA	NA	NA
A06021	48.42	27.1	35.48	11.96	15.81	13.32	37.31	18.88	35.12	9.46	17.59	11.18	2094	Contig3:2964840:2966933:+	gi|453089111|gb|EMF17151.1|; hypothetical protein [Sphaerulina musiva SO2202, SEPMUDRAFT_122567]	NA	bcom:BAUCODRAFT_29449;	NA	NA	NA	NA	NA	NA	NA	NA
A06088	24.33	11.7	11.3	12.35	10.92	4.56	17.92	15.55	19.23	3.96	4.57	6.65	441	Contig4:3133383:3133887:-	gi|628341971|ref|XP_007747796.1|; hypothetical protein [Cladophialophora psammophila CBS 110553, A1O5_09026]	NA	mbd:MEBOL_001079;	NA	NA	GO:0006351; transcription, DNA-dependent; biological_process GO:0003968; RNA-directed RNA polymerase activity; molecular_function	NA	NA	NA	NA	NA
A06091	5.66	8.51	2.07	0.06	0.55	0.83	5.46	0.19	11.24	0.3	2.41	0.48	1149	Contig4:3143131:3144403:+	gi|530471089|gb|EQB51939.1|; 5-methyltetrahydropteroyltriglutamate-homocysteine methyltransferase [Colletotrichum gloeosporioides Cg-14]	NA	npa:UCRNP2_8883;	NA	NA	GO:0003871; 5-methyltetrahydropteroyltriglutamate-homocysteine S-methyltransferase activity; molecular_function GO:0009086; methionine biosynthetic process; biological_process	NA	NA	NA	NA	NA
A06095	5.71	2.74	3.78	1.5	1.94	0.74	2.86	1.88	2.31	0.04	1.97	1.08	765	Contig4:3160226:3160990:-	NA	NA	NA	NA	NA	GO:0004190; aspartic-type endopeptidase activity; molecular_function GO:0016021; integral to membrane; cellular_component GO:0019031; viral envelope; cellular_component	NA	NA	NA	NA	NA
A06217	56.7	38.79	10.68	12.62	9.18	14.6	24.09	17.32	38.35	10.83	17.03	7.63	1149	Contig4:3498163:3499679:-	gi|453080259|gb|EMF08310.1|; NAD(P)-binding protein [Sphaerulina musiva SO2202]	NA	pfj:MYCFIDRAFT_134936;	NA	NA	GO:0016491; oxidoreductase activity; molecular_function GO:0044237; cellular metabolic process; biological_process GO:0003824; NA GO:0008152; NA GO:0050662; coenzyme binding; molecular_function	NA	NA	NA	NA	nrps
A06280	402.03	322.16	526.77	125.19	172.74	175.28	355.55	155.37	395.01	114.16	151.88	168.47	570	Contig4:3683787:3684356:-	gi|453085585|gb|EMF13628.1|; hypothetical protein [Sphaerulina musiva SO2202, SEPMUDRAFT_132889]	NA	ztr:MYCGRDRAFT_104515;	NA	NA	NA	NA	NA	NA	NA	NA
A06296	0.51	0.7	0.05	0.49	0.71	0.51	0.29	0.64	0.13	1.56	1.57	1.66	2856	Contig4:69044:71899:-	NA	NA	NA	NA	NA	GO:0006278; RNA-dependent DNA replication; biological_process GO:0003723; RNA binding; molecular_function GO:0003964; RNA-directed DNA polymerase activity; molecular_function GO:0015074; DNA integration; biological_process	NA	NA	NA	NA	NA
A06378	48.6	30.23	28.44	13.93	12.52	13.85	31.92	21.57	31.69	8.91	14.92	11.93	2298	Contig4:3968865:3971162:-	gi|453080418|gb|EMF08469.1|; DUF654-domain-containing protein [Sphaerulina musiva SO2202]	NA	pfj:MYCFIDRAFT_214915;	NA	NA	NA	NA	NA	NA	NA	NA
A06761	9.74	25.15	1.08	66.34	129.22	75.88	18.61	51.68	12.09	117.4	61.71	94.29	1710	Contig4:849220:851159:+	gi|453085667|gb|EMF13710.1|; amino acid permease [Sphaerulina musiva SO2202]	P38090; AGP2_YEAST General amino acid permease AGP2 OS=Saccharomyces cerevisiae (strain ATCC 204508 / S288c) GN=AGP2 PE=1 SV=1	pfj:MYCFIDRAFT_65061; K16261 YAT yeast amino acid transporter -- --	YBR132c; KOG1286 Amino acid transporters E Amino acid transport and metabolism ;	gnl|TC-DB|P38090; 2.A.3.10.19 General amino acid permease AGP2 - Saccharomyces cerevisiae (Baker's yeast).	GO:0015171; amino acid transmembrane transporter activity; molecular_function GO:0042710; biofilm formation; biological_process GO:0006810; transport; biological_process GO:0055085; transmembrane transport; biological_process GO:0016020; membrane; cellular_component GO:0003333; amino acid transmembrane transport; biological_process	NA	ATEG_07313.1; conserved hypothetical protein [Aspergillus terreus]	NA	NA	NA
A06768	176.59	115.87	152.11	52.57	42.9	14.23	143.94	38.34	160.37	21.94	48.61	30.97	933	Contig4:863763:864984:-	gi|631390834|ref|XP_007929797.1|; hypothetical protein [Pseudocercospora fijiensis CIRAD86, MYCFIDRAFT_70716]	NA	ztr:MYCGRDRAFT_100052; K18369 adh2 alcohol dehydrogenase 1.1.1.- Metabolism; Carbohydrate metabolism; Propanoate metabolism [PATH:ko00640]	NA	NA	GO:0008270; zinc ion binding; molecular_function GO:0055114; oxidation-reduction process; biological_process GO:0016491; oxidoreductase activity; molecular_function	NA	NA	NA	NA	NA
A06777	0.56	1.54	0.38	2.71	1.28	3.59	1.01	1.49	0.95	4.65	2.47	2.29	2166	Contig4:882737:884902:-	NA	NA	NA	NA	NA	NA	NA	NA	NA	NA	NA
A06809	13.34	18.46	10.74	43.96	34.65	33.4	18.87	33.74	17.2	38.44	32.8	36.32	1089	Contig4:957150:958319:+	gi|453085565|gb|EMF13608.1|; kinase-like protein [Sphaerulina musiva SO2202]	O59790; ARK1_SCHPO Serine/threonine-protein kinase ark1 OS=Schizosaccharomyces pombe (strain 972 / ATCC 24843) GN=ark1 PE=1 SV=2	ztr:MYCGRDRAFT_72053; K08850 AURKX aurora kinase, other 2.7.11.1 --	SPCC320.12c; KOG0580 Serine/threonine protein kinase D Cell cycle control, cell division, chromosome partitioning ;	NA	GO:0005524; ATP binding; molecular_function GO:0004672; protein kinase activity; molecular_function GO:0016773; phosphotransferase activity, alcohol group as acceptor; molecular_function GO:0016020; membrane; cellular_component GO:0009103; lipopolysaccharide biosynthetic process; biological_process GO:0003824; NA GO:0006468; protein phosphorylation; biological_process	NA	NA	NA	NA	NA
A06950	78.96	206.15	8.04	427.46	290.18	337.48	156.69	245.51	412.9	320.44	285.6	342	1185	Contig4:1335398:1336697:-	gi|453082704|gb|EMF10751.1|; putative endopeptidase K [Sphaerulina musiva SO2202]	L8FSM5; SUB2_PSED2 Subtilisin-like protease 2 OS=Pseudogymnoascus destructans (strain ATCC MYA-4855 / 20631-21) GN=SP2 PE=1 SV=1	ztr:MYCGRDRAFT_72659;	SPAC4A8.04; KOG1153 Subtilisin-related protease/Vacuolar protease B O Posttranslational modification, protein turnover, chaperones ;	NA	GO:0006508; proteolysis; biological_process GO:0004252; serine-type endopeptidase activity; molecular_function GO:0043086; negative regulation of catalytic activity; biological_process GO:0042802; identical protein binding; molecular_function	NA	NA	YES	NA	NA
A07073	40.57	51.12	27.71	14.09	9.16	13.08	26.35	11.46	44.87	14.21	17.03	14.55	3354	Contig4:1640945:1645022:-	gi|453085725|gb|EMF13768.1|; phosphatidylinositolglycan class N [Sphaerulina musiva SO2202]	Q2U0S9; MCD4_ASPOR GPI ethanolamine phosphate transferase 1 OS=Aspergillus oryzae (strain ATCC 42149 / RIB 40) GN=mcd4 PE=3 SV=1	nfi:NFIA_057840; K05285 PIGN phosphatidylinositol glycan, class N 2.7.-.- Metabolism; Glycan biosynthesis and metabolism; Glycosylphosphatidylinositol(GPI)-anchor biosynthesis [PATH:ko00563]	YKL165c; KOG2124 Glycosylphosphatidylinositol anchor synthesis protein T Signal transduction mechanisms ;	gnl|TC-DB|P36051; 9.A.6.1.1 GPI-anchor biosynthetic protein MCD4 - Saccharomyces cerevisiae (Baker's yeast).	GO:0008152; NA GO:0046872; metal ion binding; molecular_function GO:0003824; NA GO:0006506; GPI anchor biosynthetic process; biological_process GO:0016740; transferase activity; molecular_function GO:0005789; endoplasmic reticulum membrane; cellular_component GO:0008484; sulfuric ester hydrolase activity; molecular_function	NA	NA	NA	NA	NA
A07075	3.17	4.6	2.37	2.15	0.54	0.77	6.01	3.21	4.8	1.94	1.83	1.01	549	Contig4:1645583:1646266:-	NA	NA	NA	NA	NA	NA	NA	NA	YES	NA	NA
A07168	17.69	21.76	9.35	20.24	31.73	55.3	19.63	43.92	22.63	74.8	74.38	81.26	1440	Contig4:1899605:1901159:+	gi|631378576|ref|XP_007923668.1|; glycoside hydrolase family 30 protein [Pseudocercospora fijiensis CIRAD86]	Q4WBR2; NEG1_ASPFU Endo-1,6-beta-D-glucanase neg1 OS=Neosartorya fumigata (strain ATCC MYA-4609 / Af293 / CBS 101355 / FGSC A1100) GN=neg1 PE=1 SV=1	pfj:MYCFIDRAFT_210486; K22276 NEG1 glucan endo-1,6-beta-glucosidase 3.2.1.75	NA	NA	GO:0006665; sphingolipid metabolic process; biological_process GO:0004348; glucosylceramidase activity; molecular_function	NA	NA	YES	CAK38027.1_GH30; An03g00500;--;Aspergillus niger CBS 513.88;A2QFR7 endo-&beta;-1,4-xylanase (EC 3.2.1.8); &beta;-glucosidase (3.2.1.21); &beta;-glucuronidase (EC 3.2.1.31); &beta;-xylosidase (EC 3.2.1.37); &beta;-fucosidase (EC 3.2.1.38); glucosylceramidase (EC 3.2.1.45); &beta;-1,6-glucanase (EC 3.2.1.75); glucuronoarabinoxylan endo-&beta;-1,4-xylanase (EC 3.2.1.136); endo-&beta;-1,6-galactanase…	NA
A07200	1280.46	1076.15	757.34	309.76	418.66	390.03	725.7	343.75	659.62	208.1	326.5	332.58	6465	Contig4:1993387:2000044:-	gi|398398229|ref|XP_003852572.1|; hypothetical protein [Zymoseptoria tritici IPO323, MYCGRDRAFT_100264]	NA	ztr:MYCGRDRAFT_100264;	NA	NA	GO:0006869; lipid transport; biological_process GO:0008289; lipid binding; molecular_function GO:0042157; lipoprotein metabolic process; biological_process GO:0005576; NA	NA	NA	NA	NA	NA
A07232	4.2	1.45	4.67	1.22	0.47	1.49	1.2	0	1.27	0.48	1.82	1.07	711	Contig4:2078905:2079663:-	gi|452841870|gb|EME43806.1|; hypothetical protein DOTSEDRAFT_117400, partial [Dothistroma septosporum NZE10]	NA	NA	NA	NA	GO:0005515; protein binding; molecular_function	NA	NA	NA	NA	NA
A07288	51.45	75.02	19.61	6.15	10.55	8.81	66.71	8.41	42.44	8.41	15.3	10.52	1443	Contig4:2215419:2217265:+	gi|627797731|ref|XP_007672213.1|; hypothetical protein [Baudoinia compniacensis UAMH 10762, BAUCODRAFT_29412]	NA	bcom:BAUCODRAFT_29412; K03549 kup KUP system potassium uptake protein -- --	NA	NA	GO:0071805; potassium ion transmembrane transport; biological_process GO:0016020; membrane; cellular_component GO:0015079; potassium ion transmembrane transporter activity; molecular_function	NA	NA	NA	NA	NA
A07294	48.56	73.97	39.97	190.27	233.3	262.51	125.07	231.77	135.52	285.76	213.24	303.04	1578	Contig4:2238172:2239859:+	gi|453082629|gb|EMF10676.1|; Zn-dependent exopeptidase [Sphaerulina musiva SO2202]	Q4WFX9; LAP2_ASPFU Probable leucine aminopeptidase 2 OS=Neosartorya fumigata (strain ATCC MYA-4609 / Af293 / CBS 101355 / FGSC A1100) GN=lap2 PE=3 SV=2	pfj:MYCFIDRAFT_164329;	NA	NA	GO:0008152; NA GO:0016787; hydrolase activity; molecular_function GO:0008233; peptidase activity; molecular_function GO:0006508; proteolysis; biological_process	NA	NA	YES	NA	NA
A07308	16.94	17.89	9.89	52.71	39.14	41.6	35.29	39.75	36.52	51.4	66.39	62.16	843	Contig4:2271029:2271926:-	gi|453082610|gb|EMF10657.1|; Cloroperoxidase [Sphaerulina musiva SO2202]	NA	ztr:MYCGRDRAFT_74217;	NA	NA	GO:0004601; peroxidase activity; molecular_function	NA	NA	NA	NA	NA
A07333	2627.69	2078.55	2292.81	698.08	1207.13	906.54	1733.96	787.08	2049.89	465.46	884.61	692.47	324	Contig4:2341997:2342410:+	gi|453082878|gb|EMF10925.1|; hypothetical protein [Sphaerulina musiva SO2202, SEPMUDRAFT_70497]	NA	ztr:MYCGRDRAFT_93501;	NA	NA	NA	NA	NA	NA	NA	NA
A07360	5330.43	4182.04	4211.31	514.77	983.64	840.63	2938.06	261.08	3467	221.95	727.34	629.12	1578	Contig4:2406044:2407621:+	NA	NA	NA	NA	NA	NA	NA	NA	NA	NA	NA
A07363	451.48	431.37	276.53	132.69	147.81	135.8	309.09	145.77	344.97	121.46	189.95	158	1422	Contig4:2410229:2411718:+	gi|453080285|gb|EMF08336.1|; PLC-like phosphodiesterase [Sphaerulina musiva SO2202]	D4AUX6; A8043_ARTBC Uncharacterized secreted protein ARB_08043 OS=Arthroderma benhamiae (strain ATCC MYA-4681 / CBS 112371) GN=ARB_08043 PE=1 SV=1	pfj:MYCFIDRAFT_163714;	NA	NA	NA	NA	NA	YES	NA	NA
A07394	30.72	15.25	14.05	7.68	7.53	8.26	14.17	8.4	12.77	6.35	10.35	7.28	2484	Contig4:2501777:2505610:-	gi|453080389|gb|EMF08440.1|; Formyltransferase [Sphaerulina musiva SO2202]	NA	pfj:MYCFIDRAFT_135231; K00604 MTFMT, fmt methionyl-tRNA formyltransferase 2.1.2.9 Metabolism; Metabolism of cofactors and vitamins; One carbon pool by folate [PATH:ko00670] Genetic Information Processing; Translation; Aminoacyl-tRNA biosynthesis [PATH:ko00970]	NA	NA	GO:0016742; hydroxymethyl-, formyl- and related transferase activity; molecular_function GO:0005515; protein binding; molecular_function GO:0009058; biosynthetic process; biological_process	NA	NA	NA	NA	NA
A07410	181.76	125.6	64.1	59.43	32.09	51.42	93.65	59.7	185.44	27.37	88.43	18.32	1140	Contig4:2551255:2553016:+	gi|453080290|gb|EMF08341.1|; aldo-keto reductase, putative [Sphaerulina musiva SO2202]	Q09923; YAKC_SCHPO Aldo-keto reductase yakc [NADP(+)] OS=Schizosaccharomyces pombe (strain 972 / ATCC 24843) GN=yakc PE=1 SV=1	pfj:MYCFIDRAFT_135080;	SPAC1F7.12; KOG1575 Voltage-gated shaker-like K+ channel, subunit beta/KCNAB C Energy production and conversion ;	NA	NA	NA	NA	NA	NA	NA
A07527	17.13	4.06	6.7	9.46	5.49	4.28	7.87	7.29	13.87	1.61	3.43	1.7	1848	Contig4:2893906:2895991:+	gi|453080573|gb|EMF08624.1|; Sugar_tr-domain-containing protein [Sphaerulina musiva SO2202]	O74849; GHT6_SCHPO High-affinity fructose transporter ght6 OS=Schizosaccharomyces pombe (strain 972 / ATCC 24843) GN=ght6 PE=1 SV=1	npa:UCRNP2_9743;	SPCC1235.13; KOG0254 Predicted transporter (major facilitator superfamily) R General function prediction only ;	gnl|TC-DB|Q8J0U9; 2.A.1.1.58 Monosaccharide transporter - Aspergillus niger.	GO:0022857; transmembrane transporter activity; molecular_function GO:0055085; transmembrane transport; biological_process GO:0019031; viral envelope; cellular_component GO:0016021; integral to membrane; cellular_component	NA	NA	NA	NA	NA
A07532	102.58	114.43	72.63	14.56	16.06	10.02	79.57	14.43	124.77	12.95	32.03	11.19	2202	Contig4:2905398:2908698:+	gi|453080299|gb|EMF08350.1|; FAD binding domain protein [Sphaerulina musiva SO2202]	NA	ztr:MYCGRDRAFT_97150;	NA	NA	GO:0055114; oxidation-reduction process; biological_process GO:0016491; oxidoreductase activity; molecular_function GO:0008152; NA GO:0016787; hydrolase activity; molecular_function	NA	NA	NA	NA	t1pks
A07620	28.34	11.72	22.58	7.02	7.21	2.91	18.06	6.19	33.79	7.45	7.27	6.46	267	Contig5:3216634:3217116:+	gi|452844722|gb|EME46656.1|; hypothetical protein [Dothistroma septosporum NZE10, DOTSEDRAFT_149048]	NA	psco:LY89DRAFT_593649;	NA	NA	GO:0003723; RNA binding; molecular_function GO:0005737; cytoplasm; cellular_component	NA	NA	NA	NA	NA
A07728	0.78	0.29	0.55	0	0.08	0.22	0.38	0.22	0.11	0.02	0.11	0.02	1968	Contig5:3513441:3515408:-	NA	NA	NA	NA	NA	NA	NA	NA	NA	NA	NA
A07730	2.5	1.01	1.38	1.32	0.53	0.64	2.17	1.59	1.87	0.22	1.18	0.13	1833	Contig5:403734:405620:-	gi|631384464|ref|XP_007926612.1|; hypothetical protein MYCFIDRAFT_136045, partial [Pseudocercospora fijiensis CIRAD86]	NA	pfj:MYCFIDRAFT_136045;	NA	NA	GO:0055085; transmembrane transport; biological_process GO:0022857; transmembrane transporter activity; molecular_function GO:0016021; integral to membrane; cellular_component	NA	NA	NA	NA	NA
A07741	14.69	4.88	7.25	6.97	6.06	6.64	10.08	6.76	11.53	1.71	2.13	2.97	861	Contig5:406794:408092:-	NA	NA	NA	NA	NA	NA	NA	NA	NA	NA	NA
A07751	16.11	20.42	10.73	39.05	32.78	51.58	15.36	38.52	22.25	46.5	61.84	45.98	3180	Contig5:3569392:3574225:-	gi|557721695|dbj|GAD99497.1|; hypothetical protein [Byssochlamys spectabilis No. 5, AOR_1_620134]	NA	NA	NA	NA	GO:0016706; oxidoreductase activity, acting on paired donors, with incorporation or reduction of molecular oxygen, 2-oxoglutarate as one donor, and incorporation of one atom each of oxygen into both donors; molecular_function GO:0055114; oxidation-reduction process; biological_process GO:0016491; oxidoreductase activity; molecular_function GO:0030170; pyridoxal phosphate binding; molecular_functi…	NA	NA	NA	NA	NA
A07814	230.38	127.62	292.88	74.87	102.83	72.71	139.6	57.72	166.85	25.11	56.1	63.92	2124	Contig5:3765463:3767651:-	gi|453086043|gb|EMF14085.1|; hypothetical protein [Sphaerulina musiva SO2202, SEPMUDRAFT_147915]	NA	bcom:BAUCODRAFT_64355;	NA	NA	NA	NA	NA	NA	NA	NA
A07940	7.56	21.1	5.73	27.96	20.34	36.62	14.43	20.14	14.92	39.84	19.99	22.22	2010	Contig5:612975:615367:-	NA	NA	NA	NA	NA	GO:0004672; protein kinase activity; molecular_function GO:0005524; ATP binding; molecular_function GO:0006468; protein phosphorylation; biological_process	NA	NA	NA	NA	NA
A07942	11.72	54.13	9.83	63.55	53.77	89.72	24.32	48.68	40.02	106.99	54.18	65.46	1524	Contig5:615791:617360:+	NA	NA	NA	NA	NA	GO:0004672; protein kinase activity; molecular_function GO:0005524; ATP binding; molecular_function GO:0006468; protein phosphorylation; biological_process	NA	NA	NA	NA	NA
A07984	1.78	5.16	1.73	15.21	16.27	15.24	6.35	16.56	7.7	8.1	9.24	18.13	876	Contig5:727375:728303:+	gi|631389584|ref|XP_007929172.1|; hypothetical protein [Pseudocercospora fijiensis CIRAD86, MYCFIDRAFT_141398]	Q54BF3; FAHD2_DICDI Fumarylacetoacetate hydrolase domain-containing protein 2 homolog OS=Dictyostelium discoideum GN=fahd2 PE=3 SV=1	pfj:MYCFIDRAFT_141398;	NA	NA	GO:0008152; NA GO:0003824; NA	NA	NA	NA	NA	NA
A08050	167.4	145.61	140.29	42.47	66.62	64	168.4	78.56	165.85	38.65	57.25	53.04	762	Contig5:914400:915279:-	gi|453083905|gb|EMF11950.1|; hypothetical protein [Sphaerulina musiva SO2202, SEPMUDRAFT_149775]	NA	NA	NA	NA	NA	NA	NA	NA	NA	NA
A08051	33.7	34.17	30.78	6.94	9.07	6.36	18.41	7.88	24.18	4.98	8.8	5.48	2355	Contig5:915845:918250:+	gi|453084201|gb|EMF12246.1|; glycoside hydrolase family 92 protein [Sphaerulina musiva SO2202]	D4ATR3; A7629_ARTBC Uncharacterized secreted glycosidase ARB_07629 OS=Arthroderma benhamiae (strain ATCC MYA-4681 / CBS 112371) GN=ARB_07629 PE=1 SV=1	ztr:MYCGRDRAFT_74711;	NA	NA	NA	NA	NA	YES	CAP95814.1_GH92; Pc21g09170;--;Penicillium chrysogenum Wisconsin 54-1255 (PenchWisc1_1);B6HMT5 mannosyl-oligosaccharide &alpha;-1,2-mannosidase (EC 3.2.1.113); mannosyl-oligosaccharide &alpha;-1,3-mannosidase (EC 3.2.1.-); mannosyl-oligosaccharide &alpha;-1,6-mannosidase (EC 3.2.1.-);&alpha;-mannosidase (EC 3.2.1.24); &alpha;-1,2-mannosidase (EC 3.2.1.-); &alpha;-1,3-mannosidase (EC 3.2.1.-); &al…	NA
A08071	60.78	85.79	23.14	19.57	21.74	20.58	66.08	21.5	47.55	17.93	33.18	23.27	3159	Contig5:965172:969117:-	gi|453083958|gb|EMF12003.1|; FAD_binding_8-domain-containing protein [Sphaerulina musiva SO2202]	NA	ztr:MYCGRDRAFT_87233; K13447 RBOH respiratory burst oxidase 1.6.3.- 1.11.1.- Organismal Systems; Environmental adaptation; Plant-pathogen interaction [PATH:ko04626]	NA	NA	GO:0016491; oxidoreductase activity; molecular_function GO:0055114; oxidation-reduction process; biological_process GO:0005515; protein binding; molecular_function GO:0005509; calcium ion binding; molecular_function	NA	NA	NA	NA	NA
A08109	19.54	28.78	7.21	91.39	61.19	76.2	12.83	75.72	34.47	80.18	94.43	90.93	1116	Contig5:1059829:1061003:+	gi|453083776|gb|EMF11821.1|; AstE_AspA-domain-containing protein [Sphaerulina musiva SO2202]	NA	pfj:MYCFIDRAFT_82379;	NA	NA	GO:0016788; hydrolase activity, acting on ester bonds; molecular_function GO:0008152; NA	NA	NA	YES	NA	NA
A08222	263.26	165.44	317.83	56.48	96.01	76.67	215.76	57.17	247.59	34.44	68.8	59.73	1299	Contig5:1368149:1369498:-	gi|453080900|gb|EMF08950.1|; hypothetical protein [Sphaerulina musiva SO2202, SEPMUDRAFT_159035]	NA	bcom:BAUCODRAFT_102413;	NA	NA	GO:0016787; hydrolase activity; molecular_function	NA	NA	NA	NA	NA
A08244	288.3	502.38	89.68	1357.93	732.14	795.29	271.13	936.38	572.24	1245.65	1265.73	1149.08	810	Contig5:1438826:1439689:+	gi|631394208|ref|XP_007931484.1|; hypothetical protein [Pseudocercospora fijiensis CIRAD86, MYCFIDRAFT_145765]	P87025; THR1_COLOR Trihydroxynaphthalene reductase OS=Colletotrichum orbiculare (strain 104-T / ATCC 96160 / CBS 514.97 / LARS 414 / MAFF 240422) GN=THR1 PE=3 SV=4	ztr:MYCGRDRAFT_87994; K17739 THNR tetrahydroxynaphthalene reductase 1.1.1.252 --	At5g18210; KOG0725 Reductases with broad range of substrate specificities R General function prediction only ;	NA	GO:0044237; cellular metabolic process; biological_process GO:0003824; NA GO:0008152; NA GO:0050662; coenzyme binding; molecular_function GO:0005978; glycogen biosynthetic process; biological_process GO:0016491; oxidoreductase activity; molecular_function	PHI:2802; 3hnr ACD47140 93612 Setosphaeria turcica unaffected pathogenicity	NA	NA	NA	t1pks
A08249	6.69	11.9	6.07	22.21	21.96	18.47	10.81	17.34	9.78	30.69	20.51	25	4710	Contig5:1451111:1456813:+	gi|453080942|gb|EMF08992.1|; putative histidine kinase M3YPp [Sphaerulina musiva SO2202]	NA	ztr:MYCGRDRAFT_63861;	NA	NA	GO:0005524; ATP binding; molecular_function GO:0007165; signal transduction; biological_process GO:0005515; protein binding; molecular_function GO:0000156; two-component response regulator activity; molecular_function GO:0000155; two-component sensor activity; molecular_function GO:0000160; two-component signal transduction system (phosphorelay); biological_process GO:0004871; signal transducer a…	NA	NA	NA	NA	NA
A08252	260.5	229.29	185.61	43.33	82.73	72.2	183.1	51.41	170.02	45.5	75.2	58.01	2952	Contig5:182743:185832:+	gi|453081022|gb|EMF09072.1|; hypothetical protein [Sphaerulina musiva SO2202, SEPMUDRAFT_151914]	NA	ztr:MYCGRDRAFT_63693;	NA	NA	NA	NA	NA	NA	NA	NA
A08564	101.14	82.48	114.21	27.89	32.75	34.41	70.05	39.5	72.76	17.3	35.58	19.32	1290	Contig5:2288844:2290133:+	gi|453083831|gb|EMF11876.1|; glycoside hydrolase family 64 protein [Sphaerulina musiva SO2202]	NA	pfj:MYCFIDRAFT_57145;	NA	NA	NA	NA	NA	NA	XP_003720252.1_GH64; MGG_12006;--;Magnaporthe grisea 70-15 (Maggr1);-- &beta;-1,3-glucanase (EC 3.2.1.39) NA	NA
A08688	101.65	64.32	85.87	46.54	52.16	39.79	95.4	68.41	111.5	26.61	51.18	25.54	1104	Contig5:2670531:2671634:-	gi|631382554|ref|XP_007925657.1|; hypothetical protein [Pseudocercospora fijiensis CIRAD86, MYCFIDRAFT_211068]	NA	pfj:MYCFIDRAFT_211068; K07512 MECR, NRBF1 mitochondrial trans-2-enoyl-CoA reductase 1.3.1.38 Metabolism; Lipid metabolism; Fatty acid elongation [PATH:ko00062] Metabolism; Overview; Fatty acid metabolism [PATH:ko01212]	NA	NA	GO:0008270; zinc ion binding; molecular_function GO:0016491; oxidoreductase activity; molecular_function GO:0055114; oxidation-reduction process; biological_process	NA	NA	NA	NA	nrps
A08689	251.7	106.11	203	87.43	109.3	80.81	186.24	114.78	184.83	35.94	76.53	51.78	642	Contig5:2672181:2672882:+	NA	NA	NA	NA	NA	GO:0016884; carbon-nitrogen ligase activity, with glutamine as amido-N-donor; molecular_function	NA	NA	NA	NA	nrps
A08690	226.58	79.54	189.72	66.66	64.07	58.95	140.71	72.98	147.65	29.03	67.58	35.09	1149	Contig5:2672923:2674359:+	gi|407920507|gb|EKG13698.1|; Tyrosinase [Macrophomina phaseolina MS6]	Q12559; AMDS_ASPOR Acetamidase OS=Aspergillus oryzae (strain ATCC 42149 / RIB 40) GN=amdS PE=3 SV=2	pfj:MYCFIDRAFT_54362; K01426 E3.5.1.4, amiE amidase 3.5.1.4 Metabolism; Amino acid metabolism; Arginine and proline metabolism [PATH:ko00330] Metabolism; Amino acid metabolism; Phenylalanine metabolism [PATH:ko00360] Metabolism; Amino acid metabolism; Tryptophan metabolism [PATH:ko00380] Metabolism; Xenobiotics biodegradation and metabolism; Aminobenzoate degradation [PATH:ko00627] Metabolism; Xe…	NA	NA	GO:0016884; carbon-nitrogen ligase activity, with glutamine as amido-N-donor; molecular_function	NA	NA	NA	NA	nrps
A08698	50.18	93.86	22.87	3.9	4.74	4.42	52.76	4.04	68.9	4.16	17.9	3.85	1023	Contig5:2691372:2692654:+	gi|525584662|gb|EPS30912.1|; hypothetical protein [Penicillium oxalicum 114-2, PDE_05865]	P25453; DMC1_YEAST Meiotic recombination protein DMC1 OS=Saccharomyces cerevisiae (strain ATCC 204508 / S288c) GN=DMC1 PE=1 SV=1	pbn:PADG_11744; K10872 DMC1 meiotic recombination protein DMC1 -- Cellular Processes; Cell growth and death; Meiosis - yeast [PATH:ko04113]	YER179w; KOG1434 Meiotic recombination protein Dmc1 DL Cell cycle control, cell division, chromosome partitioning ; Replication, recombination and repair ;	NA	GO:0005524; ATP binding; molecular_function GO:0006260; DNA replication; biological_process GO:0009432; SOS response; biological_process GO:0003697; single-stranded DNA binding; molecular_function GO:0003678; DNA helicase activity; molecular_function GO:0006281; DNA repair; biological_process	NA	NA	NA	NA	NA
A08796	42.63	55.05	21.49	118.94	149.06	93	72.61	90.52	72.23	107.37	73.82	114.84	630	Contig5:349629:350310:+	gi|453084240|gb|EMF12285.1|; hypothetical protein [Sphaerulina musiva SO2202, SEPMUDRAFT_46084]	D4AK18; A4619_ARTBC Uncharacterized secreted protein ARB_06907 OS=Arthroderma benhamiae (strain ATCC MYA-4681 / CBS 112371) GN=ARB_04619 PE=1 SV=2	pfj:MYCFIDRAFT_29525;	NA	NA	NA	NA	NA	YES	NA	NA
A08816	153.91	77.74	199.94	49	60.39	45	108.46	45.81	121.28	24.17	40.59	33.98	3846	Contig5:3038058:3041903:+	gi|453086380|gb|EMF14422.1|; glycosyltransferase family 1 protein [Sphaerulina musiva SO2202]	NA	pfj:MYCFIDRAFT_215032;	NA	NA	GO:0016758; transferase activity, transferring hexosyl groups; molecular_function GO:0005975; carbohydrate metabolic process; biological_process GO:0008152; NA GO:0030246; carbohydrate binding; molecular_function GO:0030259; lipid glycosylation; biological_process	NA	NA	NA	CCD33816.1_GT1; glycosyltransferase family 1 protein (Bofut4_p064180.1);--;Botryotinia fuckeliana T4;-- UDP-glucuronosyltransferase (EC 2.4.1.17); zeatin O-&beta;-xylosyltransferase (EC 2.4.2.40); 2-hydroxyacylsphingosine 1-&beta;-galactosyltransferase (EC 2.4.1.45); N-acylsphingosine galactosyltransferase (EC 2.4.1.47); flavonol 3-O-glucosyltransferase (EC 2.4.1.91); anthocyanidin 3-O-glucosyltr…	NA
A08967	101.26	57.85	130.19	29.84	33.35	34.19	66.63	37.28	80.03	23.45	35	24.95	1158	Contig6:3274312:3276014:+	gi|453086022|gb|EMF14064.1|; hypothetical protein [Sphaerulina musiva SO2202, SEPMUDRAFT_147902]	NA	pfj:MYCFIDRAFT_120620;	NA	NA	GO:0005515; protein binding; molecular_function	NA	NA	NA	NA	NA
A08970	1.41	1.22	1.03	3.23	3.74	2.72	1.96	3.13	1.88	2.94	2.82	3.36	1365	Contig6:3282294:3283828:+	NA	NA	NA	NA	NA	NA	NA	NA	NA	NA	NA
A09161	5.41	2.94	4.24	1.49	1	0.39	1.3	2.05	1.55	0.44	0	1.97	630	Contig6:538336:539479:-	gi|662528072|gb|KEQ85450.1|; putative Myo-inositol transporter 1, partial [Aureobasidium pullulans EXF-150]	NA	nhe:NECHADRAFT_15004;	NA	NA	GO:0022857; transmembrane transporter activity; molecular_function GO:0006810; transport; biological_process GO:0055085; transmembrane transport; biological_process GO:0016020; membrane; cellular_component GO:0016021; integral to membrane; cellular_component GO:0005215; NA	NA	NA	NA	NA	NA
A09202	18.74	9.97	36.97	2.71	9.87	5.63	17.89	5.45	46.34	6.23	7.68	10.14	1035	Contig6:628031:629117:-	gi|452838714|gb|EME40654.1|; hypothetical protein [Dothistroma septosporum NZE10, DOTSEDRAFT_82246]	O94564; YGD6_SCHPO Zinc-type alcohol dehydrogenase-like protein C1773.06c OS=Schizosaccharomyces pombe (strain 972 / ATCC 24843) GN=SPBC1773.06c PE=3 SV=1	ztr:MYCGRDRAFT_105735;	SPBC1773.06c; KOG1198 Zinc-binding oxidoreductase CR Energy production and conversion ; General function prediction only ;	NA	GO:0006520; cellular amino acid metabolic process; biological_process GO:0008270; zinc ion binding; molecular_function GO:0006813; potassium ion transport; biological_process GO:0016491; oxidoreductase activity; molecular_function GO:0055114; oxidation-reduction process; biological_process	NA	NA	NA	NA	NA
A09300	37.03	24.44	36.81	8.92	10.1	9.18	35.25	11.43	25.5	9.23	18.87	9.86	1323	Contig6:98621:100052:-	gi|453081142|gb|EMF09191.1|; hypothetical protein [Sphaerulina musiva SO2202, SEPMUDRAFT_51980]	NA	ztr:MYCGRDRAFT_48124;	NA	NA	NA	NA	NA	NA	NA	NA
A09305	565.53	595.49	115.59	78.54	101.27	71.07	350.9	66.26	281.67	36.6	154.33	99.32	1704	Contig6:887597:889801:-	gi|631392262|ref|XP_007930511.1|; hypothetical protein [Pseudocercospora fijiensis CIRAD86, MYCFIDRAFT_36929]	P18631; RAG1_KLULA Low-affinity glucose transporter OS=Kluyveromyces lactis (strain ATCC 8585 / CBS 2359 / DSM 70799 / NBRC 1267 / NRRL Y-1140 / WM37) GN=RAG1 PE=1 SV=1	ztr:MYCGRDRAFT_110308;	SPCC1235.13; KOG0254 Predicted transporter (major facilitator superfamily) R General function prediction only ;	gnl|TC-DB|Q8J0U9; 2.A.1.1.58 Monosaccharide transporter - Aspergillus niger.	GO:0055085; transmembrane transport; biological_process GO:0022857; transmembrane transporter activity; molecular_function GO:0016021; integral to membrane; cellular_component	NA	NA	NA	NA	NA
A09431	4.55	9.79	4.08	24.53	11.96	18.33	7.32	16.83	6.63	19.18	22.64	16.15	1530	Contig6:1206804:1208735:-	NA	NA	NA	NA	NA	NA	NA	NA	NA	NA	NA
A09504	0.89	0.77	1.62	0.18	0.18	0.02	0.35	0.19	1.1	0.04	0.14	0.25	2322	Contig6:1404076:1406743:+	NA	NA	NA	NA	NA	GO:0046983; protein dimerization activity; molecular_function	NA	NA	NA	NA	NA
A09627	55.03	41.56	39.3	12.47	14.28	18.84	42.65	20.49	64.33	12.42	30.12	9.84	4008	Contig6:1740421:1744624:-	gi|615408658|ref|XP_007582730.1|; putative abc multidrug transporter protein [Neofusicoccum parvum UCRNP2]	NA	npa:UCRNP2_3435;	NA	NA	GO:0031683; G-protein beta/gamma-subunit complex binding; molecular_function GO:0006614; SRP-dependent cotranslational protein targeting to membrane; biological_process GO:0019001; guanyl nucleotide binding; molecular_function GO:0000103; sulfate assimilation; biological_process GO:0007186; G-protein coupled receptor protein signaling pathway; biological_process GO:0055085; transmembrane transpor…	PHI:3928; MacB AAL19878 28901 Salmonella enterica reduced virulence	NA	NA	NA	nrps
A09649	2393.61	1779.67	818.51	480.16	459.43	536.19	1257.36	553.89	1936.63	273.89	672.05	357.81	366	Contig6:1819629:1820121:-	gi|453081249|gb|EMF09298.1|; hypothetical protein [Sphaerulina musiva SO2202, SEPMUDRAFT_151378]	NA	bcom:BAUCODRAFT_38658;	NA	NA	NA	NA	NA	NA	NA	NA
A09696	2.64	1.41	3.35	0	0.92	0.95	2.26	0.51	0.56	0	0.87	0.24	1413	Contig6:1927335:1928747:-	gi|631384960|ref|XP_007926860.1|; hypothetical protein MYCFIDRAFT_137369, partial [Pseudocercospora fijiensis CIRAD86]	NA	pfj:MYCFIDRAFT_137369;	NA	NA	GO:0005506; iron ion binding; molecular_function GO:0055114; oxidation-reduction process; biological_process GO:0020037; heme binding; molecular_function GO:0016705; oxidoreductase activity, acting on paired donors, with incorporation or reduction of molecular oxygen; molecular_function	NA	e_gw1.41.26.1; [Mycosphaerella fijiensis]	NA	NA	NA
A09771	55.72	108.31	36.02	175.64	159.78	179.65	86.63	184.75	93.16	215.16	154.35	163.18	1725	Contig6:2174844:2176568:+	gi|627799971|ref|XP_007673333.1|; hypothetical protein [Baudoinia compniacensis UAMH 10762, BAUCODRAFT_119360]	NA	bcom:BAUCODRAFT_119360;	NA	NA	GO:0006508; proteolysis; biological_process GO:0004190; aspartic-type endopeptidase activity; molecular_function	NA	NA	NA	NA	NA
A09772	118.11	50.72	113.31	35.16	39.09	28.61	83.21	43.01	89.31	12.98	27.1	23.1	2013	Contig6:2176627:2178694:-	gi|453086193|gb|EMF14235.1|; hypothetical protein [Sphaerulina musiva SO2202, SEPMUDRAFT_148010]	NA	NA	NA	NA	NA	NA	NA	NA	NA	NA
A09774	46.42	34.45	31.77	26.78	19.77	14.42	44.05	21.47	34.27	4.01	9.01	6.62	3237	Contig6:2180835:2184071:+	NA	NA	NA	NA	NA	GO:0006468; protein phosphorylation; biological_process GO:0005515; protein binding; molecular_function GO:0005524; ATP binding; molecular_function GO:0004672; protein kinase activity; molecular_function	NA	NA	NA	NA	other
A09940	1748.93	1353.01	2730.36	447.05	706.8	583.89	1486.77	533.98	1431.35	394.25	604.71	508.31	504	Contig6:2646907:2647524:+	gi|453086597|gb|EMF14639.1|; hypothetical protein [Sphaerulina musiva SO2202, SEPMUDRAFT_63207]	NA	pfj:MYCFIDRAFT_52293;	NA	NA	GO:0016020; membrane; cellular_component	NA	NA	NA	NA	NA
A09941	33.35	14.45	17.21	10.64	10.47	8.01	25.33	11.38	21.38	2.61	7.91	3.28	3741	Contig6:2648625:2652487:+	gi|453086596|gb|EMF14638.1|; glycosyltransferase family 1 protein [Sphaerulina musiva SO2202]	NA	pfj:MYCFIDRAFT_153316;	NA	NA	GO:0005975; carbohydrate metabolic process; biological_process GO:0004190; aspartic-type endopeptidase activity; molecular_function GO:0016758; transferase activity, transferring hexosyl groups; molecular_function GO:0030246; carbohydrate binding; molecular_function GO:0016021; integral to membrane; cellular_component GO:0008152; NA GO:0030259; lipid glycosylation; biological_process	NA	NA	NA	CBX91672.1_GT1; ORF;--;Leptosphaeria maculans v23.1.3;E4ZK77 UDP-glucuronosyltransferase (EC 2.4.1.17); zeatin O-&beta;-xylosyltransferase (EC 2.4.2.40); 2-hydroxyacylsphingosine 1-&beta;-galactosyltransferase (EC 2.4.1.45); N-acylsphingosine galactosyltransferase (EC 2.4.1.47); flavonol 3-O-glucosyltransferase (EC 2.4.1.91); anthocyanidin 3-O-glucosyltransferase (EC 2.4.1.115); sinapate 1-glucos…	NA
A09966	113.96	456.04	120.74	709.14	669.42	597.09	245.83	382.85	345.67	574.95	356	399.21	1827	Contig6:273624:275576:-	gi|453081668|gb|EMF09717.1|; laccase precursor [Sphaerulina musiva SO2202]	Q96UM2; LAC3_BOTFU Laccase-3 (Fragment) OS=Botryotinia fuckeliana GN=lcc3 PE=3 SV=1	pte:PTT_16824;	NA	NA	GO:0016491; oxidoreductase activity; molecular_function GO:0055114; oxidation-reduction process; biological_process GO:0005507; copper ion binding; molecular_function	NA	NA	YES	AGZ90172.1_AA1; laccase (Lac1);--;Setosphaeria turcica 01-23;-- Laccase / p-diphenol:oxygen oxidoreductase / ferroxidase (EC 1.10.3.2); ; ferroxidase (EC 1.10.3.-); Laccase-like multicopper oxidase (EC 1.10.3.-) The characterized AA1 enzymes are multicopper oxidases that use diphenols and related substances as donors with oxygen as the acceptor. The AA1 family is currently divided into 3 subfamil…	NA
A09970	148.45	85.71	140.62	60.95	60.67	42.19	104.87	64.34	105.97	26.36	37.21	37.83	1905	Contig6:2714278:2716298:-	gi|453086057|gb|EMF14099.1|; hypothetical protein [Sphaerulina musiva SO2202, SEPMUDRAFT_147928]	NA	pfj:MYCFIDRAFT_110011;	NA	NA	NA	NA	NA	NA	NA	t1pks-nrps
A10118	158.27	95.83	106.14	42.48	47.32	41.84	99.34	42.55	156.45	24.1	47.29	27.84	1515	Contig7:457571:459085:+	gi|453085072|gb|EMF13115.1|; hypothetical protein [Sphaerulina musiva SO2202, SEPMUDRAFT_148497]	NA	pfj:MYCFIDRAFT_152576; K20858 MCU calcium uniporter protein, mitochondrial --	NA	gnl|TC-DB|Q7S4I4; 1.A.77.1.5 Predicted protein OS=Neurospora crassa (strain ATCC 24698 / 74-OR23-1A / CBS 708.71 / DSM 1257 / FGSC 987) GN=NCU08166 PE=4 SV=1	NA	NA	NA	NA	NA	NA
A10119	9.5	3.48	9.12	1.87	1.91	1.81	5.89	2.35	5.34	1.83	1.79	1.44	2205	Contig7:459496:461773:+	gi|70981448|ref|XP_731506.1|; DUF521 domain protein [Aspergillus fumigatus Af293]	NA	afm:AFUA_6G00490; K09123 K09123 uncharacterized protein -- --	NA	NA	GO:0008152; NA	NA	NA	NA	NA	NA
A10120	19.18	9.7	8.55	14.53	8.16	2.92	15.33	4.16	11.43	1.98	5.75	1.71	363	Contig7:463048:463692:+	NA	NA	NA	NA	NA	NA	NA	NA	NA	NA	NA
A10125	3.14	5.31	0.88	7.77	10.66	7.79	6.17	8.75	3.58	15.92	12.09	11.93	1473	Contig7:470422:471959:-	gi|631380120|ref|XP_007924440.1|; hypothetical protein [Pseudocercospora fijiensis CIRAD86, MYCFIDRAFT_214506]	NA	pfj:MYCFIDRAFT_214506;	NA	NA	GO:0016747; transferase activity, transferring acyl groups other than amino-acyl groups; molecular_function	NA	NA	NA	NA	NA
A10144	0.16	1.58	0.35	2.34	2.71	1.85	1.7	2.32	1.58	2.94	3.22	3.84	1530	Contig7:518777:520306:-	NA	NA	NA	NA	NA	NA	NA	NA	NA	NA	NA
A10201	57.76	23.89	38.77	10.43	11.25	13.49	29.42	12.91	31.81	9.68	18.11	12.14	1257	Contig7:698367:699623:+	gi|453085349|gb|EMF13392.1|; DUF1769-domain-containing protein [Sphaerulina musiva SO2202]	NA	ztr:MYCGRDRAFT_39456;	NA	NA	NA	NA	NA	NA	NA	NA
A10217	79.36	48.48	60.04	14.71	19.6	23.33	61.15	26.54	64.57	18.7	31.82	16.5	816	Contig7:739863:740760:-	gi|453085037|gb|EMF13080.1|; hypothetical protein [Sphaerulina musiva SO2202, SEPMUDRAFT_148455]	NA	ztr:MYCGRDRAFT_30458;	NA	NA	GO:0016021; integral to membrane; cellular_component GO:0009055; NA GO:0005506; iron ion binding; molecular_function GO:0020037; heme binding; molecular_function GO:0055114; oxidation-reduction process; biological_process GO:0004129; cytochrome-c oxidase activity; molecular_function GO:0009060; aerobic respiration; biological_process	NA	NA	NA	NA	NA
A10280	1.83	0.72	1.04	0.82	0.37	0.47	1.45	0.7	1.22	0.11	0.33	0.15	3123	Contig7:902927:906049:+	NA	NA	NA	NA	NA	GO:0006278; RNA-dependent DNA replication; biological_process GO:0003964; RNA-directed DNA polymerase activity; molecular_function GO:0003723; RNA binding; molecular_function	NA	NA	NA	NA	NA
A10305	20.91	12.58	21.26	15.88	10.68	7.35	18.34	17.78	20.22	3.95	8.59	5.25	1335	Contig7:973548:974932:-	NA	NA	NA	NA	NA	NA	NA	NA	NA	NA	NA
A10337	27.56	14.28	14.33	17.64	14.32	8.07	23.99	15.45	20.16	6.8	11.11	4.35	897	Contig7:1066743:1067885:-	gi|398392233|ref|XP_003849576.1|; hypothetical protein [Zymoseptoria tritici IPO323, MYCGRDRAFT_87635]	NA	ztr:MYCGRDRAFT_87635; K10703 PHS1, PAS2 very-long-chain (3R)-3-hydroxyacyl-CoA dehydratase 4.2.1.134 Metabolism; Lipid metabolism; Fatty acid elongation [PATH:ko00062] Metabolism; Lipid metabolism; Biosynthesis of unsaturated fatty acids [PATH:ko01040] Metabolism; Overview; Fatty acid metabolism [PATH:ko01212]	NA	NA	NA	NA	NA	NA	NA	NA
A10338	439.38	387.96	173.8	93.47	109.67	88.03	290.86	95.54	255.54	49.91	157.46	88.6	1593	Contig7:1069054:1071256:+	gi|398412708|ref|XP_003857672.1|; hypothetical protein [Zymoseptoria tritici IPO323, MYCGRDRAFT_98224]	NA	pfj:MYCFIDRAFT_990;	NA	NA	NA	NA	NA	YES	NA	NA
A10341	131.51	62.6	27.43	7.88	13.72	26.44	63.83	19.26	130.11	15.13	45.61	8.29	537	Contig7:1076218:1077046:+	gi|453085091|gb|EMF13134.1|; hypothetical protein [Sphaerulina musiva SO2202, SEPMUDRAFT_148513]	NA	pfj:MYCFIDRAFT_187841;	NA	NA	NA	NA	NA	NA	NA	NA
A10358	26.77	15.28	8.64	8.49	4.24	5.8	8.71	4.87	11.78	4.75	10	5.79	1704	Contig7:1107347:1109050:+	gi|453085320|gb|EMF13363.1|; CAT1 catalase [Sphaerulina musiva SO2202]	O13289; CATA_CANAL Peroxisomal catalase OS=Candida albicans (strain SC5314 / ATCC MYA-2876) GN=CTA1 PE=2 SV=5	pfj:MYCFIDRAFT_44372; K03781 katE, CAT, catB, srpA catalase 1.11.1.6 Metabolism; Amino acid metabolism; Tryptophan metabolism [PATH:ko00380] Metabolism; Carbohydrate metabolism; Glyoxylate and dicarboxylate metabolism [PATH:ko00630] Environmental Information Processing; Signal transduction; FoxO signaling pathway [PATH:ko04068] Cellular Processes; Transport and catabolism; Peroxisome [PATH:ko0414…	SPCC757.07c; KOG0047 Catalase P Inorganic ion transport and metabolism ;	NA	GO:0004096; catalase activity; molecular_function GO:0055114; oxidation-reduction process; biological_process GO:0020037; heme binding; molecular_function	PHI:106; CAT1 AAC39448 5476 Candida albicans reduced virulence	NA	NA	NA	NA
A10413	7.3	11.98	6.33	32.98	21.72	21.57	15.09	24.95	20.48	29.19	29.36	39.44	1824	Contig7:1275877:1277700:+	gi|453085394|gb|EMF13437.1|; dihydroxy-acid dehydratase [Sphaerulina musiva SO2202]	Q10318; ILV3_SCHPO Putative dihydroxy-acid dehydratase, mitochondrial OS=Schizosaccharomyces pombe (strain 972 / ATCC 24843) GN=SPAC17G8.06c PE=2 SV=1	ztr:MYCGRDRAFT_99408; K01687 ilvD dihydroxy-acid dehydratase 4.2.1.9 Metabolism; Amino acid metabolism; Valine, leucine and isoleucine biosynthesis [PATH:ko00290] Metabolism; Metabolism of cofactors and vitamins; Pantothenate and CoA biosynthesis [PATH:ko00770] Metabolism; Overview; 2-Oxocarboxylic acid metabolism [PATH:ko01210] Metabolism; Overview; Biosynthesis of amino acids [PATH:ko01230]	SPAC17G8.06c; KOG2448 Dihydroxy-acid dehydratase E Amino acid transport and metabolism ;	NA	GO:0003824; NA GO:0008152; NA	PHI:2639; Ilv3B XP_750105 746128 Aspergillus fumigatus reduced virulence	NA	NA	NA	NA
A10510	285.32	462.06	242.59	46.6	44.62	32.91	345.81	41.14	631.47	30.97	104.76	28.64	3030	Contig7:1538871:1542884:-	NA	NA	NA	NA	NA	GO:0030001; metal ion transport; biological_process GO:0016020; membrane; cellular_component GO:0055085; transmembrane transport; biological_process GO:0046873; metal ion transmembrane transporter activity; molecular_function	PHI:3908; ZrfA AAT11930 746128 Aspergillus fumigatus loss of pathogenicity	NA	NA	NA	NA
A10553	73.32	26.37	72.26	13.15	13.14	7.66	36.3	13.9	37.87	4.27	8.49	8.96	1356	Contig7:1662295:1663650:+	gi|453082525|gb|EMF10572.1|; phosphoglycerate mutase-like protein [Sphaerulina musiva SO2202]	NA	ztr:MYCGRDRAFT_70454; K01078 PHO acid phosphatase 3.1.3.2 Metabolism; Xenobiotics biodegradation and metabolism; Aminobenzoate degradation [PATH:ko00627] Metabolism; Metabolism of cofactors and vitamins; Riboflavin metabolism [PATH:ko00740] Human Diseases; Infectious diseases; Tuberculosis [PATH:ko05152]	NA	NA	GO:0003993; acid phosphatase activity; molecular_function	PHI:6125; FGSG_03402 ESU09824 5518 Fusarium graminearum unaffected pathogenicity	NA	NA	NA	NA
A10619	17.72	22.67	7.76	2.3	3.06	2.47	20.63	1.28	29.38	1.61	5.17	2.59	786	Contig7:1863226:1864011:+	NA	NA	NA	NA	NA	NA	NA	NA	NA	NA	NA
A10627	89.29	38.25	60.9	29.99	24.94	16.73	53.76	36.12	73.24	12.36	27.75	19.36	2031	Contig7:1878746:1880834:-	gi|453082312|gb|EMF10359.1|; hypothetical protein [Sphaerulina musiva SO2202, SEPMUDRAFT_48804]	NA	pfj:MYCFIDRAFT_65421;	NA	NA	GO:0005515; protein binding; molecular_function	NA	NA	NA	NA	NA
A10628	241.25	215.08	190.72	53.22	46.29	27.77	208.18	54.43	237.19	41.89	87.63	62.5	1563	Contig7:1881452:1883126:+	gi|453082313|gb|EMF10360.1|; hypothetical protein [Sphaerulina musiva SO2202, SEPMUDRAFT_150509]	NA	ztr:MYCGRDRAFT_108857; K07238 TC.ZIP, zupT, ZRT3, ZIP2 zinc transporter, ZIP family -- --	NA	NA	GO:0005315; inorganic phosphate transmembrane transporter activity; molecular_function GO:0006817; phosphate transport; biological_process GO:0030001; metal ion transport; biological_process GO:0016020; membrane; cellular_component GO:0055085; transmembrane transport; biological_process GO:0007267; cell-cell signaling; biological_process GO:0046873; metal ion transmembrane transporter activity; m…	NA	NA	NA	NA	NA
A10830	184.83	131.48	132.82	44.9	45.73	45.81	118.76	50.47	79.81	28.35	46.24	41.91	1635	Contig7:2393436:2395070:+	gi|631381330|ref|XP_007925045.1|; hypothetical protein [Pseudocercospora fijiensis CIRAD86, MYCFIDRAFT_214731]	NA	pfj:MYCFIDRAFT_214731;	NA	NA	NA	NA	NA	NA	NA	NA
A10932	158	52.43	305.14	25.18	36.09	28.84	130.37	40.11	148.5	17.7	38.87	27.18	1608	Contig7:2704060:2705667:-	gi|453085513|gb|EMF13556.1|; hypothetical protein [Sphaerulina musiva SO2202, SEPMUDRAFT_125300]	NA	pfj:MYCFIDRAFT_163179;	NA	NA	NA	NA	NA	NA	NA	NA
A10994	3.19	0.13	0.39	0	0	0.03	0.88	0	1.18	0.16	0.88	0	1101	Contig7:2884570:2885670:+	gi|302898117|ref|XP_003047781.1|; predicted protein [Nectria haematococca mpVI 77-13-4]	NA	nhe:NECHADRAFT_64209; K01613 psd, PISD phosphatidylserine decarboxylase 4.1.1.65 Metabolism; Lipid metabolism; Glycerophospholipid metabolism [PATH:ko00564]	NA	NA	GO:0008654; phospholipid biosynthetic process; biological_process GO:0004609; phosphatidylserine decarboxylase activity; molecular_function	NA	NA	NA	NA	nrps
A11065	65.06	59.59	27.66	104.96	136.75	162.97	67.1	151.66	79.13	200.04	242.76	222.73	1407	Contig7:3118961:3120474:+	gi|615469870|ref|XP_007600682.1|; hypothetical protein [Colletotrichum fioriniae PJ7, CFIO01_04599]	O94562; YGD3_SCHPO Uncharacterized aminotransferase C1771.03c OS=Schizosaccharomyces pombe (strain 972 / ATCC 24843) GN=SPBC1773.03c PE=3 SV=1	afm:AFUA_7G06840;	SPBC1773.03c; KOG1404 Alanine-glyoxylate aminotransferase AGT2 E Amino acid transport and metabolism ;	NA	GO:0008483; transaminase activity; molecular_function GO:0030170; pyridoxal phosphate binding; molecular_function	NA	NA	NA	NA	NA
A11090	8.75	5.81	17.83	1.29	2.43	1.25	8.32	2.76	8.42	3.76	6.09	4.78	1689	Contig8:421787:423536:+	gi|631387234|ref|XP_007927997.1|; hypothetical protein [Pseudocercospora fijiensis CIRAD86, MYCFIDRAFT_51989]	Q6NUN0; ACSM5_HUMAN Acyl-coenzyme A synthetase ACSM5, mitochondrial OS=Homo sapiens GN=ACSM5 PE=1 SV=2	pfj:MYCFIDRAFT_51989;	Hs8923543; KOG1175 Acyl-CoA synthetase I Lipid transport and metabolism ;	NA	GO:0008152; NA GO:0003824; NA	NA	NA	NA	NA	NA
A11103	24.01	29.24	20.52	18.45	35.34	44.02	22.61	38.86	16.15	68.41	68.65	66.59	438	Contig8:450589:451189:+	gi|453084956|gb|EMF13000.1|; clathrin coat assembly protein ap17 [Sphaerulina musiva SO2202]	Q5BFF8; AP2S_EMENI AP-2 complex subunit sigma OS=Emericella nidulans (strain FGSC A4 / ATCC 38163 / CBS 112.46 / NRRL 194 / M139) GN=aps2 PE=3 SV=1	bcom:BAUCODRAFT_71477; K11827 AP2S1 AP-2 complex subunit sigma-1 -- Cellular Processes; Transport and catabolism; Endocytosis [PATH:ko04144] Organismal Systems; Nervous system; Synaptic vesicle cycle [PATH:ko04721] Organismal Systems; Excretory system; Endocrine and other factor-regulated calcium reabsorption [PATH:ko04961] Human Diseases; Neurodegenerative diseases; Huntington's disease [PATH:ko…	SPBC685.04c; KOG0935 Clathrin adaptor complex, small subunit U Intracellular trafficking, secretion, and vesicular transport ;	NA	NA	NA	NA	NA	NA	NA
A11109	10.61	18.51	8.5	15.14	25.2	23.97	10.05	20.05	8.62	32.29	35.75	34.19	1155	Contig8:464912:466066:-	gi|453084962|gb|EMF13006.1|; dimethyladenosine transferase [Sphaerulina musiva SO2202]	G0SEH7; DIM1_CHATD Dimethyladenosine transferase OS=Chaetomium thermophilum (strain DSM 1495 / CBS 144.50 / IMI 039719) GN=DIM1 PE=3 SV=2	pfj:MYCFIDRAFT_155610; K14191 DIM1 18S rRNA (adenine1779-N6/adenine1780-N6)-dimethyltransferase 2.1.1.183 --	SPBC336.02; KOG0820 Ribosomal RNA adenine dimethylase A RNA processing and modification ;	NA	GO:0006464; protein modification process; biological_process GO:0016740; transferase activity; molecular_function GO:0008168; methyltransferase activity; molecular_function GO:0006479; protein methylation; biological_process GO:0008152; NA GO:0000179; rRNA (adenine-N6,N6-)-dimethyltransferase activity; molecular_function GO:0008649; rRNA methyltransferase activity; molecular_function GO:0000154; …	NA	NA	NA	NA	NA
A11128	15.03	29.18	6.72	59.92	51.56	47.19	28.04	28.22	56.73	39.33	42.01	49.99	2358	Contig8:522293:524752:-	gi|453084512|gb|EMF12556.1|; DPPIV_N-domain-containing protein [Sphaerulina musiva SO2202]	A1CX29; DPP4_NEOFI Probable dipeptidyl peptidase 4 OS=Neosartorya fischeri (strain ATCC 1020 / DSM 3700 / CBS 544.65 / FGSC A1164 / JCM 1740 / NRRL 181 / WB 181) GN=dpp4 PE=3 SV=1	ztr:MYCGRDRAFT_43499;	NA	NA	GO:0050660; flavin adenine dinucleotide binding; molecular_function GO:0016491; oxidoreductase activity; molecular_function GO:0016787; hydrolase activity; molecular_function GO:0008762; UDP-N-acetylmuramate dehydrogenase activity; molecular_function GO:0016020; membrane; cellular_component GO:0006508; proteolysis; biological_process GO:0008236; serine-type peptidase activity; molecular_function …	NA	NA	YES	NA	NA
A11139	18.37	6.39	20.21	6.04	6.3	4.6	15.16	8.57	16.78	3.57	10.02	10.32	729	Contig8:552254:553055:+	gi|453084317|gb|EMF12361.1|; Sodium/hydrogen exchanger [Sphaerulina musiva SO2202]	NA	ztr:MYCGRDRAFT_90567;	NA	NA	GO:0006812; cation transport; biological_process GO:0016021; integral to membrane; cellular_component GO:0055085; transmembrane transport; biological_process GO:0015299; solute:hydrogen antiporter activity; molecular_function	NA	NA	NA	NA	NA
A11140	10.79	6.7	7.19	3.06	2.7	3.24	11.97	5.03	10.29	1.94	4.32	3.29	849	Contig8:553083:553931:+	gi|453084317|gb|EMF12361.1|; Sodium/hydrogen exchanger [Sphaerulina musiva SO2202]	NA	ztr:MYCGRDRAFT_90567;	NA	NA	GO:0055085; transmembrane transport; biological_process GO:0015299; solute:hydrogen antiporter activity; molecular_function GO:0006812; cation transport; biological_process GO:0016021; integral to membrane; cellular_component	NA	NA	NA	NA	NA
A11185	61.41	101.54	24.38	7.72	8.34	11.4	74.09	6.89	60.26	9.99	31.95	9.58	3192	Contig8:682395:685921:-	gi|398406671|ref|XP_003854801.1|; Na(+)/Li(+)-exporting P-type ATPase [Zymoseptoria tritici IPO323]	P22189; ATC3_SCHPO Calcium-transporting ATPase 3 OS=Schizosaccharomyces pombe (strain 972 / ATCC 24843) GN=cta3 PE=1 SV=1	ztr:MYCGRDRAFT_84460; K01536 E3.6.3.7 Na+-exporting ATPase 3.6.3.7 --	SPBC839.06; KOG0202 Ca2+ transporting ATPase P Inorganic ion transport and metabolism ;	gnl|TC-DB|B5B9V9; 3.A.3.9.5 Na+ or K+ P-type ATPase OS=Ustilago maydis GN=ena1 PE=3 SV=1	GO:0016020; membrane; cellular_component GO:0046872; metal ion binding; molecular_function GO:0000166; nucleotide binding; molecular_function	PHI:2095; Calcium-transporting ATPase 3 MGG_10730.5 318829 Magnaporthe oryzae reduced virulence	NA	NA	NA	NA
A11336	1.51	4.02	2.27	1.73	4.05	5.69	1.51	3.13	1.07	16.7	19.32	18.47	540	Contig8:1095580:1096119:+	NA	NA	NA	NA	NA	NA	NA	NA	NA	NA	NA
A11394	42.16	61.63	52.89	80.24	153.89	86.91	56.49	64.15	38.61	154.69	106.35	154.77	744	Contig8:1306692:1307496:+	gi|453084735|gb|EMF12779.1|; ras-domain-containing protein [Sphaerulina musiva SO2202]	Q01387; RAS2_NEUCR Protein ras-2 OS=Neurospora crassa (strain ATCC 24698 / 74-OR23-1A / CBS 708.71 / DSM 1257 / FGSC 987) GN=ras-2 PE=3 SV=2	npa:UCRNP2_8821; K07827 KRAS, KRAS2 GTPase KRas -- Environmental Information Processing; Signal transduction; MAPK signaling pathway [PATH:ko04010] Environmental Information Processing; Signal transduction; ErbB signaling pathway [PATH:ko04012] Environmental Information Processing; Signal transduction; MAPK signaling pathway - fly [PATH:ko04013] Environmental Information Processing; Signal transd…	SPAC17H9.09c; KOG0395 Ras-related GTPase R General function prediction only ;	NA	GO:0003924; GTPase activity; molecular_function GO:0005525; GTP binding; molecular_function GO:0005622; intracellular; cellular_component GO:0015093; ferrous iron transmembrane transporter activity; molecular_function GO:0015684; ferrous iron transport; biological_process GO:0007264; small GTPase mediated signal transduction; biological_process GO:0016021; integral to membrane; cellular_component	PHI:3279; CoRAS2 ENH80898 5465 Colletotrichum orbiculare reduced virulence	NA	NA	NA	NA
A11440	125.14	70.71	100.55	33.57	48.83	37.41	83.56	38.37	67.81	32.09	60	54.02	1299	Contig8:1443986:1445445:+	gi|453084765|gb|EMF12809.1|; hypothetical protein [Sphaerulina musiva SO2202, SEPMUDRAFT_149363]	NA	pfj:MYCFIDRAFT_98945;	NA	NA	NA	NA	NA	NA	NA	NA
A11467	28.93	16.71	21.13	7.71	11.47	5.56	26.03	15.49	23.93	3.54	9.88	8.73	1143	Contig8:1506038:1507406:+	NA	NA	NA	NA	NA	GO:0005198; NA GO:0015991; ATP hydrolysis coupled proton transport; biological_process GO:0015078; hydrogen ion transmembrane transporter activity; molecular_function GO:0033179; proton-transporting V-type ATPase, V0 domain; cellular_component GO:0019028; viral capsid; cellular_component GO:0019031; viral envelope; cellular_component	NA	NA	NA	NA	NA
A11469	386.04	181.49	484.57	88.22	177.62	112.22	293.58	154.28	365.94	61.59	99.7	106.13	777	Contig8:1507550:1508372:-	gi|453084567|gb|EMF12611.1|; hypothetical protein [Sphaerulina musiva SO2202, SEPMUDRAFT_125756]	NA	bcom:BAUCODRAFT_34583;	NA	NA	NA	NA	NA	NA	NA	NA
A11470	46.66	35.13	57.69	12.26	18.56	16.33	36.22	16.9	36.34	11.15	17.09	11.66	1983	Contig8:1508897:1510879:-	gi|452840801|gb|EME42739.1|; hypothetical protein [Dothistroma septosporum NZE10, DOTSEDRAFT_46184]	O94361; YHOE_SCHPO Uncharacterized acyltransferase C428.14 OS=Schizosaccharomyces pombe (strain 972 / ATCC 24843) GN=SPBC428.14 PE=3 SV=1	bcom:BAUCODRAFT_34884;	SPBC428.14; KOG1505 Lysophosphatidic acid acyltransferase LPAAT and related acyltransferases I Lipid transport and metabolism ;	NA	GO:0016746; transferase activity, transferring acyl groups; molecular_function GO:0008152; NA	NA	NA	NA	NA	NA
A11484	132.41	97.87	135.03	51.05	44.37	40.56	88.52	43.09	74.68	31.09	37.5	39.56	1266	Contig8:1544294:1545608:-	gi|557723762|dbj|GAD97503.1|; predicted protein [Byssochlamys spectabilis No. 5]	NA	aje:HCAG_02012; K00480 E1.14.13.1 salicylate hydroxylase 1.14.13.1 Metabolism; Xenobiotics biodegradation and metabolism; Dioxin degradation [PATH:ko00621] Metabolism; Xenobiotics biodegradation and metabolism; Polycyclic aromatic hydrocarbon degradation [PATH:ko00624] Metabolism; Xenobiotics biodegradation and metabolism; Naphthalene degradation [PATH:ko00626] Metabolism; Overview; Degradation o…	NA	NA	GO:0055114; oxidation-reduction process; biological_process GO:0050660; flavin adenine dinucleotide binding; molecular_function GO:0016021; integral to membrane; cellular_component GO:0004506; squalene monooxygenase activity; molecular_function	NA	NA	NA	NA	NA
A11485	250.39	110.02	378.99	38.87	81.52	47.09	190.98	28.93	229.23	22.46	37.96	32.52	432	Contig8:1546243:1546876:-	NA	NA	NA	NA	NA	GO:0046373; L-arabinose metabolic process; biological_process GO:0046556; alpha-N-arabinofuranosidase activity; molecular_function	NA	NA	YES	NA	NA
A11486	68.02	34.48	118.05	20.36	28.78	18.23	69.29	6.83	87.61	9.87	13.88	10.19	552	Contig8:1547708:1548309:+	gi|557723760|dbj|GAD97501.1|; hypothetical protein [Byssochlamys spectabilis No. 5, SMAC_05618]	NA	pfj:MYCFIDRAFT_129973;	NA	NA	NA	NA	NA	NA	NA	NA
A11557	9.71	12.87	7.67	30.6	20.59	33.41	9.4	29.46	10.59	28.1	42.8	29.88	1653	Contig8:187620:189400:+	gi|453084338|gb|EMF12382.1|; glutamyl-tRNA amidotransferase subunit A [Sphaerulina musiva SO2202]	D4B3C8; A2965_ARTBC Putative amidase ARB_02965 OS=Arthroderma benhamiae (strain ATCC MYA-4681 / CBS 112371) GN=ARB_02965 PE=1 SV=1	ztr:MYCGRDRAFT_41422; K01426 E3.5.1.4, amiE amidase 3.5.1.4 Metabolism; Amino acid metabolism; Arginine and proline metabolism [PATH:ko00330] Metabolism; Amino acid metabolism; Phenylalanine metabolism [PATH:ko00360] Metabolism; Amino acid metabolism; Tryptophan metabolism [PATH:ko00380] Metabolism; Xenobiotics biodegradation and metabolism; Aminobenzoate degradation [PATH:ko00627] Metabolism; Xe…	NA	NA	GO:0016747; transferase activity, transferring acyl groups other than amino-acyl groups; molecular_function GO:0016884; carbon-nitrogen ligase activity, with glutamine as amido-N-donor; molecular_function GO:0009245; lipid A biosynthetic process; biological_process	NA	NA	NA	NA	NA
A11563	53.69	29.64	35.42	41.39	62.7	28.89	82.06	31.15	57.96	8.83	23.02	19.74	264	Contig8:1827983:1828384:-	gi|475665578|gb|EMT63370.1|; Conidiation-specific protein 6 [Fusarium oxysporum f. sp. cubense race 4]	P34762; CON6_NEUCR Conidiation-specific protein 6 OS=Neurospora crassa (strain ATCC 24698 / 74-OR23-1A / CBS 708.71 / DSM 1257 / FGSC 987) GN=con-6 PE=2 SV=1	fpu:FPSE_03619;	NA	NA	NA	NA	NA	NA	NA	NA
A11579	10.41	4.35	4.59	0.58	2.24	2.97	6.38	2.82	8.51	3.71	4.13	2.62	1488	Contig8:192263:194626:+	gi|453084933|gb|EMF12977.1|; hypothetical protein [Sphaerulina musiva SO2202, SEPMUDRAFT_44082]	NA	ztr:MYCGRDRAFT_39852;	NA	NA	NA	NA	NA	NA	NA	NA
A11595	11.26	16.92	24.36	7.47	2.11	2.73	16.74	5.99	14.82	5.16	7.75	12.21	246	Contig8:1925982:1926363:-	NA	NA	NA	NA	NA	NA	NA	NA	NA	NA	NA
A11752	342.34	155.08	218.5	75.73	72.12	31.97	123.17	119	182.09	27.45	49.01	95.2	306	Contig8:2349732:2350037:+	gi|453084673|gb|EMF12717.1|; hypothetical protein SEPMUDRAFT_9575, partial [Sphaerulina musiva SO2202]	NA	ztr:MYCGRDRAFT_104840;	NA	NA	GO:0005515; protein binding; molecular_function	NA	NA	NA	NA	NA
A11753	198.45	116.88	140.1	69.38	73.21	29.35	113.42	100.26	137.91	13.29	36.24	61.02	1047	Contig8:2350056:2351102:-	gi|453084672|gb|EMF12716.1|; hypothetical protein [Sphaerulina musiva SO2202, SEPMUDRAFT_149305]	NA	pfj:MYCFIDRAFT_61870;	NA	NA	NA	NA	NA	NA	NA	NA
A11811	0.18	0.83	0.15	1.96	1.75	1.12	0.18	1.34	0.76	1.21	2.9	1.8	1416	Contig8:2501718:2503195:-	gi|631393848|ref|XP_007931304.1|; hypothetical protein [Pseudocercospora fijiensis CIRAD86, MYCFIDRAFT_50720]	NA	ztr:MYCGRDRAFT_49735;	NA	NA	GO:0005506; iron ion binding; molecular_function GO:0055114; oxidation-reduction process; biological_process GO:0020037; heme binding; molecular_function GO:0016705; oxidoreductase activity, acting on paired donors, with incorporation or reduction of molecular oxygen; molecular_function	NA	estExt_Genewise1.C_60812; [Mycosphaerella fijiensis]	NA	NA	NA
A11936	3.23	1.58	1.1	1.19	1.08	0.83	1.95	0.51	2.52	0.38	0.62	0.33	3177	Contig8:2957603:2960779:-	NA	NA	aje:HCAG_02448;	NA	NA	GO:0006278; RNA-dependent DNA replication; biological_process GO:0003964; RNA-directed DNA polymerase activity; molecular_function GO:0003723; RNA binding; molecular_function	NA	NA	NA	NA	NA
A12002	440.37	169.04	252.89	139.34	157.93	89.98	264.22	119.32	186.46	46.7	79.13	74.99	834	Contig9:540051:540990:+	gi|453081875|gb|EMF09923.1|; hypothetical protein [Sphaerulina musiva SO2202, SEPMUDRAFT_151020]	NA	ztr:MYCGRDRAFT_105024;	NA	NA	NA	NA	NA	NA	NA	NA
A12006	89.32	37.68	78.57	22.35	28.99	29.77	42.63	29.86	56.3	17.74	28.65	28	1032	Contig9:547181:548317:+	gi|453081812|gb|EMF09860.1|; NAD(P)-binding protein [Sphaerulina musiva SO2202]	NA	pfj:MYCFIDRAFT_63394;	NA	NA	GO:0044237; cellular metabolic process; biological_process GO:0003824; NA GO:0050662; coenzyme binding; molecular_function GO:0051287; NAD binding; molecular_function GO:0055114; oxidation-reduction process; biological_process GO:0016620; oxidoreductase activity, acting on the aldehyde or oxo group of donors, NAD or NADP as acceptor; molecular_function	NA	NA	NA	NA	NA
A12007	16.38	4.63	6.17	3.14	1.96	1.75	7.05	0.79	3.73	0.08	3.03	1.74	1269	Contig9:549272:550671:+	gi|453081811|gb|EMF09859.1|; glycoside hydrolase family 13 protein [Sphaerulina musiva SO2202]	Q08806; AMY2_SCHOC Alpha-amylase 2 OS=Schwanniomyces occidentalis GN=SWA2 PE=3 SV=1	ztr:MYCGRDRAFT_86748; K01176 AMY, amyA, malS alpha-amylase 3.2.1.1 Metabolism; Carbohydrate metabolism; Starch and sucrose metabolism [PATH:ko00500] Organismal Systems; Digestive system; Carbohydrate digestion and absorption [PATH:ko04973]	NA	NA	GO:0003824; NA GO:0005509; calcium ion binding; molecular_function GO:0004556; alpha-amylase activity; molecular_function GO:0016052; carbohydrate catabolic process; biological_process GO:0043169; cation binding; molecular_function GO:0005975; carbohydrate metabolic process; biological_process	NA	NA	NA	AEH03024.1_CBM20; &alpha;-amylase;--;Aureobasidium pullulans NRRL Y-12974;-- The granular starch-binding function has been demonstrated in several cases. Interact strongly with cyclodextrins. Often designated as starch-binding domains (SBD). PDB:1b90	NA
A12058	629.99	650	687.62	437.12	431.35	297.63	577.43	363.84	595.89	129.77	238.4	202.72	1332	Contig9:700679:702010:+	gi|453081846|gb|EMF09894.1|; hypothetical protein [Sphaerulina musiva SO2202, SEPMUDRAFT_150999]	NA	ztr:MYCGRDRAFT_91170;	NA	NA	NA	NA	NA	NA	NA	NA
A12117	0	0	0	0.18	0.33	0.38	0	0.44	0.08	0.25	0.38	0.5	2766	Contig9:879666:883248:-	NA	NA	NA	NA	NA	GO:0016758; transferase activity, transferring hexosyl groups; molecular_function GO:0016772; transferase activity, transferring phosphorus-containing groups; molecular_function GO:0016021; integral to membrane; cellular_component	NA	NA	NA	NA	NA
A12135	15.81	20.61	5.9	40.14	58	58.29	17.11	109.02	20.61	73.84	65.53	76.57	618	Contig9:922149:922766:-	gi|631389084|ref|XP_007928922.1|; hypothetical protein [Pseudocercospora fijiensis CIRAD86, MYCFIDRAFT_77984]	NA	pfj:MYCFIDRAFT_77984;	NA	NA	NA	NA	NA	NA	NA	NA
A12191	1433.48	1406.93	1885.43	405.6	650.16	458.26	1246.62	261.2	1071.1	380.56	513.89	590.74	1800	Contig9:1053450:1055305:-	gi|453081897|gb|EMF09945.1|; phosphate transporter [Sphaerulina musiva SO2202]	NA	bor:COCMIDRAFT_104633; K14640 SLC20A, PIT solute carrier family 20 (sodium-dependent phosphate transporter) -- --	NA	NA	GO:0005315; inorganic phosphate transmembrane transporter activity; molecular_function GO:0006817; phosphate transport; biological_process GO:0016020; membrane; cellular_component	PHI:3457; VTC4 AFR94879 5207 Cryptococcus neoformans increased virulence (hypervirulence)	NA	NA	NA	NA
A12217	15.56	10.28	12.72	15.08	14.22	11.59	21.39	9.35	17.45	5.28	7.18	5.45	1578	Contig9:1120333:1122205:-	NA	NA	NA	NA	NA	NA	NA	NA	NA	NA	NA
A12249	180.83	127.37	170.09	55.59	75.54	57.04	157.22	64.4	137.59	45.35	54.36	57.81	2076	Contig9:1226821:1229739:+	gi|453081946|gb|EMF09994.1|; P-loop containing nucleoside triphosphate hydrolase protein [Sphaerulina musiva SO2202]	NA	ztr:MYCGRDRAFT_73725;	NA	NA	GO:0015995; chlorophyll biosynthetic process; biological_process GO:0005524; ATP binding; molecular_function GO:0003723; RNA binding; molecular_function GO:0016851; magnesium chelatase activity; molecular_function GO:0003724; RNA helicase activity; molecular_function GO:0015979; photosynthesis; biological_process GO:0019031; viral envelope; cellular_component	NA	NA	NA	NA	NA
A12277	115.99	80.96	134.23	25.72	37.48	29.69	82.89	30.53	87.51	14.19	33.14	23.19	2568	Contig9:1305356:1307923:-	gi|453082245|gb|EMF10293.1|; DUF221-domain-containing protein [Sphaerulina musiva SO2202]	NA	pfj:MYCFIDRAFT_30871; K21989 TMEM63 calcium permeable stress-gated cation channel --	NA	NA	GO:0016020; membrane; cellular_component	NA	NA	NA	NA	NA
A12284	36.66	14	28.71	6.27	14.87	6.24	22.65	11.83	25.65	0.96	7.94	4.85	249	Contig9:1327363:1327660:+	NA	NA	NA	NA	NA	GO:0005577; fibrinogen complex; cellular_component GO:0030168; platelet activation; biological_process GO:0006310; DNA recombination; biological_process GO:0030674; protein binding, bridging; molecular_function GO:0006281; DNA repair; biological_process GO:0019028; viral capsid; cellular_component GO:0005102; receptor binding; molecular_function GO:0007165; signal transduction; biological_process…	NA	NA	NA	NA	NA
A12326	190.96	147.4	177.64	168.69	202.53	111.11	311.38	168.28	237.35	57.67	86.83	91.96	780	Contig9:1426529:1427308:+	gi|453082228|gb|EMF10276.1|; cysteine proteinase [Sphaerulina musiva SO2202]	NA	pfj:MYCFIDRAFT_141085; K08597 SENP8, NEDP1, DEN1 sentrin-specific protease 8 3.4.22.68 --	NA	NA	GO:0006508; proteolysis; biological_process GO:0008234; cysteine-type peptidase activity; molecular_function	NA	NA	NA	NA	NA
A12331	269.82	189.79	171.11	74.18	97.67	55.64	146.7	95.57	187.67	33.78	44.29	90.85	549	Contig9:1441298:1441846:+	gi|453082215|gb|EMF10263.1|; PR-1-like protein [Sphaerulina musiva SO2202]	P47032; PRY1_YEAST Protein PRY1 OS=Saccharomyces cerevisiae (strain ATCC 204508 / S288c) GN=PRY1 PE=1 SV=1	pfj:MYCFIDRAFT_18029;	YJL079c; KOG3017 Defense-related protein containing SCP domain S Function unknown ;	NA	NA	NA	NA	NA	NA	NA
A12333	127.11	103.95	140.96	46.21	54.88	50.29	105.02	42.37	87.81	35.85	49.29	43.77	4341	Contig9:1443609:1448511:-	gi|453081980|gb|EMF10028.1|; Na_Ca_ex-domain-containing protein [Sphaerulina musiva SO2202]	NA	pfj:MYCFIDRAFT_208547; K13754 SLC24A6, NCKX6 solute carrier family 24 (sodium/potassium/calcium exchanger), member 6 -- --	NA	NA	GO:0055085; transmembrane transport; biological_process GO:0016021; integral to membrane; cellular_component	NA	NA	NA	NA	NA
A12335	3.99	1.71	2.42	0.91	1.13	0.39	2.22	2.1	1.47	0.55	1.86	1.23	1371	Contig9:1452225:1453706:+	gi|453082148|gb|EMF10196.1|; AAA-domain-containing protein [Sphaerulina musiva SO2202]	NA	ztr:MYCGRDRAFT_44997;	At4g24710; KOG0744 AAA+-type ATPase O Posttranslational modification, protein turnover, chaperones ;	NA	GO:0006139; nucleobase, nucleoside, nucleotide and nucleic acid metabolic process; biological_process GO:0006281; DNA repair; biological_process GO:0006310; DNA recombination; biological_process GO:0009378; four-way junction helicase activity; molecular_function GO:0015979; photosynthesis; biological_process GO:0003723; RNA binding; molecular_function GO:0004127; cytidylate kinase activity; molec…	NA	NA	NA	NA	NA
A12383	158.94	98.59	200.23	34.88	47.15	34.76	105.87	22.43	84.27	15.02	31.37	19.62	3831	Contig9:1570475:1574368:-	gi|453082017|gb|EMF10065.1|; hypothetical protein [Sphaerulina musiva SO2202, SEPMUDRAFT_71128]	NA	pfj:MYCFIDRAFT_31880;	NA	NA	GO:0005515; protein binding; molecular_function	NA	NA	NA	NA	NA
A12416	27.33	11.12	5.94	6.55	4.58	6.42	9.26	4.58	18.38	3.08	5.45	2.27	2541	Contig9:1645643:1649102:+	gi|453086162|gb|EMF14204.1|; MFS general substrate transporter [Sphaerulina musiva SO2202]	NA	bcom:BAUCODRAFT_144373;	NA	NA	GO:0022857; transmembrane transporter activity; molecular_function GO:0055085; transmembrane transport; biological_process GO:0016021; integral to membrane; cellular_component	NA	NA	NA	NA	NA
A12430	3.61	1.41	1.14	0.84	0.27	0.52	1.04	0.94	1.67	0.39	0.61	0.43	3897	Contig9:1690831:1694727:-	NA	NA	NA	NA	NA	GO:0015074; DNA integration; biological_process GO:0006278; RNA-dependent DNA replication; biological_process GO:0003723; RNA binding; molecular_function GO:0003964; RNA-directed DNA polymerase activity; molecular_function	NA	NA	NA	NA	NA
A12527	422.25	285.69	253.68	120.59	139.37	138.32	284.96	116.42	292.22	62.28	117.17	78.55	3822	Contig9:1933600:1937475:-	gi|453081872|gb|EMF09920.1|; hypothetical protein SEPMUDRAFT_50320, partial [Sphaerulina musiva SO2202]	NA	pfj:MYCFIDRAFT_86890;	NA	NA	NA	NA	NA	NA	NA	NA
A12535	178.44	86.85	109.07	81.6	86.05	62.16	115.9	96.92	178.7	32.3	49.79	46.75	1368	Contig9:1952986:1954402:-	gi|453082058|gb|EMF10106.1|; hypothetical protein [Sphaerulina musiva SO2202, SEPMUDRAFT_49955]	NA	pfj:MYCFIDRAFT_166493;	NA	NA	NA	NA	NA	NA	NA	NA
A12604	1.43	0.9	1.1	0.36	0.33	0.29	1.55	0.38	1.12	0.31	0.74	0.42	2439	Contig9:356796:359234:-	NA	NA	NA	NA	NA	GO:0046983; protein dimerization activity; molecular_function	NA	NA	NA	NA	NA
